# Supplementary material for: miRNA-Based Breast Cancer Subtyping Using AHALA Multi-Stage Classification Approach
Source: Cancers (Basel). 2026 Feb 10;18(4):586. doi: 10.3390/cancers18040586 (PMC12939616; doi:10.3390/cancers18040586)
Supplement: Supplementary file 1 [file cancers-18-00586-s001.zip]

Archive with 36 entries (33 files):
- Supplementary File S1 miRNA dataset.xlsx
- Supplementary File S2 differentially expressed genes (DEGs).xlsx
- Supplementary File S3 The outcome of the differential expression analysis/
- Supplementary File S3 The outcome of the differential expression analysis/Supplementary File S3 a/
- Supplementary File S3 The outcome of the differential expression analysis/Supplementary File S3 a/significant_genes_BasalLike_vs_Controldata.csv
- Supplementary File S3 The outcome of the differential expression analysis/Supplementary File S3 a/significant_genes_BasalLike_vs_HER2Enriched.csv
- Supplementary File S3 The outcome of the differential expression analysis/Supplementary File S3 a/significant_genes_BasalLike_vs_LuminalA.csv
- Supplementary File S3 The outcome of the differential expression analysis/Supplementary File S3 a/significant_genes_BasalLike_vs_LuminalB.csv
- Supplementary File S3 The outcome of the differential expression analysis/Supplementary File S3 a/significant_genes_Controldata_vs_HER2Enriched.csv
- Supplementary File S3 The outcome of the differential expression analysis/Supplementary File S3 a/significant_genes_Controldata_vs_LuminalA.csv
- Supplementary File S3 The outcome of the differential expression analysis/Supplementary File S3 a/significant_genes_Controldata_vs_LuminalB.csv
- Supplementary File S3 The outcome of the differential expression analysis/Supplementary File S3 a/significant_genes_HER2Enriched_vs_LuminalA.csv
- Supplementary File S3 The outcome of the differential expression analysis/Supplementary File S3 a/significant_genes_HER2Enriched_vs_LuminalB.csv
- Supplementary File S3 The outcome of the differential expression analysis/Supplementary File S3 a/significant_genes_LuminalA_vs_LuminalB.csv
- Supplementary File S3 The outcome of the differential expression analysis/Supplementary File S3 b/
- Supplementary File S3 The outcome of the differential expression analysis/Supplementary File S3 b/dge_results_BasalLike_vs_Controldata.csv
- Supplementary File S3 The outcome of the differential expression analysis/Supplementary File S3 b/dge_results_BasalLike_vs_HER2Enriched.csv
- Supplementary File S3 The outcome of the differential expression analysis/Supplementary File S3 b/dge_results_BasalLike_vs_LuminalA.csv
- Supplementary File S3 The outcome of the differential expression analysis/Supplementary File S3 b/dge_results_BasalLike_vs_LuminalB.csv
- Supplementary File S3 The outcome of the differential expression analysis/Supplementary File S3 b/dge_results_Controldata_vs_HER2Enriched.csv
- Supplementary File S3 The outcome of the differential expression analysis/Supplementary File S3 b/dge_results_Controldata_vs_LuminalA.csv
- Supplementary File S3 The outcome of the differential expression analysis/Supplementary File S3 b/dge_results_Controldata_vs_LuminalB.csv
- Supplementary File S3 The outcome of the differential expression analysis/Supplementary File S3 b/dge_results_HER2Enriched_vs_LuminalA.csv
- Supplementary File S3 The outcome of the differential expression analysis/Supplementary File S3 b/dge_results_HER2Enriched_vs_LuminalB.csv
- Supplementary File S3 The outcome of the differential expression analysis/Supplementary File S3 b/dge_results_LuminalA_vs_LuminalB.csv
- Supplementary File S3 The outcome of the differential expression analysis/Supplementary File S3 b/significant_genes_BasalLike_vs_Controldata.csv
- Supplementary File S3 The outcome of the differential expression analysis/Supplementary File S3 b/significant_genes_BasalLike_vs_HER2Enriched.csv
- Supplementary File S3 The outcome of the differential expression analysis/Supplementary File S3 b/significant_genes_BasalLike_vs_LuminalA.csv
- Supplementary File S3 The outcome of the differential expression analysis/Supplementary File S3 b/significant_genes_BasalLike_vs_LuminalB.csv
- Supplementary File S3 The outcome of the differential expression analysis/Supplementary File S3 b/significant_genes_Controldata_vs_HER2Enriched.csv
- Supplementary File S3 The outcome of the differential expression analysis/Supplementary File S3 b/significant_genes_Controldata_vs_LuminalA.csv
- Supplementary File S3 The outcome of the differential expression analysis/Supplementary File S3 b/significant_genes_Controldata_vs_LuminalB.csv
- Supplementary File S3 The outcome of the differential expression analysis/Supplementary File S3 b/significant_genes_HER2Enriched_vs_LuminalA.csv
- Supplementary File S3 The outcome of the differential expression analysis/Supplementary File S3 b/significant_genes_HER2Enriched_vs_LuminalB.csv
- Supplementary File S3 The outcome of the differential expression analysis/Supplementary File S3 b/significant_genes_LuminalA_vs_LuminalB.csv
- Supplementary File S4 implementation code.py
