# Supplementary material for: miRNA-Based Breast Cancer Subtyping Using AHALA Multi-Stage Classification Approach
Source: Cancers (Basel). 2026 Feb 10;18(4):586. doi: 10.3390/cancers18040586 (PMC12939616; doi:10.3390/cancers18040586)
Supplement: Supplementary file 1 [file cancers-18-00586-s001.zip › Supplementary File S1 miRNA dataset.xlsx]

## Sheet: miRNA-Combine-587-06
Patient_Full_BarCode	hsa-let-7a-5p	hsa-let-7a-3p	hsa-let-7a-2-3p	hsa-let-7b-5p	hsa-let-7b-3p	hsa-let-7c-5p	hsa-let-7d-5p	hsa-let-7d-3p	hsa-let-7e-5p	hsa-let-7e-3p	hsa-let-7f-5p	hsa-let-7f-1-3p	hsa-let-7f-2-3p	hsa-miR-15a-5p	hsa-miR-15a-3p	hsa-miR-16-5p	hsa-miR-16-1-3p	hsa-miR-17-5p	hsa-miR-17-3p	hsa-miR-18a-5p	hsa-miR-18a-3p	hsa-miR-19a-3p	hsa-miR-19b-1-5p	hsa-miR-19b-3p	hsa-miR-20a-5p	hsa-miR-20a-3p	hsa-miR-21-5p	hsa-miR-21-3p	hsa-miR-22-5p	hsa-miR-22-3p	hsa-miR-23a-5p	hsa-miR-23a-3p	hsa-miR-24-1-5p	hsa-miR-24-3p	hsa-miR-24-2-5p	hsa-miR-25-5p	hsa-miR-25-3p	hsa-miR-26a-5p	hsa-miR-26a-1-3p	hsa-miR-26b-5p	hsa-miR-26b-3p	hsa-miR-27a-5p	hsa-miR-27a-3p	hsa-miR-28-5p	hsa-miR-28-3p	hsa-miR-29a-5p	hsa-miR-29a-3p	hsa-miR-30a-5p	hsa-miR-30a-3p
TCGA-A1-A0SD-01A-11R-A114-13	15.6033	5.14303	3.82269	15.6374	5.75066	11.4015	7.74195	8.30647	10.5371	3.8473	13.2292	1.78036	0.791216	5.86357	0	8.62482	1.67428	6.51706	6.38036	1.97164	0.314419	3.13625	1.78036	5.57755	5.87559	2.1405	18.1443	11.3232	5.1027	16.3543	1.97164	11.5151	4.15399	10.0859	4.73165	0.572426	12.4485	10.7864	3.13625	8.96354	5.0717	3.17566	9.69215	6.21049	11.5417	2.42846	11.7371	14.6392	13.2911
TCGA-A2-A04N-01A-11R-A114-13	13.2956	3.15684	2.006	13.278	2.73471	9.84896	4.36516	6.62996	8.46124	1.70598	11.6541	0	0	4.00749	0	5.97365	0.461616	5.40868	6.68387	0.810785	0.461616	2.25424	1.0917	4.44225	4.77588	1.0917	17.1604	11.4417	2.46597	16.5623	0	10.5836	2.13545	8.49481	2.56122	0.461616	12.5453	9.11028	1.52878	6.43626	2.88955	2.81421	8.04962	5.1267	12.013	0.810785	10.6552	16.7954	15.5991
TCGA-A2-A0CS-01A-11R-A114-13	15.2558	5.4537	3.28952	15.445	5.83606	11.0272	7.67962	8.69659	10.2122	4.12861	12.7265	1.87183	1.37628	6.37377	0.340273	9.00816	2.53305	7.0888	6.29287	1.22032	0	3.1667	1.04543	5.93973	6.14346	2.31902	18.1741	10.7896	5.53871	16.8301	1.76297	12.372	3.75508	10.1311	4.90658	0	12.5145	10.4063	2.98475	9.18604	4.93195	2.71939	10.6935	5.96452	12.126	2.83146	11.3846	15.4476	14.2486
TCGA-A2-A0CV-01A-31R-A114-13	15.3617	5.0712	4.35014	15.2626	5.62255	12.2482	7.62156	8.55588	10.0701	3.99883	13.6313	2.10633	0.287351	6.19555	0	9.00648	2.70264	6.87492	6.91499	1.95053	0.911952	3.44862	2.49271	5.84352	6.16486	2.43508	17.7624	11.8352	3.53345	15.7699	4.21969	12.0982	2.96944	9.58782	4.14976	0	12.3832	11.1764	4.095	9.13646	4.99348	5.86551	9.9939	6.44585	12.1539	3.56065	12.4096	15.8079	14.2868
TCGA-A2-A0D3-01A-11R-A114-13	15.9364	5.47923	3.04754	15.7703	6.29039	10.7543	7.77	8.91697	10.0196	3.54976	13.9331	1.72035	0.467307	6.8212	0	9.54482	2.02155	8.18085	7.34364	1.72035	1.54232	4.21694	3.23505	6.72014	7.03407	3.2925	17.7812	11.0804	4.7758	16.1932	2.38067	12.4518	2.7523	9.78269	4.33101	0.467307	12.4435	10.6779	3.95754	9.12104	5.40302	3.50185	10.0522	6.51217	11.7932	4.64957	13.1747	15.6174	14.0259
TCGA-A2-A0ES-01A-11R-A114-13	14.6387	5.58151	4.73826	15.1167	6.24458	12.5202	7.64228	8.55244	9.35355	4.49287	11.3961	1.54932	1.1919	5.39592	0	8.42074	1.83554	7.74519	6.96158	1.95984	0.715688	3.53573	2.54027	6.39529	6.80051	3.01166	16.8714	10.9586	4.47215	16.1832	3.68727	11.6349	3.75747	9.82329	5.20816	0	12.7509	11.1023	3.85674	9.73797	5.98413	5.58151	9.57624	6.6701	12.8226	3.65085	12.5723	15.9744	15.1501
TCGA-A2-A0EW-01A-21R-A114-13	14.9294	5.23297	4.80416	15.0038	6.18656	12.2511	7.37575	7.73505	9.37073	3.95467	11.9476	0.757637	0	6.96958	0.757637	8.98865	2.98316	7.1488	6.4824	1.91184	0	3.21547	2.98316	6.07273	6.5263	2.15497	17.4768	12.7599	4.44106	16.6517	3.67154	11.5219	2.85129	9.69913	5.28502	0.757637	12.4966	10.3935	4.76804	8.88918	5.17898	4.83939	9.38868	6.41393	11.9795	3.82004	11.8532	15.6651	14.7428
TCGA-A7-A0DB-01A-11R-A27D-13	15.3809	5.53008	3.19308	15.5861	5.69795	12.0071	6.90437	8.64581	10.4366	3.73922	12.7184	1.39458	0.183659	7.16403	0.346555	8.13759	2.41801	8.18413	7.66059	2.22204	0.492911	3.61684	2.4542	6.13974	7.60734	1.72593	18.0419	10.3822	5.48706	16.8363	1.15176	11.6252	4.11197	10.1738	4.72177	0.492911	12.6008	10.678	1.3181	9.13746	5.29589	2.26342	10.0242	6.10317	11.5731	3.44765	12.1984	13.2549	11.1137
TCGA-AO-A03V-01A-11R-A114-13	15.3043	5.58506	2.3611	15.9365	6.28466	11.1748	7.10199	7.87056	11.1117	4.8891	12.4733	2.05123	0.412521	6.37373	0.412521	8.26839	3.07856	7.03983	6.81443	2.21447	0.412521	3.63457	2.79871	5.66724	6.21886	2.3611	17.598	11.5296	3.94476	15.7645	2.49419	11.0607	2.21447	9.17025	4.07797	0	12.4609	10.2392	3.05002	8.98428	5.09174	3.7095	9.15232	5.76707	11.466	1.80015	11.3665	14.2964	12.8503
TCGA-AO-A12A-01A-21R-A114-13	14.6112	6.27038	4.08972	15.1986	6.65964	11.4524	8.28453	8.42349	9.69819	4.66868	11.4666	2.58301	0.838502	6.90709	0.609245	9.49625	3.34987	8.46269	7.43537	2.37954	1.21017	4.60781	3.4573	7.03399	7.23608	4.27733	17.4052	10.9725	5.34598	16.0553	2.86899	12.2694	3.55728	9.9897	5.11393	0	12.3593	10.6701	3.84792	9.50983	5.64762	4.40805	10.4958	6.59446	11.7833	3.19293	11.9106	16.3086	15.0484
TCGA-AO-A12H-01A-11R-A114-13	15.7353	5.94159	1.93225	16.1647	6.65128	9.12536	7.36562	8.16852	9.56941	3.50171	12.0111	2.19142	1.32316	6.51575	0.45999	9.49289	1.85946	6.90063	5.83648	2.41105	0	2.95598	2.55629	5.5489	5.85063	1.93225	16.3463	9.45287	4.47363	15.6808	1.32316	10.299	2.99047	8.88469	3.4776	0.45999	11.7078	9.69858	2.92064	8.96548	5.25466	1.70186	8.40665	5.69724	11.0681	2.41105	11.2181	17.7228	16.0861
TCGA-AR-A1AK-01A-21R-A12O-13	15.2736	5.03674	3.74907	14.5308	5.842	11.7134	8.13274	7.29231	9.48185	3.05131	13.1207	2.18774	1.04738	7.08123	0.774993	9.72432	3.05131	7.86323	6.96079	3.45372	0.438923	4.82683	3.22595	6.98731	7.24744	2.81661	18.5041	12.8189	4.86254	15.8667	2.85257	11.2796	4.11746	11.1311	6.10681	0.917607	13.0166	11.9459	4.28472	10.5679	5.90329	6.20395	10.0209	6.67727	11.1412	3.60894	12.7485	14.3318	12.5901
TCGA-AR-A1AL-01A-21R-A12O-13	16.4644	5.12771	3.34411	15.5425	6.33515	12.625	7.47729	7.36548	10.9888	4.22645	14.6309	1.74956	0	7.15141	0	9.04963	2.72489	7.51039	6.65562	1.30836	0.37331	3.25766	3.1657	7.08078	6.82301	3.71239	16.9953	11.1173	4.03181	15.6615	2.51731	11.4673	3.25766	9.68143	3.89531	0	13.0173	10.8556	3.21241	10.1972	5.3106	5.22205	9.64411	6.86016	12.2579	3.11742	12.4542	16.2289	15.036
TCGA-AR-A1AN-01A-11R-A12O-13	15.5594	5.70102	3.37318	15.1818	6.83637	11.946	8.40295	8.67819	10.6568	4.8622	13.8625	2.5061	1.74002	6.86562	0	9.45859	2.2463	9.58179	7.81513	4.43266	1.92922	5.26478	3.30649	8.20892	7.98734	5.43053	17.2574	11.5927	4.74117	15.8804	1.92922	11.7806	3.00382	11.0042	5.93975	0.553932	12.8996	11.4849	3.23656	10.3432	5.78914	4.63646	10.4978	6.939	12.0785	3.08564	12.2569	15.4566	13.7491
TCGA-AR-A1AP-01A-11R-A12O-13	14.5062	5.15276	3.28874	14.9803	5.75893	11.3401	7.26924	7.59604	10.1163	4.2911	12.2251	1.02295	0	7.53312	0	9.18245	3.12771	7.86551	6.96998	1.61548	0.600301	4.7162	3.03992	6.44588	6.94603	2.49679	18.5435	12.3902	4.7162	16.6627	2.35847	11.1693	2.62301	10.0686	4.65841	0	12.7872	11.1777	1.34942	9.77765	4.95093	4.36522	9.5313	6.21484	11.4351	3.03992	12.1563	15.382	13.6663
TCGA-AR-A1AS-01A-11R-A12O-13	15.6077	6.05811	3.37515	15.389	6.54076	9.50322	7.62857	8.42645	10.8774	5.22497	13.2538	2.4362	1.40847	7.48495	0	9.18288	3.29635	8.57363	7.23325	2.4362	0.63368	4.8643	3.44987	7.31547	7.30545	3.71517	18.127	12.0431	4.91793	15.9901	3.44987	12.46	3.29635	10.7492	5.30766	0	13.0719	10.95	1.68081	10.0853	5.56461	3.65327	11.2912	6.92816	12.6176	4.49244	12.5746	15.4825	14.3573
TCGA-AR-A1AU-01A-11R-A12O-13	15.6531	5.44507	3.35667	15.178	6.31613	12.0267	7.25723	8.02019	10.0847	3.96513	13.2641	1.92395	0.515955	6.69105	0.515955	9.24043	2.1504	8.63368	7.74749	3.09152	0.89521	5.13669	3.50062	7.63185	7.82339	3.38663	17.9727	11.0412	3.50062	15.9233	2.72011	11.8433	2.89707	11.1	5.34179	0.280921	13.4969	11.3828	3.38663	10.2287	5.50092	5.27927	9.97901	6.81467	12.0092	2.8113	12.321	15.6602	13.3075
TCGA-AR-A1AW-01A-21R-A12O-13	15.1339	5.54501	2.78562	13.5926	5.99182	10.0558	9.1914	9.00946	10.41	4.10536	14.1922	3.18683	1.30675	8.41556	0.79653	11.0274	2.93211	9.56008	7.38203	3.5004	2.93211	5.24207	1.981	9.0661	7.62759	5.09429	17.482	10.9283	6.04109	15.9525	0.79653	11.5062	3.75784	10.9718	4.66211	1.30675	13.2116	11.999	3.06509	11.2423	5.85157	2.93211	10.3089	7.88311	11.6957	4.27969	13.8886	15.6098	14.7022
TCGA-AR-A1AX-01A-11R-A12O-13	14.792	4.35364	1.38977	14.3042	4.42792	12.0911	6.56135	7.16584	9.591	2.67835	12.6349	0.623047	0	6.67247	0	7.86909	2.25727	7.52013	7.94379	2.08432	0	3.74662	2.79522	5.89078	7.09351	1.66015	18.1763	11.2406	3.96194	15.9131	0	10.2705	1.88777	9.56859	3.74662	0	13.9175	10.4208	0	8.13332	2.90333	3.96194	8.81501	5.78169	12.6332	1.88777	12.342	14.5668	13.3906
TCGA-B6-A0IH-01A-11R-A114-13	14.5738	4.60831	3.76344	14.7836	4.84378	12.4372	7.98858	7.12292	9.62682	4.42244	12.1012	1.12393	0.258901	6.43802	0.478335	8.96546	1.98131	7.08164	6.75136	2.18212	0	2.94172	1.90764	5.73038	6.44454	2.56418	17.4546	10.7024	3.95847	16.0538	1.36319	11.1802	3.53787	10.1485	4.52454	0	13.1278	11.1443	3.01372	9.64465	5.08845	4.19361	9.28295	6.83322	12.452	2.78597	12.2858	16.0951	14.7674
TCGA-B6-A0RQ-01A-11R-A114-13	15.5046	5.0541	3.11638	15.2513	4.33487	12.7359	7.42055	6.75009	9.46991	2.83545	12.9834	0.821471	0	6.17693	0	8.41633	1.72317	7.06314	7.27806	2.67139	0	4.0307	2.48626	6.66539	6.93332	2.02461	17.932	9.85047	4.33487	16.0633	0.821471	11.5886	3.55347	10.2627	5.08703	0	13.3549	10.8575	1.72317	8.99556	4.58594	3.55347	10.0306	6.58697	12.2292	2.02461	12.3655	16.135	14.5924
TCGA-B6-A0WS-01A-11R-A114-13	14.8435	5.23699	2.8506	14.606	5.30728	11.2491	7.71929	7.77987	9.69625	3.62016	12.8456	2.00445	1.52743	6.18824	0	8.96719	2.73296	6.44361	6.48362	2.69151	0.248865	3.0605	1.93511	5.27256	5.27256	1.93511	17.8485	11.2735	5.23699	16.1111	1.93511	11.3507	3.0927	10.0893	4.67103	0	12.7068	10.8423	2.77325	9.15233	5.5527	3.97134	9.97872	7.56862	12.334	2.95936	12.5267	15.542	13.9875
TCGA-B6-A0X0-01A-21R-A114-13	15.0921	5.74375	2.67034	16.0421	6.49301	10.7493	7.35861	8.38232	8.78812	3.55233	11.7461	1.05183	1.65366	6.42256	0	9.43038	1.65366	8.32554	7.60912	1.65366	1.05183	4.79851	4.0957	7.39586	7.36801	3.41392	17.4526	10.8667	3.08952	15.3898	2.40399	11.3803	1.05183	9.1073	3.26082	1.05183	12.6446	10.2103	3.90218	8.80207	5.18643	2.40399	9.21803	6.56018	11.655	2.8951	11.8092	15.8679	14.3544
TCGA-BH-A0AZ-01A-21R-A12O-13	15.4942	4.60194	3.76328	15.1435	5.78298	11.9606	7.41966	7.70332	10.0152	3.6448	13.0455	1.38172	0	5.82445	0.618489	7.98971	2.3261	7.13652	6.34974	1.22538	0	3.6136	1.52277	5.76179	6.32106	1.97965	18.488	10.7848	5.53908	16.4376	0.850318	11.6423	3.21671	9.82145	5.03775	0	11.6858	10.2772	1.87827	8.97003	5.30521	3.13115	9.66426	5.99155	11.3648	2.60526	11.4903	14.1017	12.9555
TCGA-BH-A0B0-01A-21R-A114-13	15.2085	5.32675	3.1285	15.9148	6.04926	11.9126	8.04178	8.54215	9.79115	3.58573	12.8637	1.15246	0.493283	6.6388	0	9.48957	2.74567	6.43638	6.48315	1.39538	0.493283	2.91117	2.55869	5.32675	5.49267	2.09124	17.6011	10.4667	4.94289	16.7388	1.78487	11.8012	4.04356	9.8961	4.86431	0	12.5135	11.0067	4.00745	9.2235	5.64147	3.31733	9.62756	6.39505	12.1537	3.72567	12.1196	14.9589	13.6728
TCGA-BH-A0BO-01A-23R-A12C-13	15.0179	4.70778	3.42341	15.2589	4.72998	12.2457	6.53313	7.36428	9.25711	3.18702	12.1265	0	0.490944	6.64254	0	7.52214	2.08505	7.33561	6.67724	1.77913	0.490944	4.32568	2.2167	6.36594	7.13386	2.73879	17.4746	12.2604	3.88581	16.0099	3.31005	10.9364	2.6484	9.0674	4.51662	0	12.5523	10.1631	0.85657	9.18158	4.81554	5.08042	8.6923	5.59776	11.7404	2.2167	11.3832	16.3825	15.0014
TCGA-BH-A0BP-01A-11R-A114-13	14.991	4.32544	4.92152	15.642	5.4058	11.7721	7.09317	8.42575	9.91955	3.49275	12.5276	1.06968	0.792977	5.78701	0.450299	9.06761	2.85349	7.60574	6.95943	2.1033	0.450299	3.17937	2.43186	5.24787	6.31094	1.50162	18.2854	12.3303	4.75536	16.4583	2.52662	12.1163	3.23656	10.2088	4.86823	0	13.1834	10.5284	3.11982	8.45315	5.5368	3.96836	9.40973	6.71976	12.4401	3.49275	11.8941	13.9195	12.7132
TCGA-BH-A0BQ-01A-21R-A114-13	15.5452	5.20163	2.9809	15.2132	5.74878	11.6603	7.19561	8.22049	9.98434	3.60143	13.6009	2.15296	0.61388	6.16066	0	8.59462	2.46157	7.34898	7.04441	1.86863	0.61388	3.16278	2.59419	5.75588	6.53121	2.15296	18.0592	11.3801	4.71109	16.3433	1.2178	11.5904	3.07471	9.67742	4.45612	0	12.704	10.7041	3.24579	8.77923	4.90232	3.77914	9.89916	6.584	12.0139	3.32428	12.5971	16.0184	14.5818
TCGA-BH-A0BR-01A-21R-A114-13	14.3188	5.3012	3.6779	14.9686	5.77968	11.7393	7.83206	8.92407	9.05693	4.0152	11.853	2.59848	1.00813	6.25121	0.419107	9.47425	2.67663	6.48635	5.65974	2.01217	0.419107	2.82126	1.88628	5.22523	5.43087	0.743472	17.8547	11.8911	5.60084	16.7504	1.59579	12.3597	3.75197	11.2697	5.82328	0.419107	12.6062	10.1845	3.12983	9.05327	5.69772	4.18524	10.4174	6.89464	12.7512	3.07317	11.6358	13.3645	12.1128
TCGA-BH-A0BS-01A-11R-A12O-13	15.5687	5.4205	2.25007	14.8406	6.58011	11.0524	7.63205	8.14097	10.1654	3.73043	13.7764	2.00203	0	7.50851	0.808518	9.48299	1.90888	7.82925	5.40353	1.80929	0.585866	3.49432	1.58677	7.98141	6.20235	3.80987	16.233	9.68877	5.22181	16.0326	1.00136	12.3343	2.39451	10.3586	5.14219	0.585867	11.8193	10.4449	3.97982	10.6747	5.14219	3.67492	10.2707	6.98568	11.3297	3.08986	11.5292	15.1333	14.1173
TCGA-BH-A0BT-01A-11R-A12O-13	15.8641	6.13085	2.40258	13.6886	6.26201	11.6509	7.34426	7.1643	11.7287	5.16093	13.5268	2.26637	0.562072	6.99683	0	9.38049	1.94798	8.35878	6.47787	1.94798	0.562072	3.32932	1.94798	7.52304	6.54565	4.18189	17.0535	10.3295	5.57549	15.7777	1.53881	11.0524	5.32423	10.6565	4.86329	0	11.6897	11.3981	3.45998	10.738	5.63202	3.10806	9.97057	6.10113	11.025	3.10806	12.1592	14.6827	13.9156
TCGA-BH-A0C1-01B-11R-A12C-13	15.2986	4.85183	4.2735	13.5522	3.58543	11.6578	7.48594	6.95703	10.1242	3.67101	12.1841	1.30287	0.793765	7.6103	0	9.10834	3.18103	9.32844	7.12566	3.05934	1.30287	4.4773	2.22279	7.33679	8.20541	2.92644	17.4842	11.3505	4.379	16.0955	0	11.4953	3.82829	9.71212	4.73746	0	13.7488	10.487	2.22279	9.2137	5.08796	4.4773	8.83002	6.57944	12.1247	3.82829	11.7796	16.0735	14.6557
TCGA-BH-A0DE-01A-11R-A114-13	14.9086	5.09719	4.37518	14.3284	4.99576	11.8915	8.29468	7.34018	9.39703	3.80871	12.3004	1.62826	0.550658	7.22837	0.763098	9.77883	2.49762	7.90759	7.01686	3.11577	0.763098	4.9313	2.37373	7.28106	7.09496	2.49762	18.0062	11.5076	5.97298	16.518	2.66555	12.0556	4.25742	10.8233	6.26655	0.550658	12.947	11.1586	3.70969	9.99464	5.78513	5.25476	10.3274	7.30033	11.7195	3.78458	12.5324	15.2909	13.6833
TCGA-BH-A0DG-01A-21R-A12O-13	14.9394	4.76884	3.03825	14.6522	5.42111	11.379	7.55467	8.12817	10.5292	3.97439	12.9632	2.41385	0.899787	6.3643	0	8.20919	2.24846	8.27787	7.32728	3.39557	0.365801	4.70642	2.81978	6.75582	7.13035	3.18281	18.3901	11.9144	4.87197	16.2571	1.10728	11.4455	3.18281	9.84079	4.34596	0	12.7011	10.0781	1.59463	8.97983	5.08322	3.50963	9.5539	6.22095	10.6309	2.06163	11.0704	15.1964	13.7471
TCGA-BH-A0DI-01A-21R-A12O-13	14.6362	4.80029	3.18256	14.4972	4.90125	11.9529	7.61998	7.89556	9.78733	3.82055	12.0976	1.38727	0	6.84444	0.265412	8.31977	2.01067	7.26014	6.4603	2.27429	0	4.03125	1.77558	6.08867	6.53761	1.93648	18.5523	11.2931	5.24649	16.8301	1.14527	11.7149	4.04897	10.1846	5.25415	0	12.6131	9.99889	2.73453	8.75024	4.53715	3.7356	9.64464	6.10146	12.0704	2.97587	11.9164	14.1055	12.5869
TCGA-BH-A0DO-01B-11R-A12C-13	15.6178	5.24422	3.22662	15.136	5.08178	12.1367	7.11695	7.07437	9.78566	3.80463	13.2422	0.36547	0.36547	7.58388	0.36547	8.57358	2.33234	7.62238	6.90077	1.84588	0.656819	4.48119	2.98536	7.04947	7.45942	2.48873	17.7983	10.0411	4.57142	15.9886	1.10649	10.7269	3.08675	9.20598	5.0318	0.36547	13.2411	10.4334	0.899101	9.44134	4.32394	3.91903	9.03018	6.41251	11.7805	3.39423	12.9364	16.204	14.6832
TCGA-BH-A0DT-01A-21R-A12C-13	15.4593	5.53158	3.55261	15.2114	6.35137	11.5979	7.79292	8.10559	10.084	4.33249	13.279	2.06735	1.29309	7.00075	0	8.58473	2.7031	8.35349	7.31911	2.82624	0.903282	4.41328	2.2544	7.2327	7.53758	3.36224	17.7521	11.0851	4.56244	15.9618	1.59967	11.5246	3.23466	10.0689	5.4187	0	12.8221	10.8322	1.45451	9.83599	5.35877	3.65583	9.82219	6.64279	12.0206	4.15592	12.4184	15.5651	13.8841
TCGA-BH-A0DX-01A-11R-A114-13	15.3879	5.88393	4.00457	15.9058	5.77486	12.4153	7.94946	8.43501	9.86667	3.74018	12.7841	1.6554	0.620611	7.13706	0.620611	9.59311	2.78927	7.50895	6.62687	2.54541	1.38547	3.4871	2.8973	5.98534	6.62687	2.25177	17.9615	11.4024	5.78895	17.0757	2.54541	11.9037	2.78927	10.2541	5.40564	0	12.4211	10.6517	4.0981	8.94182	5.07849	3.68095	9.65982	6.68078	12.674	2.079	11.5228	13.7048	12.5208
TCGA-BH-A0E2-01A-11R-A057-13	16.5628	3.64553	2.4264	17.0641	6.10235	11.2562	6.62077	8.25693	10.55	1.25202	13.0756	1.72373	0	7.30431	0.298998	9.16597	1.25202	9.64072	7.29588	2.22794	0.757766	3.59143	2.70641	5.82604	9.33805	1.38517	17.1959	9.24366	2.98344	16.8295	0.546541	12.2297	0.546541	9.89775	3.35214	0	12.8668	11.1898	0.941978	7.54924	3.50628	2.22794	9.21711	5.88345	11.9208	1.10531	10.1725	14.7657	13.0862
TCGA-BH-A0E9-01B-11R-A114-13	15.8555	4.96092	3.59568	15.6466	5.54732	12.5574	7.36085	7.85218	10.2008	3.85124	13.5705	1.44259	1.0658	5.90785	0	8.25684	1.0658	6.68858	6.72525	1.5232	0	3.08698	2.33941	5.66746	6.33373	2.04398	17.6025	9.98858	3.66838	15.9665	1.16962	11.5632	3.33042	9.48704	3.98533	0	12.9282	10.99	3.13906	8.9312	4.74262	3.00514	9.47569	6.75476	12.1989	2.76108	11.9862	15.4964	14.2926
TCGA-BH-A0EA-01A-11R-A114-13	15.4844	4.89582	4.49684	16.1463	5.91503	12.0392	7.74807	8.16444	9.97337	4.24653	12.9472	0.925302	0.925302	6.30779	0.925302	9.09234	2.20048	6.7059	5.52212	0.925302	0.925302	3.55937	1.48448	5.95739	5.75611	0	17.501	9.9552	5.09871	16.8064	2.86663	11.8402	3.55937	10.0934	4.89582	0	11.9813	10.3425	3.03433	9.06354	4.85158	3.94348	9.50136	6.56231	11.8682	3.3206	11.7843	15.2593	14.1499
TCGA-BH-A0EI-01A-11R-A114-13	16.0555	5.60221	3.70563	15.7659	6.18028	12.249	7.55541	8.16834	10.398	4.20038	13.8322	2.12261	1.42084	6.75147	0	8.89161	2.39774	7.35767	7.32922	2.12261	0.204757	3.564	3.13374	6.27423	6.66305	2.59269	18.31	10.9543	4.86844	16.4846	0.81759	12.2343	3.73897	9.9391	4.49194	0	12.6944	10.3665	2.66385	8.91231	4.78312	2.26672	10.2089	6.36244	12.1906	2.07119	11.8354	13.9836	12.8836
TCGA-BH-A0H3-01A-11R-A12O-13	16.0309	5.73826	3.80296	15.4469	7.33003	12.4422	8.16575	7.92023	11.0342	4.89102	14.1784	2.7035	0.633553	7.31512	0.351279	9.56194	2.10711	7.78791	6.61939	2.28086	1.07229	4.22065	2.1966	7.53479	6.69428	3.65295	17.6309	10.718	5.03141	16.1073	2.10711	11.7153	3.4855	10.8286	5.4415	0	12.1161	11.1253	3.12422	10.532	5.5216	4.34329	10.2275	7.38341	11.7344	3.25496	12.3612	15.9452	14.6216
TCGA-BH-A0H5-01A-21R-A114-13	15.0632	4.71604	3.46625	14.8052	5.13407	11.5907	7.65416	8.57998	9.84407	3.58087	13.5904	0.936463	0.686362	6.98992	0	9.55666	2.8869	7.88548	7.20772	2.01653	1.14955	3.78593	2.62723	6.08129	6.88228	2.62723	17.7476	11.3195	4.46062	16.2263	0.686362	11.3853	2.62723	9.27676	3.9933	0	12.7097	11.439	3.54366	9.42413	6.01488	3.25234	9.25319	6.85597	12.6047	3.54366	13.0507	15.4462	14.1551
TCGA-BH-A0HA-01A-11R-A12O-13	15.706	5.19088	2.16203	14.6774	6.90148	11.4193	8.80977	8.59174	11.1925	4.43693	14.5883	3.02573	1.23362	7.01567	0.471094	9.32865	1.23362	8.09912	6.76472	2.76392	1.64334	3.84021	2.3917	7.06643	6.57616	3.46469	17.3947	10.2857	5.42933	15.5821	1.34746	10.7091	3.67557	10.0091	4.95081	0	12.4881	11.2185	2.49414	10.6195	5.73673	2.16203	9.77929	6.8517	11.8123	2.67948	11.4939	15.8237	14.8588
TCGA-BH-A0W7-01A-11R-A114-13	15.492	4.44725	2.43506	14.9341	5.03715	11.4062	7.77281	8.42762	10.2977	3.06116	14.024	1.97768	0.794641	6.44217	0	8.80153	2.14677	6.76809	6.65695	1.88507	0	3.18287	1.67985	5.30182	6.31038	1.7861	18.2591	10.9807	4.43096	16.0318	1.56514	11.3047	3.55763	9.477	4.10116	0.316009	13.8339	10.8206	2.56014	9.01324	4.8167	3.43233	9.48885	6.02046	11.7075	2.14677	11.5665	14.3026	12.9082
TCGA-BH-A18H-01A-11R-A12C-13	14.9639	5.59589	3.54786	13.6682	4.79381	10.6972	7.91218	7.8562	9.53385	3.63915	13.4668	2.26896	0	7.42731	0	9.31079	3.11095	8.53728	7.04876	3.725	0	5.32054	2.48122	7.60199	7.99227	2.66623	17.7345	12.3233	5.45224	15.9197	3.34588	11.0788	3.725	9.96394	6.02618	0	13.1933	11.1687	0	10.3775	5.70556	5.37467	9.87519	6.52215	12.0313	3.11095	12.9321	14.5477	12.8796
TCGA-BH-A18I-01A-11R-A12C-13	15.6825	5.27068	2.92059	15.2804	5.41346	11.5383	7.70047	7.90769	10.2199	3.6648	13.6208	1.67379	0.448994	7.6036	0	8.94692	2.52259	8.48991	7.05704	3.17503	0	4.47087	3.5345	6.77388	7.97203	3.34016	18.0481	11.0296	4.73097	16.0106	0.448994	10.7447	3.39126	9.84995	5.14234	0.448994	12.8436	10.9725	1.8301	9.59735	5.27068	4.12341	8.99519	6.05996	11.4902	3.2322	12.1011	15.7441	13.9498
TCGA-BH-A18M-01A-11R-A12C-13	15.459	5.13681	3.79738	14.8646	5.64743	12.6204	7.49418	7.94747	10.339	4.3712	13.22	1.70654	0.294403	6.78285	0.294403	8.09212	2.58022	7.93817	7.25644	1.89396	0.53879	4.18624	2.6855	6.3702	7.39871	2.6855	17.7716	10.9556	4.70752	16.328	1.60284	11.0436	3.26339	9.81224	4.59039	0.294403	12.57	10.5517	1.89396	9.3041	4.7323	3.67487	9.29633	6.42444	12.0288	2.7354	11.6161	15.6065	14.0313
TCGA-BH-A18N-01A-11R-A12C-13	15.0242	5.39654	3.56944	15.0345	5.90893	10.1864	7.20948	8.03297	10.6107	4.53704	12.21	2.10727	0	7.52299	0	8.89924	3.09809	8.7361	7.92768	2.25744	0.960036	4.72926	2.8369	7.11917	8.15043	3.38592	17.6117	11.1916	5.07103	16.4017	2.8369	11.9186	4.09348	10.2038	5.26084	0	12.4789	10.6397	0.960036	9.3754	5.11104	3.09809	10.0675	6.69448	12.8559	3.09809	12.0892	16.4898	14.6631
TCGA-BH-A18S-01A-11R-A12C-13	15.4316	5.12585	2.49186	14.9404	5.68837	9.63865	8.08268	7.94325	10.1715	3.44184	13.0149	1.34578	0	6.47371	0	8.71221	2.56885	7.33941	5.71402	0.94486	0.387731	4.19114	1.91648	6.13699	6.47371	2.7115	17.0382	10.004	3.98186	15.0664	2.32433	10.7829	2.56885	9.01444	4.30804	0	12.6079	10.5473	1.34578	9.69394	5.03379	3.63324	8.84777	6.18058	11.5691	4.30804	13.0273	15.9968	14.4038
TCGA-BH-A18T-01A-11R-A12C-13	14.6264	5.82077	5.03815	14.0641	5.2253	9.31775	7.89825	9.02188	9.80254	3.68177	13.154	0.933736	1.49592	7.04517	0.933736	8.98348	2.69182	11.12	8.34849	5.8665	2.88196	6.03618	3.68177	8.36452	9.30328	4.91298	16.4346	10.7802	4.26336	15.1731	2.69182	11.8105	1.89943	11.6083	5.69967	1.49592	13.5463	9.36233	0.933736	8.51569	4.51382	4.95592	9.90471	5.59488	11.3436	0.933736	10.5846	18.138	16.5931
TCGA-BH-A1EO-01A-11R-A136-13	15.827	4.6213	1.65378	14.8036	6.13866	11.1194	7.18877	7.09318	11.1476	4.65681	14.0392	1.42577	0.690018	6.23872	0	8.03405	1.78794	7.0081	7.04709	1.42577	1.05192	2.77112	1.72242	5.63685	6.0513	3.19003	18.2096	10.9056	4.76653	16.0535	1.15485	11.4419	3.39317	10.694	4.72531	0	12.6893	10.1584	1.91068	9.07993	4.08286	2.80317	10.5493	5.84358	11.5438	1.72242	11.909	16.5455	15.5198
TCGA-BH-A1ES-06A-12R-A24J-13	14.1569	3.19613	0	13.168	3.19613	10.2238	7.7428	7.20916	10.1838	4.1152	13.0903	0	0	8.16378	0	9.82113	2.21067	9.16582	7.68673	4.18881	1.49285	5.97019	2.46887	8.33162	9.00953	3.19613	18.145	10.5635	4.18881	16.3772	0	9.82978	4.32565	12.0718	5.07296	0	13.3519	12.2069	0	11.8429	4.25885	2.21067	9.79337	7.22674	12.2727	2.46887	14.3122	14.6874	11.5832
TCGA-BH-A1ET-01A-11R-A136-13	15.3319	4.82641	2.57937	14.8327	6.62271	11.4201	7.67631	7.37271	10.4996	4.41986	13.7874	1.80256	0	6.98769	0	8.96484	2.31656	6.99896	6.39425	0.582728	0.996648	2.8016	2.31656	6.00462	5.7483	3.45333	17.2831	10.5006	4.72146	15.7667	1.58049	11.0651	2.8016	10.0059	4.87616	0	12.1137	10.7938	3.24192	10.3107	5.36849	2.31656	9.93507	6.47718	12.5258	2.16471	11.9713	13.3403	12.5446
TCGA-BH-A1EU-01A-11R-A136-13	15.9082	4.8279	3.01554	14.7627	6.97412	12.2756	8.34681	7.91006	10.8442	4.56543	14.4511	3.01554	0.55821	6.42693	0	9.41018	1.27341	7.52227	6.5701	2.10671	0.959683	3.38527	2.39286	6.58437	6.4505	3.17497	17.1487	10.5738	5.07032	16.1404	2.25687	11.4618	3.56878	10.7	4.62188	0.55821	12.7707	11.4843	3.44907	10.393	5.97475	4.44542	9.96268	6.78929	11.9804	2.39286	12.9119	15.7686	14.8565
TCGA-C8-A12N-01A-11R-A114-13	15.587	5.39491	3.2685	15.8236	6.15695	11.2291	7.36713	8.3005	10.2273	3.70119	12.8527	2.4942	1.53396	6.36297	0.507199	8.58478	1.81874	7.30314	6.90199	1.90241	0.706581	2.74144	2.19565	5.34345	6.61938	2.43923	17.9107	11.0263	4.76128	16.3693	2.43923	12.0473	2.69527	9.67016	3.501	0	12.5623	10.1079	3.29969	8.25447	4.43584	2.64757	9.85543	6.22759	12.2842	2.78619	11.2078	14.3361	12.9517
TCGA-C8-A12O-01A-11R-A114-13	14.5841	6.45797	3.06823	13.7701	5.74365	10.9189	7.01339	7.75558	8.7199	3.71891	10.2981	1.20393	0	5.8122	0	8.68529	2.29601	7.5535	7.0844	2.29601	0	3.97955	3.06823	5.91967	6.38483	2.41834	18.4999	12.6275	5.08857	16.3586	2.29601	12.092	3.51467	10.1625	4.82665	0	12.7948	10.5265	3.76575	8.86276	5.05124	3.71891	10.6006	6.56778	12.2807	3.06823	11.7685	15.4772	14.1123
TCGA-C8-A12Y-01A-11R-A12C-13	15.1261	5.44155	1.63315	14.4685	5.4692	10.2135	7.29425	8.34665	10.154	4.22156	13.2596	1.42305	0.506275	6.80167	0.506275	7.69338	2.94973	7.43408	6.39634	2.12533	0.506275	4.12058	1.97916	5.85177	6.45282	2.49164	17.9387	11.1205	4.012	15.8222	1.17705	11.4	3.23382	10.0244	5.00486	0	12.7245	10.1877	0.506275	9.58453	4.73569	3.85321	9.69986	6.11939	12.2173	2.37956	11.444	16.1632	14.7124
TCGA-C8-A132-01A-31R-A114-13	14.8151	5.64392	3.89928	14.8096	6.42022	11.3028	8.20191	9.29974	10.0294	4.90477	12.2248	2.44751	1.91999	6.81923	0	9.91839	1.69036	8.21278	6.91554	2.29216	0	4.19078	2.44751	7.09078	6.85437	3.22537	17.7167	11.7218	5.23847	16.5342	2.58775	11.9251	3.78737	10.769	5.34113	0.638623	13.072	10.9529	3.66604	10.0363	6.4108	4.43317	10.172	6.86819	12.032	3.72798	12.4215	14.3044	12.9732
TCGA-C8-A133-01A-32R-A12C-13	14.8228	4.91841	2.15058	15.417	6.6548	7.91427	7.32543	8.05776	9.03153	2.86923	11.8462	0.653832	0	6.07698	0	8.79876	2.32579	7.97141	6.90306	1.71956	0.653832	4.80463	2.32579	7.15599	6.95065	2.32579	15.7342	9.66888	4.47337	15.6114	0.653832	9.53034	1.95111	8.84806	3.64002	0	11.7592	9.89247	1.10211	9.2167	5.47813	3.07954	7.79643	4.9455	10.9392	3.07954	11.5714	16.2256	14.1733
TCGA-C8-A1HI-01A-11R-A136-13	14.819	4.90422	3.01071	13.8257	6.28447	10.8554	7.78499	8.27053	10.0975	4.42444	13.5078	2.73285	0	5.78152	0	8.22189	0.770586	6.94818	5.76288	1.46723	0.770586	3.18881	2.28771	6.4567	5.51818	3.44407	18.1508	12.5165	3.77687	15.0044	1.27018	11.1017	3.01071	9.85897	4.40053	0.436142	12.0895	11.127	3.3965	10.2319	5.48445	2.57088	9.76201	5.77223	10.9665	2.48253	11.9604	14.7444	13.9957
TCGA-D8-A141-01A-11R-A114-13	15.4954	5.56329	3.55535	15.2438	6.02705	11.3447	7.55029	8.94501	10.2101	3.87674	13.5295	1.71441	0.72412	6.30792	0	8.85038	2.55807	7.39412	6.60704	1.56349	0.407022	3.19356	2.19705	5.50235	6.39431	2.19705	18.2732	11.3845	5.05609	16.8327	1.71441	11.9912	3.70708	9.68081	4.08503	0	12.6709	10.4292	3.14122	8.68542	4.59348	2.91053	9.861	6.422	12.1845	3.08691	11.6551	14.4559	13.0666
TCGA-D8-A145-01A-11R-A114-13	15.06	3.34927	3.18745	14.3748	4.08318	12.8898	7.56752	7.08349	9.89691	2.90458	13.4424	0.623554	0.345207	5.10942	0	8.14306	1.23368	6.07686	6.56278	1.66114	0	2.33771	1.77947	5.07512	5.83868	1.39067	17.658	9.54519	3.59499	15.8703	1.05751	11.5308	3.00516	9.30245	3.45974	0	12.5443	10.363	2.95575	8.39786	4.92914	3.52895	8.96822	5.51112	11.3663	1.88882	11.3449	15.9951	14.6612
TCGA-E2-A14Q-01A-11R-A12C-13	15.1025	4.81868	2.48431	14.3844	4.98895	11.7565	7.3789	7.46224	10.8593	4.42652	13.1725	1.64205	0	7.02273	0.43671	8.23933	1.79685	7.82138	6.77517	1.93663	0	4.2767	2.88034	6.49887	7.55737	2.5727	17.9728	10.5975	4.01802	15.782	1.46862	10.9017	2.948	9.15611	4.22309	0	12.6143	10.4427	1.27146	9.25124	4.5184	3.81558	8.92907	5.94136	11.7724	3.13378	11.7029	16.3127	14.7124
TCGA-E2-A14T-01A-11R-A114-13	15.6602	5.92447	2.88757	13.7743	4.03633	11.0056	6.73772	6.39986	9.4152	3.21671	12.5482	1.12779	0.774957	6.4039	0.306899	8.67915	1.64774	7.91507	7.36041	3.78665	0.306899	4.24911	2.18767	6.40794	6.90115	2.39694	17.6961	11.5348	5.24714	15.9514	1.27636	11.1537	3.57339	10.6287	5.63899	0	12.6099	10.2781	2.18767	9.18017	4.7205	3.48452	9.68696	6.22345	11.2869	2.39694	12.2556	13.3018	11.7743
TCGA-E2-A14Z-01A-11R-A114-13	14.9634	4.33628	2.37125	13.5763	3.34803	10.6996	7.42034	7.52212	10.1607	3.66527	13.693	0.875606	1.4166	6.4836	0	8.51819	2.1174	7.48899	6.93124	2.1174	0	3.56707	2.58705	6.06496	7.0267	2.37125	17.9148	10.3562	3.84363	15.9438	0	11.2641	3.08967	9.76488	4.14532	0	12.5337	9.96491	0.875606	8.32517	4.00234	3.66527	9.49301	5.74392	11.3037	1.80914	11.346	14.3705	12.8878
TCGA-E2-A153-01A-12R-A12C-13	15.1593	5.29414	4.67876	15.1864	5.68771	11.4882	7.68208	8.66769	10.1242	3.95454	12.8046	2.17506	0	6.95491	0.525573	8.53893	2.02734	8.49567	7.10984	2.83856	0	4.21569	2.92459	6.89756	7.47671	3.08263	18.2116	10.8523	5.59892	16.8702	1.67695	12.157	4.60251	10.7701	5.92535	0	12.3046	10.6262	0.909972	9.81555	5.43271	2.54462	10.4869	6.1111	12.0621	3.58347	12.35	16.228	14.302
TCGA-E2-A154-01A-11R-A114-13	14.5995	4.87133	3.8087	13.7038	4.93621	11.4303	7.99296	8.71076	10.1747	4.27781	13.1417	2.19843	1.69761	7.45208	0.742512	10.0221	3.18222	8.48997	7.21341	2.90814	1.0853	4.43572	2.95063	6.88681	7.31447	3.31824	17.6611	10.9004	4.87133	16.2112	1.7941	11.9763	4.11923	10.0674	4.10048	0.534784	12.8794	10.5706	3.68832	9.27616	5.06749	2.67462	10.1679	7.16461	12.4709	3.28542	12.2253	16.1957	14.6433
TCGA-E2-A156-01A-11R-A12C-13	15.8774	5.44348	2.20472	15.7693	6.49896	8.74338	7.33842	8.30497	10.2887	3.70408	13.3282	1.38094	0	6.12905	0	7.83809	1.5876	8.30131	7.00166	2.43618	0.486556	4.84175	2.0734	7.40139	7.76282	3.56433	17.4335	10.097	3.83149	15.5426	0.849753	11.0136	2.81074	9.38549	3.91058	0.849753	12.8587	10.5514	1.38094	9.6146	5.08278	2.20472	8.90541	6.63326	12.8106	2.0734	11.5274	16.6259	14.8587
TCGA-E2-A15C-01A-31R-A12C-13	15.3529	5.39858	3.31126	15.2363	5.4055	10.9792	7.47824	7.92496	10.0853	3.86714	12.7529	1.94118	0	7.09509	0.491332	8.55111	2.55309	8.04396	7.08434	1.69224	0.491332	3.98273	2.60212	6.76722	7.49294	2.73993	17.6961	10.6301	4.69784	16.2215	1.49868	11.4379	4.43915	10.229	4.83746	0	12.4991	10.6457	1.27506	9.7522	5.26795	2.60212	9.71716	5.81201	11.6627	2.44974	11.9891	16.8596	15.1696
TCGA-E2-A15D-01A-11R-A114-13	14.8557	5.95974	3.63992	15.5341	5.94761	11.8034	7.64451	8.59108	9.52381	4.37885	12.0374	1.85036	0.833312	6.67764	0	9.01756	2.21669	7.66318	6.74228	2.50859	1.03024	4.53295	2.75125	6.92972	6.75626	3.05251	18.0412	10.6607	5.23815	16.4292	2.04512	12.1041	3.48066	10.1949	5.03527	0	12.5762	10.5795	3.44658	9.80966	5.65856	2.90973	10.6422	6.03046	11.3216	3.57831	12.2816	15.2244	13.4793
TCGA-E2-A15E-06A-11R-A12C-13	15.0969	5.73325	2.52233	14.8596	4.96329	9.67523	6.82218	7.21461	10.537	4.72525	12.7577	1.19794	1.19794	7.74213	0	9.39278	3.39097	8.53741	6.94344	2.90122	1.19794	4.94321	2.00706	7.25183	7.65527	3.80128	17.2409	9.99361	3.92935	14.9629	0.897431	10.9797	2.81542	9.55959	5.26789	0.5174	13.1122	10.8407	0.5174	9.65762	5.05974	2.15412	9.41209	5.91957	11.9852	3.26716	12.0749	15.0626	13.4291
TCGA-E2-A15F-01A-11R-A114-13	15.2299	5.06101	3.29742	13.891	4.54159	11.8658	7.23971	7.06041	10.7708	3.93534	13.6704	0.50645	1.42342	7.49645	0.50645	8.60269	2.86953	8.28441	7.3292	2.59612	0.50645	4.73625	2.59612	6.92216	7.81206	2.38004	18.1817	10.9428	4.37614	16.3029	1.17738	10.6491	3.29742	9.50137	4.86675	0.50645	12.9497	10.4212	0.50645	9.21119	4.37614	3.85376	9.20606	5.73195	11.565	3.23435	11.8656	14.5624	12.9398
TCGA-E2-A15G-01A-11R-A12C-13	14.7761	5.55144	2.44699	15.3764	5.7573	10.4563	7.43702	7.83129	9.47726	4.12441	12.2871	1.76453	1.24494	6.95776	0	8.40834	3.09346	7.96585	6.65844	1.43968	0	3.94353	2.53488	6.73929	7.21221	2.77037	16.9147	10.1885	4.35921	15.4978	0.752782	10.9878	3.49513	9.23063	4.4297	0.752783	12.1799	10.6929	1.43968	9.56534	5.19464	2.14574	9.01451	6.0235	11.9474	2.69606	11.752	15.7573	14.1473
TCGA-E2-A15H-01A-11R-A12C-13	14.3306	5.40866	3.05911	13.7735	4.71653	10.6942	7.7084	8.44609	9.74251	4.22529	12.6221	2.10028	0.325291	6.95324	0.590563	8.4617	2.01257	8.95187	7.20397	3.37266	1.00839	5.31093	1.91918	7.49642	7.8762	3.68785	18.488	11.6575	5.14554	15.9117	1.4701	11.213	3.47465	10.2277	5.4342	0.590563	12.3385	10.4181	1.00839	9.83769	4.8235	2.33533	9.96472	6.23083	11.791	3.10224	11.6287	13.5731	11.7633
TCGA-E2-A15I-01A-21R-A136-13	15.6216	5.71781	2.81448	14.682	6.98552	10.8833	7.68305	7.69243	10.268	4.42296	14.0894	2.42179	0.41712	7.14097	0.41712	9.13844	2.42179	7.51606	6.65688	1.74279	0.740296	3.51008	1.22715	7.35699	6.17142	3.59258	16.9904	10.5778	3.88221	14.908	1.88052	10.9834	2.42179	9.53447	3.55192	0	12.6238	10.7784	3.55192	10.2157	5.48925	4.37714	9.64674	6.772	12.1307	2.42179	11.9356	15.2944	14.5664
TCGA-E2-A15J-01A-11R-A12O-13	15.7774	5.45776	2.54393	15.4846	6.87651	10.111	7.65669	9.12619	10.4457	4.26704	13.2924	2.40461	0	6.99661	0	8.66461	2.07765	9.90099	8.09376	2.54393	0.619989	5.28974	4.22624	8.3644	8.7801	4.141	17.8221	11.9321	4.52428	15.8407	3.90289	12.0003	2.78775	9.95972	4.22624	0.619989	13.1053	10.2195	1.38438	9.73641	5.22908	4.09642	10.2402	7.18404	12.9048	4.05042	12.981	15.7879	13.9941
TCGA-E2-A15O-01A-11R-A114-13	15.2852	5.19456	1.38402	14.3624	5.28669	8.87928	7.70795	8.57116	10.3387	3.46756	13.5408	1.49118	1.00447	5.77431	0.264528	8.59087	1.00448	6.82392	6.40458	1.85446	1.00448	2.97127	1.93259	5.14619	6.16262	1.77185	17.0621	9.88114	2.77316	15.2916	1.14238	10.8747	4.87653	10.3268	2.93376	0.487986	12.8449	10.6768	3.24065	8.53482	4.92512	1.93259	8.8669	5.14619	10.758	2.81502	11.0897	17.5857	15.5284
TCGA-E2-A15P-01A-11R-A114-13	15.2785	4.143	1.99787	15.0168	4.60608	11.8449	6.84016	6.56096	9.46741	3.10183	13.3384	1.43117	0.262561	5.50184	0.262561	8.11611	1.32022	5.9514	6.28629	1.58307	0	2.03348	1.84595	4.67534	5.6178	1.76353	17.7098	9.8891	3.52097	15.654	0.262561	10.8661	2.13531	8.95281	3.8751	0	12.2969	10.0987	2.23042	8.32584	4.25281	2.74174	9.15779	5.58218	11.4256	1.99787	10.9084	17.5089	16.1645
TCGA-E2-A15R-01A-11R-A114-13	15.0555	4.07014	2.93573	14.6414	4.38917	10.6866	8.28327	8.61845	10.4933	4.26989	12.6151	0.50153	0.50153	6.51112	0.50153	9.1307	2.24532	7.63575	6.77481	3.61168	0.50153	3.15357	2.24532	5.49396	6.67269	2.67904	17.0502	10.7548	2.47842	15.5691	2.24532	10.7576	1.41297	8.9091	3.08455	0.50153	13.6609	10.4753	3.01206	8.98444	4.87128	3.95884	8.53036	5.86712	10.9912	2.85514	11.3369	13.6575	12.3574
TCGA-E2-A1B1-01A-21R-A12O-13	15.1247	4.51512	3.12389	14.3653	5.02862	12.2069	7.16763	6.87691	10.2295	3.16585	13.1962	1.02076	0	6.66286	0	8.30553	2.28056	7.67945	7.00668	2.11909	0	3.68182	2.28056	6.27908	7.14683	3.12389	18.6203	11.5762	4.9941	16.3194	2.355	11.2949	2.55769	10.0015	5.03995	0.330266	12.6254	10.2897	2.94268	9.12396	5.0057	4.4143	9.83599	5.35308	11.2158	2.28056	11.9283	15.55	14.1085
TCGA-E2-A1B4-01A-11R-A12O-13	16.6644	5.25312	2.39742	15.6027	6.82898	12.0527	7.6677	7.11322	11.1037	3.83114	14.8862	2.61408	0	5.67081	0	8.18831	1.43693	7.44901	6.36686	1.99568	0	3.49117	2.27553	6.79611	6.6069	3.37726	17.5591	10.2788	5.89433	16.0467	0.512846	11.0582	3.43534	10.1074	5.04503	0	12.1552	11.4737	3.25357	10.3826	4.82371	2.80241	10.0051	6.14986	12.1579	2.14238	12.5972	16.0532	15.1255
TCGA-E2-A1B6-01A-31R-A12O-13	15.2873	5.60859	4.00185	14.5816	6.37975	12.1085	9.44938	7.542	9.87461	3.14594	14.3667	3.30389	0.750821	7.94714	0.750821	11.6853	3.20054	9.79757	7.7712	6.16319	2.90422	5.88347	3.49073	8.79919	8.27587	4.44784	17.4744	11.3465	6.92488	15.4956	2.53088	11.0164	4.57726	11.5516	6.64876	2.02587	12.7786	13.3601	2.61368	11.7387	5.56764	4.00185	10.8179	7.22069	12.3171	4.35462	14.9631	14.7458	13.7969
TCGA-E2-A1BC-01A-11R-A12O-13	15.4783	5.25921	3.22502	14.8476	5.8801	11.8046	8.02931	8.02005	10.7104	4.73378	13.4149	1.91971	0	6.97063	0	8.52192	1.91971	7.70684	6.76077	2.71522	0.638484	4.39512	2.20742	6.49299	6.92179	2.51901	17.988	11.1628	5.32079	16.5278	1.80946	11.4167	2.94116	10.3926	5.28003	0	12.2978	10.7885	1.80946	9.75002	5.40849	3.46211	9.6325	7.05156	12.5343	2.65273	11.9808	15.2864	13.7777
TCGA-E2-A1BD-01A-11R-A12O-13	15.5964	4.87745	3.64243	15.2257	5.55307	12.0094	8.19135	7.08091	10.4218	4.1624	13.3483	1.75883	0.519538	7.92288	0	9.50903	3.33677	8.32412	7.21955	2.94845	0.519538	4.44678	3.06513	6.94793	7.6232	3.3674	17.835	10.3344	5.11253	16.1377	0.72268	11.2694	4.14483	10.3719	4.93991	0.28303	12.6262	10.7417	1.20194	9.91744	5.34571	1.45101	9.92968	6.69681	11.9671	3.3674	12.5974	15.8624	14.4535
TCGA-A2-A0CW-01A-21R-A114-13	14.5843	3.68266	1.92259	13.1531	4.25546	10.5225	7.0891	8.74981	10.1972	3.0337	12.7861	1.33479	0.42041	7.45449	0.225465	8.63541	2.49869	9.5893	8.70139	3.37685	0.508819	3.8443	3.3046	5.66721	8.96677	1.95443	18.2067	10.8649	3.67313	16.3848	1.28559	11.0598	1.98557	9.8406	3.46789	0.225465	12.9331	10.8874	0.326228	8.20287	4.13562	2.52012	9.4362	6.53025	11.8353	2.82569	11.565	13.566	11.4351
TCGA-A2-A0T3-01A-21R-A114-13	14.0724	5.41004	3.74712	13.9363	5.72709	10.9744	8.0082	8.32393	9.88104	4.21035	11.3126	2.30866	0.885443	6.79273	0	9.71546	2.79313	9.27574	7.93516	3.86367	1.27036	4.93813	3.62032	7.08455	7.97295	4.02254	17.7201	12.0568	4.95136	15.6346	2.134	11.9613	3.15517	10.6587	5.18212	0	13.3106	10.3945	3.44434	9.31401	5.04072	3.83541	10.3549	6.62535	11.809	3.24387	12.2026	14.9863	13.7332
TCGA-A7-A13F-01A-11R-A12O-13	15.8221	5.04902	2.84846	15.2925	5.38757	10.23	8.44279	7.91764	10.3274	3.82113	13.5646	1.97038	1.67312	7.3454	0.790507	9.60518	2.77346	8.24359	7.53896	3.39037	0.790507	4.1817	2.21674	6.58284	7.36788	1.97038	18.418	11.6298	4.44599	16.2273	1.49784	12.0345	3.05256	10.4845	5.46111	0.790506	13.8051	10.4885	1.29828	9.45128	5.50813	3.99625	10.6294	6.38291	11.8025	2.98768	11.8968	12.9792	11.5201
TCGA-AO-A12B-01A-11R-A10I-13	16.1491	6.53287	1.73496	15.5623	7.27328	8.48096	6.23876	7.2514	9.18587	3.13132	12.2913	2.28723	0.828822	9.131	0.828822	10.8072	4.1761	8.81021	7.16039	1.73496	1.35189	4.60212	3.56892	7.60776	8.31506	3.47132	16.057	9.21442	5.03675	16.3142	1.35189	10.6199	2.84998	8.91136	4.73421	0.828822	12.2644	10.809	3.47132	10.3838	5.42347	2.03736	9.16261	5.44933	11.5074	2.99749	12.5275	16.4415	14.1872
TCGA-AR-A0TY-01A-12R-A114-13	15.1281	4.51287	3.98952	15.1008	5.04805	11.3261	7.28657	8.59248	10.6993	3.72663	13.0414	1.21602	0.412251	6.72138	0	9.15291	2.10689	8.40389	7.47539	2.31299	0.412251	3.79698	3.83091	6.14548	7.56379	2.79778	18.4669	12.9098	3.72663	16.0703	3.21242	11.6081	1.99163	9.34272	3.35914	1.21602	13.6276	10.2173	3.04906	8.39966	4.83052	4.28707	9.68	5.76162	12.0431	2.31299	10.7754	14.3142	13.1038
TCGA-AR-A1AV-01A-21R-A12O-13	15.0689	5.2908	1.87587	13.6033	6.42737	9.7074	8.04554	8.2972	10.8401	4.45815	13.9611	2.74888	1.87587	7.18939	0.466197	9.40453	2.01853	8.57341	6.55577	2.14834	0.466197	4.15254	2.74888	8.20323	6.78265	3.80423	17.6531	11.8822	5.2908	15.4435	2.37743	11.92	3.23146	10.8955	5.35944	0	12.1843	11.4023	2.47963	10.7681	5.46288	3.91782	10.69	6.52024	10.7962	2.74888	11.7489	15.4893	14.0306
TCGA-BH-A0AU-01A-11R-A12O-13	15.4747	5.86313	3.29295	16.1997	6.38906	11.6746	7.01588	7.87179	10.4958	3.94503	12.2501	0.848081	0.48548	6.83054	0.84808	8.77432	3.56089	8.05439	7.2651	2.53621	1.37863	4.85816	2.88769	6.55784	6.88038	2.88769	18.0407	11.4921	4.73354	16.1523	1.13761	11.1475	2.88769	9.44272	4.44644	0	13.0303	10.1823	0.848081	8.63027	5.1781	2.80752	8.86747	6.28928	11.6621	2.80752	11.6168	14.8287	13.3956
TCGA-BH-A0B5-01A-11R-A12O-13	14.8936	5.00276	3.12187	14.6936	5.03491	11.3474	7.1286	7.51407	9.86772	3.97158	12.5816	1.66315	0.311254	7.38701	0	9.20153	2.86006	8.1346	6.73096	2.20533	0.973166	4.32352	2.12796	6.56843	7.52354	2.59848	18.0456	11.1401	3.80761	15.6609	1.54907	11.0945	2.70887	9.41096	4.21547	0.311254	13.2981	10.3333	3.85639	9.31986	5.20465	3.9266	9.00053	5.76698	11.8467	1.86736	11.2779	14.5336	12.867
TCGA-BH-A0BF-01A-21R-A12O-13	14.0747	4.20077	2.65358	13.8049	4.61101	10.5654	7.43147	8.07358	9.29233	2.96428	12.5551	1.32888	0.812327	7.02551	0	9.14019	3.09768	8.91242	7.68571	2.81728	1.32888	5.8879	2.46891	7.54094	7.95551	3.33235	18.6542	11.8918	5.27806	16.8524	2.00869	11.1919	3.86876	10.0052	5.60379	0	12.5647	10.1893	2.46891	8.81407	4.93006	3.33235	9.56567	5.83155	12.1914	2.46891	12.1752	13.5196	11.5977
TCGA-BH-A0BZ-01A-31R-A12O-13	15.8473	4.0345	4.56071	15.2074	6.27529	13.5018	7.44382	8.18702	10.398	4.61834	13.1465	2.1263	0	5.57418	0.566426	7.68202	0.972105	7.95231	7.17766	2.1263	0.972106	2.65291	3.03787	6.49886	7.33632	2.65291	15.0593	9.10237	3.47221	15.9722	3.99153	11.6599	3.64851	10.1415	5.1931	0	12.7396	11.0613	1.95795	9.33069	5.45272	6.77072	8.98269	6.77705	12.6056	2.53817	12.8494	15.7419	14.5474
TCGA-BH-A0C3-01A-21R-A12O-13	14.6927	4.6944	4.07381	14.6917	6.03323	12.1046	7.65698	7.8847	9.92614	4.56245	12.1668	1.43143	0	7.38646	0	9.33013	2.60678	8.84484	7.55651	3.62226	0	5.10337	3.15704	7.43914	7.62012	2.85256	17.6432	12.0452	5.10337	16.2157	2.46616	11.572	3.62226	11.2542	5.9825	1.09182	13.0205	11.3555	1.9368	10.4372	6.30503	4.21234	9.77411	7.25371	12.0179	3.74907	12.9537	15.7089	14.0755
TCGA-BH-A0C7-01B-11R-A114-13	14.7592	5.60503	1.70934	15.0241	5.61461	11.2018	7.46309	8.51507	9.50539	3.42345	11.9937	2.29031	0	6.47388	0	8.40205	2.46994	9.09316	8.65627	3.02408	0.405231	4.26009	3.28631	6.64726	8.13543	2.84031	18.3358	12.6589	4.46464	16.2068	1.97038	11.665	2.77345	9.89016	5.03481	0	12.9391	10.1102	2.55201	8.49964	4.71674	3.6639	9.62457	6.09023	12.0578	2.77345	11.3367	15.4174	14.3899
TCGA-BH-A0DD-01A-31R-A12O-13	14.9564	5.58447	3.89928	14.4916	5.64843	10.2588	7.70398	9.04629	10.9538	4.36292	12.2409	2.41963	0	6.39388	1.20483	8.92112	2.41963	8.38847	7.08135	1.45424	2.01622	4.5079	2.99286	6.8065	6.90928	2.99286	18.3435	12.7334	4.05842	15.4076	3.14251	11.6162	2.91179	9.99537	4.61422	0	14.1592	9.77597	0.903088	8.95818	5.4183	3.98104	9.72867	5.69763	11.2559	3.34137	11.5388	14.3659	13.3058
TCGA-BH-A18F-01A-11R-A12C-13	15.3899	5.0014	3.94301	14.8735	5.60531	11.921	8.19548	8.91623	10.2761	4.31625	13.1106	0.812995	0	7.87105	0	9.31974	2.47018	8.52385	6.95846	1.32982	1.70954	5.0014	3.43818	6.88646	7.52481	3.53555	17.2145	11.2746	4.93156	16.3079	2.2583	11.3812	3.62677	10.0578	5.75435	1.32982	13.1322	10.697	1.70954	10.2673	6.06278	4.65646	9.46741	6.18787	12.1737	2.81861	12.1749	15.1302	14.059
TCGA-BH-A18J-01A-11R-A12C-13	14.839	5.82935	5.10019	14.3648	5.18784	10.9589	7.78933	8.71408	10.5462	4.95785	12.788	1.65465	2.07817	6.85727	0	8.42943	2.40516	7.80327	6.07901	2.07817	0	4.42024	1.65465	6.47715	6.76053	2.40516	18.2438	11.8723	5.74517	16.8642	2.07817	11.8218	5.22974	10.617	6.3688	0	12.2897	10.7801	2.07817	9.69751	5.05429	2.67156	10.6844	6.52841	12.1211	2.89635	11.7757	14.3957	12.9654
TCGA-BH-A18L-01A-32R-A12C-13	15.6065	5.67789	2.44064	15.109	5.48531	10.6964	8.92834	9.06584	11.0904	4.22615	13.3855	1.56967	0	8.2694	0.577338	9.80278	3.67923	10.2344	8.35428	4.10761	2.30356	5.94316	2.9799	8.14199	8.98828	4.14822	17.635	11.3925	3.88544	15.3017	2.44064	10.7992	4.56293	9.97844	3.97845	0	12.9456	10.8505	1.30818	9.75593	4.75921	3.83658	8.78923	5.9199	11.1862	3.5639	11.5685	13.5384	11.7371
TCGA-BH-A18U-01A-21R-A12C-13	14.5555	4.86746	0.933113	13.316	4.86746	10.0919	8.13023	7.70909	9.98593	3.45986	12.0706	1.49507	0	7.39513	0	9.43112	3.45986	9.05304	7.1493	3.77941	0.933113	4.86746	2.4717	6.97254	7.75232	2.69072	18.0542	11.0713	5.18849	16.2827	0	11.0235	4.39277	10.6204	5.42062	0	13.4773	10.5257	1.49507	9.4062	4.7259	3.1992	9.27681	6.2046	11.5652	3.57443	11.8165	12.6649	11.0645
TCGA-BH-A1EW-01A-11R-A136-13	15.5916	4.29487	2.89691	14.4869	5.48236	12.1687	6.82182	7.09184	11.1836	4.29487	13.62	1.05291	0	6.55126	0	8.43605	2.19609	7.76404	7.28979	2.58864	0.779448	3.20781	1.81051	6.30553	6.62118	3.15076	17.787	11.5598	3.55423	16.1806	1.81051	11.5368	2.89691	10.5783	4.49148	0	13.3984	11.008	1.9508	9.57548	4.46832	4.00414	9.8676	7.39793	13.2861	2.07866	12.0626	14.6062	13.577
TCGA-C8-A12M-01A-11R-A114-13	15.3973	4.25169	0.679561	15.0886	4.42332	8.64997	6.50217	8.07327	9.65896	3.23621	13.1062	1.76834	0	5.87673	0	8.72369	1.76834	8.16079	7.10407	0.679561	0	2.81076	2.68142	6.55851	7.20165	2.92944	19.123	11.9556	2.53934	14.9023	0	10.3993	2.92944	8.47319	2.20474	0	12.9462	9.52045	1.48798	7.37376	3.48904	0	7.64924	5.73725	11.3725	1.76834	9.61092	14.921	13.366
TCGA-C8-A12U-01A-11R-A114-13	15.2828	5.42486	1.61519	14.5348	5.35384	8.47822	7.67181	8.69963	10.3927	3.09866	13.8309	2.1503	0.755178	7.19792	0.755178	9.9424	2.1503	8.3714	7.86296	4.07213	0	4.0119	2.70104	6.38441	7.56581	2.70104	18.2583	12.1805	4.12996	15.6824	1.90741	11.4547	3.31352	10.1833	4.23908	0.755178	14.0841	10.0123	3.41004	9.58227	5.87722	3.21009	9.80827	6.31132	12.6406	2.1503	11.4961	13.6721	12.5827
TCGA-C8-A12W-01A-11R-A114-13	15.1453	4.59188	1.89509	14.3893	4.67101	11.0499	7.44596	8.29653	10.8305	3.48516	13.553	1.89509	0	6.03534	0	8.75045	1.60387	7.81169	7.05412	1.60387	1.23862	3.48516	2.68681	5.89404	6.82244	1.60387	18.4958	11.1053	4.27473	16.7246	1.60387	12.2795	3.19509	9.96734	4.41926	0	12.6457	10.1614	1.89509	7.85893	4.22315	2.96322	9.76465	5.87746	11.4125	2.68681	11.1892	12.2516	10.9573
TCGA-C8-A12X-01A-11R-A114-13	14.9625	5.87788	3.25005	14.9347	5.63933	8.58545	7.78217	8.67516	10.2343	5.14991	12.8273	1.88309	0.923119	7.33869	0	10.4199	2.86264	8.27075	7.95885	2.56783	1.88309	3.85231	2.77091	6.77401	7.11911	3.18045	16.4491	10.3631	5.43035	16.963	2.45445	11.565	3.37993	9.88987	4.46342	0	12.9702	11.4363	4.57612	10.5228	6.12019	3.31645	9.86582	7.05735	12.1138	2.77091	11.8816	12.222	10.9275
TCGA-C8-A1HG-01A-11R-A136-13	16.0119	6.69911	2.68811	15.1525	7.85028	9.99238	8.79151	8.95555	10.7617	4.28628	13.9226	3.5716	0	8.22052	0	10.7517	3.5716	9.18878	7.87056	3.75731	1.66806	4.81882	3.35839	8.11114	7.46204	4.47471	17.276	10.9652	6.06351	16.1409	2.09315	12.2055	4.06949	11.5463	5.38664	1.06277	13.3147	11.458	3.35839	10.5168	5.45985	3.6362	11.1073	7.34129	12.0092	3.43301	13.1738	11.8504	10.8769
TCGA-C8-A1HL-01A-11R-A136-13	15.1607	5.52625	2.25009	13.9136	6.56161	9.1589	8.10225	8.74431	11.0189	4.64107	14.1105	2.51006	1.26839	7.83186	1.26839	10.3604	2.38592	8.06478	6.2858	2.51006	1.74339	3.16734	2.25009	7.44152	6.50306	3.24086	18.1917	12.0854	4.99984	15.3786	1.26839	11.4286	2.92124	10.2656	4.3733	0.955524	12.8591	10.9609	3.37752	10.9643	6.35365	2.10013	9.89343	6.63162	11.1418	2.51006	11.3409	14.9417	13.8354
TCGA-C8-A1HM-01A-12R-A136-13	14.8747	5.99577	0.472729	14.6374	6.73945	7.81944	8.88648	9.04314	11.5364	5.15008	13.7296	3.41864	1.73396	8.1161	0.828196	10.654	2.84874	8.71871	7.27908	3.41864	2.76892	4.60074	2.59467	8.11206	6.60225	4.62361	18.3671	13.3524	4.6683	14.5566	1.73396	10.7799	3.06469	10.4082	4.83436	1.55516	12.8309	12.732	2.84874	10.6188	5.53495	3.9398	9.92233	7.15896	11.7262	2.49896	12.1034	13.8755	12.6908
TCGA-C8-A1HN-01A-11R-A136-13	15.5183	6.62465	2.01033	15.1134	7.01928	9.32634	8.21461	8.46081	11.1614	5.28019	12.9648	2.36864	1.09476	7.31174	0.463198	10.0949	2.01033	8.57262	6.78182	3.16196	1.09476	3.9436	1.70998	7.78271	6.75173	4.17287	17.3378	11.417	5.13231	15.5845	1.3302	12.2059	3.58246	11.3708	5.26607	0.813269	13.575	10.802	2.65542	11.0403	5.52521	4.26097	10.8918	7.23767	11.8013	3.7542	12.6019	12.6206	11.8666
TCGA-D8-A13Y-01A-11R-A114-13	14.4536	6.2369	1.2389	13.6998	5.00404	10.5784	7.53602	8.47655	9.53548	3.99657	11.1062	1.11495	0.662601	6.97216	0.473655	9.9242	3.28452	8.52301	7.15046	3.74802	0.829643	4.3527	2.39913	7.07969	6.84869	2.59744	16.7503	10.2104	3.74802	14.3337	0.979335	10.9022	3.25546	9.70224	4.41972	1.2389	13.9878	10.8335	4.23853	9.64036	5.97249	1.96889	9.03953	5.99903	11.3504	2.28872	9.97522	11.3913	10.0435
TCGA-D8-A140-01A-11R-A114-13	15.3117	5.38408	1.78477	16.1176	6.00098	10.2475	7.73441	7.74724	9.4153	3.75488	12.5179	2.09114	1.3953	4.36213	0	9.05375	1.0614	7.28188	6.70029	2.18034	0	3.27733	2.55858	5.71782	6.74483	2.85798	17.9461	10.9655	3.39381	15.5	1.99607	11.159	2.49045	8.7942	3.35602	0.346801	12.6524	10.8172	3.10579	9.01789	5.22547	3.97029	9.03219	6.12412	11.4738	2.49046	11.7948	12.4685	11.0616
TCGA-E2-A10A-01A-21R-A114-13	14.9689	5.39473	2.91598	15.2193	5.49334	9.01335	7.75007	9.45751	10.2695	3.51303	13.1373	2.19261	1.13122	6.96698	0	9.69411	3.1756	7.76791	7.28866	2.85794	1.87911	3.31155	2.09549	5.65545	6.39799	2.3692	17.5679	11.308	4.46795	16.0281	1.62446	12.0756	2.97178	10.1559	4.73306	0.673755	12.4818	10.7005	3.47492	9.18102	5.78568	3.22235	10.1824	5.56764	11.3584	2.97178	11.423	16.8446	15.3246
TCGA-E2-A14O-01A-31R-A114-13	15.0237	4.79666	1.97472	14.3342	4.72995	10.2141	7.65785	8.40092	10.5957	3.92922	13.5182	2.25332	1.41931	7.68158	0	9.41037	3.57104	7.44905	6.57281	2.25332	0.504514	2.59066	1.62911	5.95704	6.50793	2.37475	18.2494	11.371	5.63119	16.4482	1.81224	11.4746	3.84766	9.96683	5.03637	0	12.4839	10.8247	2.77842	9.15889	4.77477	1.81224	9.97105	5.75937	11.632	2.25332	11.643	14.2894	13.0735
TCGA-E2-A14S-01A-11R-A12C-13	16.4777	6.5431	2.78749	15.5848	5.89902	10.3455	8.14241	8.08279	10.238	2.70824	13.186	2.11142	0	8.2372	1.07523	9.8441	3.50239	9.67596	7.73596	3.63686	0.797456	5.73878	3.45463	7.74839	8.93213	3.87319	17.35	10.2861	3.75986	15.5637	1.07523	10.8102	3.63686	9.82251	4.78499	0.45314	13.4081	10.1592	2.53536	9.3297	5.17219	3.35409	8.80697	6.28087	11.8156	3.24601	11.0843	16.7255	15.0615
TCGA-E2-A14W-01A-11R-A12C-13	14.4669	5.46038	3.48083	13.553	5.0672	10.9289	8.15272	7.01957	9.8287	3.7944	11.7613	2.34077	0.420953	6.80029	0	8.88662	2.01767	8.9796	7.23281	4.43746	1.01181	5.58781	2.8948	7.9081	7.97179	2.95907	17.8784	11.7126	6.64289	16.303	1.23588	11.8005	5.35684	11.1724	6.66714	0	13.1041	11.5082	1.42978	9.93339	5.02279	3.72216	10.4205	6.75122	11.6607	2.8948	11.4405	14.9604	13.3633
TCGA-E2-A155-01A-11R-A12C-13	15.4965	5.64378	3.39327	14.8513	6.18324	8.90029	8.08135	9.09614	10.6684	4.15542	13.261	1.97277	0	7.65898	0	9.16393	3.05537	8.79021	6.74199	1.97277	0	4.98708	1.97277	6.92677	7.70522	3.28919	17.9115	11.7966	4.03187	15.7303	2.77619	12.0549	3.28919	9.92398	5.05212	0	13.5124	9.99186	1.30018	9.47241	5.25914	4.15542	9.60025	5.48794	11.5585	3.96588	11.3098	15.9341	14.4626
TCGA-E2-A15A-06A-11R-A12C-13	15.1389	6.55347	5.30812	14.5005	5.04358	8.74019	8.16198	8.639	10.6894	5.14548	12.5837	2.00616	1.49071	7.83218	1.14199	9.66104	4.0077	10.1521	8.43529	3.77314	1.49071	6.3228	3.70802	8.33371	8.86679	4.42736	18.5533	12.9791	4.81527	16.0452	3.32932	11.765	3.70802	10.1711	4.96214	0.681155	13.4112	10.864	2.00616	10.3964	6.0481	4.65174	9.68133	7.43442	12.7684	3.4929	12.1106	12.9197	11.476
TCGA-E2-A15K-06A-11R-A12O-13	15.6309	5.52212	1.54247	15.6791	6.48339	7.424	7.3956	8.09589	10.0957	3.69553	12.9745	0.968253	0.968253	8.13077	0.968253	9.57883	3.26427	7.69764	6.60177	0.968252	0.968253	4.18717	2.40711	6.64378	6.69129	2.53166	16.5395	9.67986	4.02711	15.3041	2.12023	11.192	1.76179	9.12573	3.64127	0	13.2756	10.2482	1.76178	9.7408	5.56647	2.12023	8.98848	6.88469	12.795	2.6463	11.4599	15.4615	13.8647
TCGA-E2-A15L-01A-11R-A12C-13	15.1566	4.04429	3.84514	15.6467	5.92761	10.3715	6.12897	8.48781	9.73713	1.33313	12.0924	1.49743	0.934852	7.29649	0	8.29887	2.47469	8.45445	7.72105	2.21623	0	3.57777	2.94219	5.36158	8.00154	1.33313	18.3239	11.6964	4.01747	17.2327	1.33313	12.3129	1.90114	9.77366	4.71279	0.382831	12.1575	10.4274	2.01399	7.45731	3.5024	3.20246	9.41819	6.5357	12.262	2.30762	10.5279	14.803	12.5181
TCGA-E2-A15M-01A-11R-A12C-13	14.6706	4.88782	3.51696	13.8409	4.45252	10.9763	8.09345	7.64385	10.3667	4.16309	12.9271	1.16591	0.320484	7.19983	0.320484	9.1013	2.85174	8.33375	6.93827	2.9479	0.804258	4.45252	2.24222	6.70019	7.45428	3.03804	17.5605	11.0132	4.41937	16.2906	1.45483	11.0728	2.31614	10.2799	4.92374	0.804258	12.8986	10.7072	1.58014	9.53339	5.33279	4.62241	9.15328	7.03448	11.8814	3.203	11.6444	14.0167	12.572
TCGA-E2-A15S-01A-11R-A114-13	16.2699	6.17738	2.27595	15.3365	5.62393	10.4869	8.47662	8.5981	11.6513	5.01321	13.6373	1.67631	1.06905	6.97302	0	9.92596	2.10237	8.5397	7.51354	2.81542	0.631359	4.85799	2.92377	7.41023	7.58129	3.82544	17.1699	9.71974	3.93306	15.1475	2.10237	11.4582	3.70913	9.55682	3.58261	0	13.3773	10.6252	2.57076	9.1191	5.59144	2.43087	9.04457	6.1664	10.9917	2.27595	11.2437	15.1977	13.6981
TCGA-E2-A15T-01A-11R-A114-13	16.173	6.25986	2.86427	16.6246	6.60713	9.94649	7.64025	9.62475	9.86992	3.96102	12.8607	1.91224	0.323389	7.12098	0	9.87572	2.91321	7.84646	7.22399	1.32631	0.323389	3.56126	2.86427	5.82734	6.6867	2.7611	16.7379	11.2592	3.67914	15.538	2.25369	11.5342	3.39891	9.39368	3.32849	0.323389	12.9934	10.4716	4.17681	9.12881	5.89591	3.73466	9.10003	5.81451	11.4338	2.70661	11.3059	17.2749	15.9647
TCGA-A2-A04W-01A-31R-A114-13	13.9108	4.79457	2.8637	13.6764	4.14179	11.8901	7.7056	7.81982	9.88584	4.26981	11.3524	1.24181	0	6.2126	0	8.53808	2.49591	6.80522	6.25447	3.01752	0.863122	3.32318	1.39941	5.18938	5.73176	1.39941	17.9433	11.2435	5.90607	17.0463	2.18551	12.0662	4.51344	10.8355	6.2126	0	12.6701	9.88833	2.42434	8.60029	4.49609	3.39981	10.2785	6.7875	12.1878	3.06535	12.1409	13.424	12.1775
TCGA-A2-A0CL-01A-11R-A114-13	14.596	4.61557	2.91617	13.8663	4.71702	10.9053	8.08041	7.5767	9.25688	3.26783	13.2493	2.28377	1.13134	7.03425	0.673835	9.99879	3.02568	7.84484	7.09204	3.35435	1.31514	4.11861	2.36937	6.25935	7.10146	3.07747	18.1732	12.5789	4.74931	16.1223	2.66852	10.9654	2.19278	10.3363	4.74931	0.375906	13.0275	11.5468	2.52669	9.29976	5.18669	6.09318	9.57665	6.83049	12.0656	3.58655	12.6586	12.9863	11.4712
TCGA-AO-A12D-01A-11R-A114-13	14.2342	4.40088	1.81378	13.7856	5.36633	10.9675	7.74704	8.65643	9.44465	2.70805	11.7273	2.17692	0	6.71627	0	9.31732	2.32913	8.40771	6.96312	2.81507	1.32733	4.29394	1.32733	6.17879	6.66712	2.17692	17.9422	11.1133	4.79003	16.7281	1.32733	12.1044	3.53177	10.6663	5.09619	0	12.7318	10.2822	2.81507	8.45605	4.79003	2.46679	10.3488	6.11739	11.9462	3.33002	11.7532	12.4739	11.0524
TCGA-AR-A1AT-01A-11R-A12O-13	14.9036	5.24365	2.47841	15.2753	5.77227	10.4133	7.44677	7.98538	9.85997	3.787	12.4094	1.648	0.6868	7.88663	0.686801	10.2821	3.15805	9.1026	7.63333	3.15805	1.15018	5.61065	3.2065	7.49633	7.94312	3.42698	18.2918	11.4117	4.71715	16.0072	2.12214	10.7235	3.65357	9.89458	5.56492	0.383889	13.4607	10.8358	3.15805	10.0541	5.30055	2.6282	9.16599	6.35916	11.8777	4.15113	13.1106	15.5647	13.7314
TCGA-B6-A0RH-01A-21R-A114-13	15.0176	5.20364	2.49921	15.4047	5.81578	11.0394	8.50161	9.00015	9.66435	3.38955	12.9692	2.15291	0.601303	6.8746	0.229418	9.05681	2.88311	7.53068	7.25109	3.18602	1.02444	3.43624	2.03651	5.43966	6.36981	1.90988	18.1322	11.2491	5.77549	16.4007	1.77107	11.6189	4.3919	10.1212	4.49475	0.229418	12.7246	10.7846	2.66521	7.70168	3.86953	2.62547	10.1809	7.00616	12.7264	2.74156	11.6326	14.354	13.0124
TCGA-BH-A0B7-01A-12R-A114-13	13.7784	5.42808	4.33295	13.8056	5.34184	12.3968	8.21251	8.30278	9.73836	4.85286	11.4391	2.24714	1.62382	6.83084	0	9.41668	2.11471	7.86371	6.81493	2.68098	1.62382	4.24064	2.85712	6.42528	6.59022	3.08658	17.3442	11.1821	5.85907	16.4114	2.68098	11.8481	3.99906	10.7354	6.14027	0	12.9281	11.0037	3.61379	10.3614	6.83611	5.38561	10.2509	6.80422	12.1467	3.51216	12.6186	14.425	13.5278
TCGA-BH-A18P-01A-11R-A12C-13	15.8087	5.75856	3.38497	16.0114	6.60345	10.7159	7.69798	9.20947	10.697	3.80624	13.1409	2.35978	1.12488	8.27514	0	9.58487	3.46429	8.91169	6.88866	2.35978	1.74918	4.93172	2.35978	7.30963	7.73043	3.38497	17.3719	10.6831	4.75373	16.3232	2.51686	12	2.51686	9.74531	4.47606	0	13.846	10.1176	1.74918	9.16268	5.36276	3.30104	9.60361	6.47528	12.5102	3.01525	10.8071	15.3798	13.8529
TCGA-BH-A18R-01A-11R-A12C-13	14.4741	4.00143	2.05701	13.2703	4.31958	11.1817	7.61041	8.46548	10.4697	4.53161	12.975	1.36772	0.84021	7.26238	0.84021	8.57418	2.30788	9.9311	7.85163	3.39008	1.75315	5.62085	2.30788	7.65068	8.992	3.92843	18.5701	14.1475	3.39008	15.4745	2.30788	10.9127	2.05701	9.81817	4.42949	0	13.2436	10.4223	2.87233	9.45858	5.19235	4.62698	9.13271	5.66646	11.2046	3.15431	11.4321	14.1662	12.6047
TCGA-BH-A1EV-01A-11R-A136-13	15.2001	5.41135	3.85251	13.6791	6.26269	11.0724	7.24166	8.08931	10.931	5.36931	12.9805	2.01996	0.688085	7.46768	0	9.67505	2.22245	8.16191	6.33	2.94908	2.01996	3.79015	2.39999	7.64553	6.06616	4.0249	17.3876	10.5373	5.95685	16.2225	2.01996	12.9445	5.08754	11.9412	6.75422	0	11.9679	11.3586	3.43006	11.2242	5.88408	2.01996	11.5454	7.43239	12.1105	3.34584	12.1639	13.9885	12.8825
TCGA-C8-A12L-01A-11R-A114-13	14.4181	5.47506	2.14815	14.6367	5.01233	8.84133	8.28818	9.64046	7.96168	1.53952	12.6343	2.47943	1.33662	6.99144	0.817865	9.50693	2.14815	9.62312	8.53362	4.48274	2.90376	3.63714	3.10902	6.57874	7.89851	4.27106	18.5034	13.1579	4.8501	15.9335	3.34391	13.5877	2.57487	12.4471	6.57297	0	12.4698	10.5105	3.23124	8.40154	5.04603	4.75141	11.8404	5.94585	11.803	2.97547	11.6047	14.2837	13.0149
TCGA-C8-A12P-01A-11R-A114-13	14.5423	3.99817	1.94609	13.3566	4.73766	10.9046	6.82007	7.83185	9.07181	1.27896	12.4403	1.94609	0	5.40506	0	8.00609	1.65075	6.90839	6.32515	2.58334	0.776795	3.02383	0.776795	5.54388	5.78692	1.94609	18.6054	11.881	5.10962	16.6816	2.19112	11.7666	3.79075	10.0277	4.34054	0.776795	13.341	9.73952	1.65075	7.82733	3.99817	3.36081	9.96528	5.92882	11.706	3.45766	11.7081	11.5969	10.3299
TCGA-C8-A12Q-01A-11R-A114-13	14.92	4.54851	3.20094	15.5506	5.45582	11.0534	6.92126	8.49936	9.81518	3.57621	12.9526	1.79022	0.863586	6.15398	0	9.0819	2.42518	6.93743	6.37901	1.2424	0	3.36293	2.80943	5.01865	5.87386	1.54216	18.2335	12.0536	4.25022	16.5693	3.01842	12.4849	1.2424	9.74388	4.27078	0.628886	13.1834	9.8659	3.73263	8.10903	4.80969	3.67208	10.0078	6.19221	12.3039	3.11256	11.7528	14.3613	13.4136
TCGA-C8-A12T-01A-11R-A114-13	14.6416	4.9886	2.7344	14.5597	5.39224	10.7122	7.29984	8.69034	10.9701	4.76307	12.2962	1.93637	0	6.67855	0	8.84692	2.80906	8.37881	7.29009	3.13347	1.46839	4.04883	2.5724	5.83782	7.22683	3.01231	18.4053	11.5848	4.16708	16.3878	1.93637	12.141	3.62172	10.0395	3.85102	0.436618	12.9138	9.65166	2.94769	8.02858	3.66256	3.39815	10.1247	6.07563	12.0207	2.38988	10.5578	12.2074	10.9244
TCGA-C8-A12Z-01A-11R-A114-13	14.434	5.29684	3.0867	14.0581	5.76292	10.6736	7.43099	8.50495	9.61446	4.55376	12.1066	2.11481	0	7.05081	0	9.32144	3.345	8.77557	7.87156	1.80674	1.80674	5.2021	2.77185	6.95721	7.74845	3.66217	18.2922	11.9095	4.07244	16.7589	2.36854	11.6344	3.345	9.9543	4.44764	0	12.996	9.43342	3.56399	8.75347	5.62365	3.99919	9.63878	6.09718	11.9832	3.45865	11.6268	12.8993	11.3486
TCGA-C8-A130-01A-31R-A114-13	14.4675	4.6403	0.899366	13.245	4.17125	10.3482	7.7883	7.69299	9.93519	3.68089	13.4435	1.9576	0	6.6428	0	8.54436	2.3328	7.6439	7.14423	3.47178	0.365597	4.48173	2.819	6.22563	6.83728	2.819	18.4971	11.7945	4.98058	16.1983	0.899366	10.985	3.2709	10.1833	5.22266	0	13.3049	9.96589	2.06094	8.30355	4.05089	3.68089	9.76247	6.97264	12.1494	2.48919	11.4151	14.3674	13.4042
TCGA-C8-A135-01A-11R-A114-13	14.2598	4.72009	3.30375	14.1496	4.98845	11.6578	8.62215	8.78339	9.98898	3.80686	12.2353	2.1656	0.397207	6.76927	0.397207	9.06956	2.0599	8.27775	7.11105	3.77381	0.708331	4.22878	2.1656	6.26214	7.00469	2.99513	17.8071	11.5388	4.95935	16.2918	2.60201	11.3311	2.81192	9.90896	4.47483	0.70833	13.5378	10.4342	3.15768	8.84236	4.51538	3.51848	9.62843	6.60987	11.7185	2.0599	11.529	13.2883	12.4158
TCGA-C8-A137-01A-11R-A114-13	15.5909	4.66621	3.12378	15.2922	5.77456	11.5013	6.29863	8.3666	10.9972	3.05369	12.7047	1.85526	0.974228	7.08499	0	8.47784	2.4718	8.92128	8.57696	2.36007	1.07203	3.72945	3.89895	5.42259	8.5966	1.33101	18.2551	10.9755	4.24137	17.1302	1.90919	12.657	1.33101	10.3677	4.0018	0.869311	13.3322	10.1743	0.633379	8.18247	4.26224	3.46719	10.5678	5.71146	11.49	2.6407	11.0072	12.893	11.0979
TCGA-C8-A138-01A-11R-A114-13	14.7054	5.61143	2.72987	14.8229	5.41904	10.8214	8.38519	8.43105	10.6239	4.52772	12.6101	2.92086	0.555323	7.04941	0	9.56394	2.82852	7.70078	6.67824	3.50194	0.555323	4.19939	2.82852	6.31118	6.45709	1.52506	17.6715	11.3048	5.56926	16.399	1.52506	11.5902	4.04382	10.571	5.49611	0.555323	12.4455	10.917	3.56053	9.88656	5.59751	3.31041	10.253	6.15835	11.6003	2.62398	11.9432	12.9658	11.6327
TCGA-C8-A1HF-01A-11R-A136-13	16.0629	6.92194	1.58703	15.621	7.96599	11.0084	8.55384	9.0379	10.9427	4.83588	14.0036	3.46225	1.00155	7.70699	1.00155	10.122	3.00272	9.81367	8.31824	3.9571	2.17234	5.17294	3.32472	8.3803	8.19539	5.1323	17.8675	11.533	5.84854	16.1245	2.17234	12.2656	3.75776	11.183	5.57289	1.32379	13.8415	11.1522	2.90958	10.2373	4.61769	3.5264	11.1401	7.31142	12.1702	2.00233	11.6872	13.2667	12.778
TCGA-D8-A13Z-01A-11R-A114-13	14.6302	4.65004	2.6142	14.2086	4.82895	11.1129	7.71308	9.13159	9.848	3.04128	13.1752	2.4647	0.680492	6.51417	0	8.75563	2.20668	7.77592	7.13155	3.14322	0.929055	3.37039	2.6142	5.84931	6.45097	2.6142	18.0268	11.4901	4.88887	16.3307	3.1916	12.052	3.23842	10.4551	4.73412	0.380001	12.945	10.1712	2.54139	8.58838	4.82895	3.28376	10.3444	6.07888	12.0612	2.9316	11.4675	12.0809	10.846
TCGA-E2-A14P-01A-31R-A12C-13	14.2854	4.99943	3.03921	13.7102	4.55849	11.5087	8.02588	8.02421	9.61657	3.3256	12.5624	2.00306	1.13973	6.96868	0	8.7851	2.68151	9.43849	7.92769	5.28196	2.00306	5.97671	3.23631	7.74957	8.42487	3.86178	18.3939	12.1719	5.15371	15.8748	2.74763	10.9844	3.76931	10.216	5.52755	0.379454	13.698	10.4268	1.13973	9.59765	5.14147	4.18177	9.61823	6.7114	12.0887	3.1895	11.6284	12.846	10.9456
TCGA-E2-A14V-01A-11R-A12C-13	14.7752	4.99141	3.92789	14.6901	4.75862	11.8517	7.44302	7.61421	10.0112	3.54411	12.8136	1.75275	1.12763	6.66853	0	8.23268	2.79181	8.58404	6.70175	3.46891	0.671292	4.66064	2.52105	6.78937	7.80593	1.75275	18.6977	12.4275	4.96428	16.0445	3.0197	11.4365	3.12143	9.72435	5.42852	0.671292	12.5671	10.0366	0	8.73009	4.13668	1.75275	9.39296	5.61449	11.6282	3.12143	11.2306	13.6678	12.1338
TCGA-E2-A152-01A-11R-A12C-13	14.9031	4.62661	2.98706	14.2416	4.39618	11.0274	8.98627	7.92993	9.76243	3.85723	13.1548	1.06625	1.67264	6.69306	0	8.39753	1.49738	7.13238	6.21523	1.82889	0.448543	4.20974	1.49738	6.09724	6.15005	1.82889	17.9833	10.6093	5.79958	16.3769	0.448543	11.6489	3.70419	10.825	6.13516	0	12.7617	10.5078	1.29786	9.94002	4.78765	2.42651	10.0141	6.90982	12.2375	2.98706	11.8301	15.2613	13.3733
TCGA-E2-A1B0-01A-11R-A12O-13	14.778	5.23906	3.49758	13.9073	5.12208	11.0248	7.63344	7.45147	10.0722	3.78093	12.9242	1.56604	0	6.75969	0.575533	8.77733	1.56604	9.07879	7.43521	3.67417	1.30491	5.20111	3.36658	7.36401	7.95463	2.78298	18.5131	12.7277	5.55709	16.5449	2.67638	11.5936	3.97332	10.8295	6.51099	0.575533	13.5051	10.0957	0.575533	9.16263	5.25766	4.52734	10.2354	6.65128	11.9638	2.97511	11.7062	12.6887	11.3665
TCGA-A2-A04U-01A-11R-A114-13	14.8179	4.90418	3.42938	13.9903	4.66863	9.83137	9.47383	9.43205	9.88798	4.10126	14.152	2.25064	1.86047	6.13267	0.808827	9.5211	2.95719	9.90957	8.09353	5.32527	1.08928	5.70381	2.8103	7.60147	8.48421	3.969	17.8381	10.872	5.36529	16.2129	2.00257	12.3844	4.41266	11.4504	6.11712	1.08928	15.6487	10.7821	3.573	9.4003	5.27013	3.42938	10.8676	8.04508	13.2718	3.32502	11.118	13.628	12.7515
TCGA-A7-A0DA-01A-31R-A114-13	14.3492	7.32828	5.5758	14.8521	6.6859	11.342	9.2289	9.47841	9.85499	5.20633	11.594	3.62394	2.70623	7.13762	0	9.79253	2.43854	10.6404	9.12064	5.70368	3.0328	5.94925	4.18039	8.66851	8.90475	5.59241	18.0418	11.6161	6.87777	16.6127	2.43854	12.8079	5.31045	12.1727	6.9665	0.351975	12.96	11.588	4.22371	10.294	6.04895	4.08965	11.9864	8.43508	13.2317	4.28633	13.1224	13.4981	12.2786
TCGA-A7-A13D-01A-13R-A27D-13	14.4293	5.07738	3.49327	15.174	4.70169	10.267	7.52135	8.88187	11.0498	4.31483	12.2676	1.28697	0.443645	7.39126	0.443645	8.27822	2.67819	9.41669	8.48227	4.61955	2.31046	4.96546	3.42236	6.90679	8.48009	3.00373	18.0697	11.5124	5.10028	16.3937	1.73995	12.1184	4.10447	11.0473	5.50667	0.782469	14.2051	10.0137	0.782469	8.85239	4.40341	3.21425	11.1367	6.91112	12.7043	3.09774	12.317	15.6727	13.5385
TCGA-A7-A13E-01A-11R-A27D-13	14.9003	5.79124	2.68238	14.7131	5.55364	12.0212	7.7111	9.1501	10.4158	3.17556	12.6203	2.24407	1.08488	7.28632	0.805264	8.67702	2.24407	10.5243	10.1903	4.77337	2.76402	4.85015	4.49119	7.70336	9.59003	3.83466	17.7821	11.0783	5.33731	16.267	4.41741	14.3364	3.42183	12.8845	7.68383	0.247157	13.2793	10.7047	0.951835	8.7521	4.97541	5.1826	13.1182	6.46989	11.8976	3.47129	12.0781	16.2186	14.002
TCGA-AN-A0AT-01A-11R-A035-13	15.0339	6.2741	3.27198	13.7967	4.43074	9.90373	8.02675	10.2244	11.007	4.23138	13.4337	2.99253	1.05829	7.80029	0.549831	8.73452	3.63729	11.0003	10.2922	5.91971	3.67271	6.44771	5.59452	8.03102	10.5075	3.9138	18.3678	11.4584	4.75377	16.81	2.71523	13.4663	3.2487	11.6787	6.01593	0.207441	13.1578	10.4802	1.85951	8.26731	4.58743	4.77022	11.4758	7.01513	12.0684	3.67271	12.2272	14.7667	12.8219
TCGA-AO-A12F-01A-11R-A114-13	14.8881	6.12423	2.13401	14.5582	4.0009	10.3599	9.46151	9.93169	9.94309	3.76437	13.7297	2.66132	0.977012	7.42152	0.977012	9.78422	2.42162	10.7136	8.84705	6.89655	4.47926	6.43799	3.28028	8.25986	9.14972	4.54058	16.766	10.735	4.78819	15.8711	0	11.2081	1.2943	10.2734	4.4476	0.569678	15.6843	9.55919	3.1288	9.15095	4.62792	2.28497	9.23334	8.0064	13.6308	4.3135	12.17	16.1996	15.1909
TCGA-AR-A0TS-01A-11R-A114-13	14.5769	5.48159	5.46214	14.3056	5.61087	10.8202	8.88969	9.11347	10.9702	5.6966	12.2745	1.76277	0	7.11505	1.13537	10.2433	3.48186	9.3659	8.11296	3.62867	1.99706	5.31811	2.67477	7.32881	7.8086	4.04943	17.3843	11.387	4.5323	16.4673	3.40244	12.1654	3.22916	10.8924	5.31811	1.48291	13.3912	11.1466	3.62867	9.48754	5.91262	4.15011	9.90267	7.54762	12.7307	3.94119	12.8424	13.2423	11.8487
TCGA-AR-A1AH-01A-11R-A12C-13	14.6975	5.68123	3.3619	12.9273	3.61292	10.6515	7.27489	7.70459	10.2261	4.82549	12.6634	0.573829	0.983268	7.09587	0	8.62106	2.87776	10.6401	8.02986	5.49064	2.14381	7.08033	3.77612	8.81504	9.59938	4.89819	16.7176	9.77695	4.85014	14.938	1.30183	10.9451	2.77855	9.63349	5.0548	0.573829	14.3372	9.92637	1.56261	9.02845	4.42732	2.29506	9.35548	6.01125	11.2592	3.6694	10.7411	16.4386	14.9822
TCGA-AR-A1AI-01A-11R-A12O-13	14.1447	5.40876	2.792	14.2634	5.37972	11.2411	8.59314	9.74293	8.45728	2.38758	12.4211	0.884838	0.884838	6.73903	0	9.43948	3.94406	10.2224	8.41138	4.89641	3.86244	6.30165	4.41396	8.23615	8.5963	4.29457	17.403	12.6677	4.81198	15.9504	3.10752	12.1274	2.792	10.513	4.81197	2.13298	14.1377	9.92858	0.884838	8.72887	4.89641	4.52422	9.81385	7.28466	12.7779	4.09462	12.5564	14.9019	14.5216
TCGA-AR-A1AJ-01A-21R-A12O-13	14.4983	5.35032	5.40555	14.052	5.39194	11.0687	8.28999	9.43015	9.53679	4.24091	12.7939	2.95702	0.483314	7.30914	0	10.2587	3.93793	9.75049	7.95494	4.65964	2.42692	6.71239	3.77972	8.10844	8.25659	3.73731	18.0576	12.123	5.20224	16.5464	3.82093	11.9268	2.95702	10.5281	5.26331	0.483314	13.8755	11.1111	3.55393	9.71745	5.95155	4.65964	9.85957	6.71239	12.1438	4.14681	12.69	14.2928	12.7175
TCGA-AR-A1AQ-01A-11R-A12O-13	14.2835	5.72691	2.8839	14.2028	4.77807	11.2541	8.45934	9.68526	9.72931	4.3323	12.6662	1.49736	0.934803	7.39084	0.934803	9.52847	3.68383	11.4236	9.56192	6.4226	4.95809	7.68732	4.26548	9.24177	9.71059	5.42408	17.2495	10.9725	4.57233	15.8061	1.90107	11.9994	3.0519	10.9692	5.95604	0	13.7958	10.5069	1.49736	9.68845	4.95809	3.33861	10.6422	6.87883	12.6248	3.57768	12.8061	14.5666	13.5328
TCGA-AR-A1AR-01A-31R-A136-13	15.046	5.61989	3.66438	14.4532	6.28332	11.7252	9.65007	8.94397	11.151	5.43752	13.9342	3.66438	0.980583	7.55729	0.572047	10.654	2.42752	9.74721	8.10824	5.11176	3.60792	5.59106	3.21299	8.40188	7.83451	4.91637	16.7036	11.1119	5.89229	16.1875	2.7739	12.6441	2.55245	12.6111	6.93276	0	14.0511	11.103	2.77391	10.9861	5.95021	5.28382	11.673	7.36201	11.8924	3.82161	12.9246	13.7572	12.9808
TCGA-AR-A1AY-01A-21R-A12O-13	14.94	5.15137	4.24951	14.6711	5.02398	12.1766	8.16657	8.79933	10.0745	3.75643	12.7249	2.17122	0	7.3767	0.585518	8.65271	3.00146	10.1596	8.51539	4.97889	3.00146	5.47736	3.32343	7.39397	9.05287	3.58649	17.6417	11.0905	4.13086	16.2484	2.90834	12.8253	2.80878	10.8655	5.89646	0	14.2958	9.55145	1.00083	7.73637	4.08903	4.04596	10.0406	6.66699	12.6489	3.00146	10.9142	16.0339	14.5882
TCGA-BH-A0AV-01A-31R-A114-13	15.1624	5.34902	4.02606	14.5102	5.40215	10.1258	7.94504	8.63041	10.2969	4.62656	13.1937	0.819326	1.33866	6.02735	0	9.13886	2.02088	8.79342	8.68503	3.54895	3.112	4.48596	3.112	6.91019	7.65335	3.34695	18.5974	11.5905	4.79495	16.6013	1.71973	12.6133	5.3217	11.0927	5.11443	0	12.6706	9.98049	3.112	8.28625	4.33017	3.54895	10.4926	6.94641	12.6831	3.34695	11.2072	12.1122	10.7835
TCGA-BH-A0BG-01A-11R-A114-13	15.2269	5.65528	3.3954	15.135	5.67222	10.4292	9.48217	9.75136	10.6416	4.19057	13.1259	3.17545	1.47791	7.07902	0.673694	9.3847	2.36907	9.41143	8.66956	3.81694	2.44986	4.98415	3.81694	7.25235	8.21041	3.87662	17.9331	11.4701	5.15051	16.6324	2.52637	12.3019	5.97489	11.6753	5.35315	0	13.2663	10.7796	2.28347	9.39431	5.46429	4.19057	10.4323	7.74791	13.2028	3.47477	12.4643	14.181	12.8
TCGA-BH-A0BL-01A-11R-A114-13	14.764	4.86029	3.79648	14.3692	5.08245	12.0099	7.79118	8.5776	10.0956	4.15083	13.2239	1.96398	0.403129	7.00742	0.717865	9.53428	1.55299	8.99989	7.94253	3.86192	1.83955	4.84419	3.37139	6.87896	7.6126	3.22985	18.1638	11.7778	5.5074	16.6264	1.19503	11.4814	3.1794	10.6453	5.1495	0	13.5113	10.4576	3.27859	8.64885	5.33376	3.27859	9.95837	7.31254	12.8839	3.54081	12.0871	14.6508	13.2921
TCGA-BH-A0BW-01A-11R-A114-13	14.3015	5.50077	5.67539	14.5533	6.19465	11.4914	8.70789	9.77205	10.0269	4.01329	11.6761	2.99845	1.4583	6.90513	0	9.91212	2.77108	8.42694	7.15559	2.77108	0.662312	4.37913	3.52194	6.1598	6.3877	3.59332	17.609	11.7737	5.78616	15.8796	3.72628	11.7184	4.06442	10.4262	4.60316	0	12.699	10.1183	2.50104	9.04035	5.75537	2.50104	9.82305	7.27436	12.4358	2.99845	12.4036	15.6889	14.9235
TCGA-BH-A0DL-01A-11R-A114-13	14.5844	5.48507	2.72552	13.9108	5.52079	9.79077	8.10603	9.5277	9.23289	2.95173	13.3424	3.14723	0	6.8867	0	9.24228	2.95173	8.00245	7.1771	3.23587	2.59755	4.1572	2.59755	6.20909	6.7728	3.31938	18.3075	12.2208	5.41086	16.0569	2.72552	12.1481	4.11107	10.6871	5.11619	1.08596	13.6145	10.588	1.42449	9.2948	5.16215	4.06343	11.0015	5.74876	11.3426	3.23587	12.3357	14.078	12.9553
TCGA-BH-A0HL-01A-11R-A10V-13	16.1006	5.40821	1.30322	15.5222	6.24754	8.91273	7.32753	7.58171	10.8772	4.13033	13.0736	1.15261	0.5746	6.67462	0	8.88014	2.40083	7.60547	7.701	1.73292	0.984427	2.99494	2.83102	6.02715	7.22037	3.03855	16.2849	9.25702	3.82885	15.3048	1.37301	9.92055	2.58855	8.8395	2.87979	0.315719	13.029	10.8819	0.794017	10.1309	4.96403	2.46615	8.46413	6.181	11.5345	2.06358	11.5441	15.2993	13.9569
TCGA-BH-A0HN-01A-11R-A10V-13	16.4108	6.25167	0.718986	15.1697	6.1634	10.2278	8.05037	8.2788	11.463	4.68247	14.4399	1.94205	1.27576	7.69045	0.718986	9.92784	2.62485	7.50895	6.49221	2.12411	0.175307	3.50289	1.94205	6.05263	6.52091	2.20719	16.7426	8.99198	4.10019	15.1083	0.718986	11.0716	1.27576	9.7492	4.03346	0.175307	13.0152	11.0754	0.929363	10.2909	4.70408	1.67649	9.80069	7.49868	12.9911	3.19218	12.5714	16.4975	15.238
TCGA-BH-A18G-01A-11R-A12C-13	15.2479	6.20008	2.7872	14.8768	6.00551	11.6867	9.04451	9.43914	10.843	4.22563	13.2553	3.3612	0.882266	7.9199	0	9.35246	3.47498	9.95519	8.39136	4.15909	1.42575	5.73559	3.93881	8.05869	8.50623	4.15909	18.0676	11.8366	6.37151	16.6295	3.67872	12.9365	3.58044	11.383	6.28054	0.882266	13.6217	10.8483	1.42575	9.94658	5.37423	4.08934	10.9618	7.26333	12.3362	3.67872	11.9904	14.6533	13.1502
TCGA-BH-A18K-01A-11R-A12C-13	13.8161	5.44084	2.76623	13.2621	4.33795	10.6948	7.99785	8.67483	11.9983	6.70055	11.9553	1.66732	0.446473	7.19778	0.446473	8.61603	2.21009	8.23167	6.34266	3.81326	0.446473	4.81777	1.82332	7.34022	7.19421	3.52587	17.6409	11.2331	5.55654	16.2087	1.66732	11.3135	4.3636	10.4171	5.70436	0	12.7259	10.6754	0.786939	9.9456	4.94213	2.4202	10.2259	6.37454	11.7328	2.84117	11.5644	13.7464	12.2606
TCGA-BH-A18Q-01A-12R-A12C-13	14.6802	6.64352	3.49044	13.9842	5.79721	9.92607	7.45172	8.97113	10.9806	5.13463	11.3936	1.43642	0.890054	7.50691	1.43642	9.67216	3.25285	11.6617	9.07976	4.94783	4.2417	7.44467	4.03196	9.36941	9.55104	5.96425	16.9462	10.8738	4.53508	15.2609	1.83177	11.7494	3.37653	10.3562	4.94783	0.890054	13.365	10.3448	1.83177	8.96867	4.48099	2.61341	9.6042	7.60501	13.5082	4.03196	11.8189	16.4123	14.9676
TCGA-BH-A18V-06A-11R-A214-13	15.0366	5.42812	2.96035	14.615	4.947	9.13259	8.56967	9.95848	9.93468	3.67326	13.2024	2.46521	1.70533	8.53139	0.929348	10.234	3.86456	10.6192	10.5214	4.98869	2.46521	5.81171	4.90406	8.09397	10.1532	4.03343	18.0038	11.524	3.56718	16.2165	2.20716	12.6912	2.57877	11.0329	4.92569	0.538248	14.0598	10.6793	0.538248	9.14301	4.79078	3.77208	11.0673	7.05085	12.226	3.32828	12.6792	14.9311	12.9218
TCGA-BH-A1F0-01A-11R-A136-13	15.0573	5.91547	4.19023	14.2212	6.64947	11.9983	8.68535	8.7699	10.3693	4.83836	13.9286	2.85037	1.61853	7.52822	1.61853	10.272	1.61853	8.81482	6.97645	4.34524	2.15414	5.09296	2.15414	7.93453	7.06091	4.13463	17.5123	11.0209	5.89887	16.6429	4.2954	12.073	4.34524	11.7264	5.91547	1.25121	13.2135	11.8405	2.85037	10.8784	6.30366	6.0112	10.8212	7.69126	12.4	4.13463	13.5881	13.8817	13.0365
TCGA-C8-A12K-01A-21R-A114-13	15.7707	6.36386	3.59366	15.7079	6.5158	9.31504	8.92703	9.92555	10.415	4.23361	13.908	3.03936	1.28939	7.22648	1.28939	10.4846	3.65007	9.47681	8.53609	4.7802	2.85965	5.32174	4.11837	7.4964	8.32923	4.03609	17.9441	11.6365	5.43845	15.9209	3.65007	13.0464	3.94883	11.1826	5.35606	0.566977	13.9644	10.9162	3.27284	9.43628	5.67433	5.03446	11.4028	6.91159	12.5811	4.34032	12.7635	15.5567	14.0997
TCGA-C8-A12V-01A-11R-A114-13	14.253	5.57609	3.37032	14.0984	5.08769	11.088	8.79164	8.71461	9.30057	3.75006	12.5211	2.04044	1.52016	7.43879	0	10.1759	3.08286	8.41896	7.55801	4.97794	1.80363	5.16485	2.24381	6.89871	7.32012	2.85348	17.792	11.6034	5.70224	16.2972	3.28072	11.8724	3.60992	10.8248	5.57609	0.698435	13.4837	11.6408	2.42202	9.59121	5.53793	4.91977	10.5891	7.53881	12.8321	4.20452	13.6411	14.9975	14.162
TCGA-C8-A131-01A-11R-A114-13	14.6621	5.81856	2.33809	14.7418	5.04045	11.1499	8.43374	9.34312	10.8627	5.04045	12.7308	2.90499	0.345308	8.19237	1.05775	10.6644	3.71907	9.28802	7.72375	5.66555	2.55277	4.99223	2.79686	7.29244	7.9457	3.56278	17.7441	11.636	5.72577	16.4669	2.55277	12.0042	3.27105	11.2592	5.3392	0.345308	13.6735	9.90351	1.99083	9.95158	5.59466	3.18787	10.6431	6.67055	12.3344	3.68914	12.0117	12.2489	11.0946
TCGA-C8-A134-01A-11R-A114-13	15.1577	5.51035	4.31187	14.3887	5.03968	10.9883	8.6919	9.51595	8.25513	2.14708	13.1948	3.20638	0.753483	7.32609	0	10.1328	2.44839	9.55856	8.36275	4.23514	1.44076	4.64415	3.45219	6.84794	8.20739	3.87943	17.3202	10.9307	4.75823	15.6892	1.90436	12.0457	4.15409	10.9645	4.54166	0.425383	13.533	10.0789	2.61916	8.76877	4.49854	2.9099	10.0248	7.10314	12.72	4.36085	12.1435	14.364	13.1327
TCGA-D8-A142-01A-11R-A114-13	14.5071	4.92267	4.17411	14.7019	5.21533	11.5347	6.93561	9.58563	10.3865	3.65485	12.5196	1.24134	0	6.28682	0.750257	8.74373	1.60705	8.87318	7.23898	3.39908	1.24134	3.1993	2.34839	5.84834	7.35172	3.39908	17.5554	11.0717	4.22762	16.8432	3.87203	12.5124	2.96734	10.1111	4.42377	0	12.9637	9.83871	2.96734	7.9297	4.42377	2.69081	9.92323	6.46447	12.6257	3.08798	11.624	14.0306	13.4591
TCGA-D8-A143-01A-11R-A114-13	15.397	5.18306	2.23027	15.3048	4.59495	10.1385	7.11881	8.49683	10.4226	3.25441	12.9282	1.37446	0.195085	7.66575	0.100838	9.24166	2.86759	11.5382	10.5012	5.6274	2.73268	5.99311	4.82608	7.82806	10.8063	4.3196	17.7304	11.3719	3.49573	15.978	0.520424	10.4595	1.66534	9.41385	3.42941	0.445707	13.4085	10.1363	1.2036	8.1316	3.71837	2.47533	8.63302	6.7607	12.4242	2.73268	11.4976	13.3619	11.4301
TCGA-D8-A147-01A-11R-A114-13	15.1212	5.32217	3.28434	14.6743	5.74031	10.3786	9.28951	10.4621	9.89066	4.49319	13.3128	2.1252	0.74203	6.04952	0	9.55112	0.74203	10.6178	9.32625	5.22174	1.88366	6.85801	4.53564	8.42339	9.16489	5.0855	18.033	11.0744	4.25989	15.8269	2.33204	12.5931	4.35778	10.9897	5.22174	0.74203	14.3508	10.8657	3.38064	9.05609	5.77616	3.55587	10.1979	7.43602	12.5081	4.40435	12.4543	14.4722	12.7546
TCGA-E2-A14N-01A-31R-A136-13	15.0512	6.44108	4.62286	14.6626	6.40128	12.1988	9.32733	8.532	9.92505	3.88648	13.7355	3.27315	1.12561	7.48762	0.47921	10.5678	1.90991	9.88052	8.24217	6.5723	3.96137	6.24519	3.49102	8.54879	8.14311	5.49588	17.037	11.2611	6.84373	16.0808	3.01643	12.048	4.77593	12.1217	7.06787	1.12561	13.8066	12.1726	3.08502	10.8539	5.74935	3.92441	11.7389	7.6745	12.6597	3.84753	14.2405	15.1323	14.1982
TCGA-E2-A14R-01A-11R-A114-13	15.5152	6.59727	3.93756	15.4323	5.9709	8.16885	8.82609	8.93665	10.5062	4.14643	12.0536	2.02469	1.01651	7.70274	0.750188	11.155	2.34825	10.2414	9.57324	5.17487	2.24825	5.77818	4.06059	8.37851	8.93162	4.83903	17.3396	10.8967	5.44711	16.5932	2.61237	12.1204	2.02469	11.3708	5.50242	0	14.4374	10.8767	2.69066	10.0935	5.10512	3.65469	10.6616	7.21583	12.1791	3.61509	12.9305	11.3743	9.88715
TCGA-E2-A14X-01A-11R-A114-13	14.9896	5.65431	4.66273	14.4612	5.79838	11.3674	8.50988	8.71385	10.7309	4.7598	12.7582	2.06121	0.769936	6.30882	0	9.42523	2.17823	10.1627	9.10049	4.93632	2.56958	5.86971	3.57658	7.81313	8.78131	4.44647	17.1936	10.757	4.29922	15.9521	2.94474	12.2486	3.29498	10.4726	4.58007	0.769936	13.5001	10.9033	3.39508	9.06484	4.77846	4.62199	9.95082	7.28672	12.1097	3.2422	12.4819	14.2864	13.067
TCGA-E2-A14Y-01A-21R-A12C-13	14.8805	5.32151	1.90949	14.3983	4.75447	10.5377	8.01874	8.92654	9.75071	2.86812	13.017	1.57003	0.838059	7.19298	0.479045	8.81238	3.01592	10.878	9.24108	5.63905	3.08451	6.02664	3.67972	8.00553	9.5516	4.45105	17.6952	11.4218	4.22666	16.0011	3.38567	12.1807	4.25669	11.8305	6.21433	0	13.3726	9.24951	1.1253	8.85103	4.19599	4.03202	10.4523	5.41769	11.4512	2.61346	11.1526	13.7999	12.2458
TCGA-E2-A150-01A-11R-A12C-13	14.5126	5.05538	2.59912	13.4381	5.28332	11.8379	8.86361	9.7372	10.7534	5.13543	13.1857	2.74235	1.17938	7.40274	0	9.47792	1.8195	10.0766	7.88418	4.84927	2.4401	5.77489	3.30065	8.11231	8.47738	4.22552	17.4994	11.0645	4.78454	15.9602	3.20495	13.021	3.55468	11.6587	6.51464	0	13.1407	9.91405	1.8195	9.16001	5.23569	3.89847	10.7858	7.20669	12.7727	4.07124	11.8682	16.2324	14.5573
TCGA-E2-A158-01A-11R-A12C-13	14.8358	5.08124	3.83605	13.5617	5.08124	11.1692	9.74364	10.4041	10.1544	4.50268	13.7566	3.11921	1.63089	6.44259	0.764697	8.90215	2.16834	12.3317	10.6888	6.11901	4.58901	7.91981	5.79501	10.1624	11.0091	6.78196	16.6584	10.048	3.23084	14.9617	1.26185	11.042	4.20753	10.142	4.67047	1.63089	14.313	10.2757	2.37687	8.73471	4.70954	3.33445	8.85937	7.70464	12.9477	5.4705	14.0013	16.0668	14.4864
TCGA-E2-A159-01A-11R-A114-13	13.4435	5.80702	2.8483	13.6073	5.7078	10.7252	8.89869	10.1782	9.30544	5.3466	11.1716	3.21237	0.499206	7.26264	0	9.75324	2.92884	8.99301	7.31976	3.98947	1.1637	5.00035	2.23907	7.10259	7.14535	3.27533	17.2816	11.0173	5.83863	15.9523	2.36018	12.1139	3.83086	10.6757	5.30194	0	13.0957	10.4879	3.44922	9.5692	5.60125	2.76301	10.5773	6.95657	12.3272	3.83086	12.3914	11.6346	10.6241
TCGA-E2-A1AZ-01A-11R-A12O-13	14.262	4.51135	4.76381	13.4957	4.63969	12.2964	6.59033	8.08238	9.73955	4.03924	11.5161	1.84526	0.305378	7.73026	0.160754	8.7448	3.11464	10.7344	9.37151	5.30108	2.45394	5.33938	4.32878	6.95075	10.0532	3.46193	18.0239	11.2743	4.14875	16.7651	0.958264	11.2121	1.34046	10.0918	4.15831	0.668443	13.6089	10.8394	1.46888	7.70195	3.96496	2.73505	9.30988	6.26287	11.9055	3.59454	12.2979	14.347	12.2961
TCGA-E2-A1B5-01A-21R-A12O-13	15.224	5.07189	2.893	13.8781	6.0286	11.4108	8.58948	6.84208	9.95264	3.74004	14.2798	3.07332	1.57429	7.45572	0.579635	9.97408	2.98597	8.09776	6.31507	3.3075	1.31232	4.23273	2.68688	7.73558	7.14394	3.89192	17.7066	11.1626	5.69851	15.8458	1.98798	11.1937	3.98497	10.9403	6.16409	1.31232	12.7914	12.2434	3.89192	11.2988	5.9729	4.93867	10.5051	7.11336	11.6705	3.44485	13.5006	14.7117	13.714
TCGA-A7-A13E-11A-61R-A12O-13	15.3233	4.75871	3.79555	14.8922	6.82117	12.7291	7.6758	8.46522	10.7787	5.07315	13.2538	1.99882	0.378149	6.81734	0	9.66039	1.48442	7.5864	6.47742	2.29153	1.48442	2.80601	0.677482	6.46768	6.3454	3.36315	15.3402	8.10591	5.33117	17.2143	2.53475	11.7213	3.44483	11.2454	5.33117	0	13.2046	11.116	2.74282	10.2259	5.36304	3.63082	9.81525	6.66804	12.5568	2.2004	12.5084	14.7423	14.2755
TCGA-A7-A13F-11A-42R-A12O-13	15.719	5.52171	4.25282	14.7957	6.93268	13.0401	8.17348	9.10325	10.945	5.17983	13.742	2.03005	0	6.83585	0	9.95854	0.526669	8.16465	6.36651	3.22826	2.31191	3.41862	2.03005	7.38842	6.94821	4.31801	14.9704	8.48867	5.65384	16.5751	2.84165	12.1252	3.87367	11.253	5.75146	0.526669	13.3066	11.8135	2.9277	10.8219	5.82057	5.17983	10.4741	6.80775	12.5102	2.43456	13.3458	15.0451	14.6655
TCGA-BH-A0AU-11A-11R-A12O-13	16.0322	4.57465	3.93246	15.6501	7.26101	13.6627	7.91795	8.58266	10.6705	4.93913	13.5013	1.43946	0.651433	5.22984	0	8.31694	0.651433	7.33936	6.25429	0.651433	1.71498	2.74573	0.651433	6.81111	6.19933	3.56606	14.2825	6.65646	3.82036	15.0349	1.09859	11.6438	3.8775	10.2186	4.03647	0	13.1421	11.5767	2.4766	9.7481	5.66259	4.22439	8.78474	6.9374	13.0412	0.651433	12.5591	15.2868	14.8442
TCGA-BH-A0AZ-11A-22R-A12O-13	16.1517	5.51749	4.38413	15.4501	7.49129	13.4029	8.34576	8.556	10.9871	5.44071	13.8911	2.28022	0.672168	6.76045	0.918538	9.39976	1.62159	8.06801	6.97301	1.47529	1.98817	4.44436	1.7544	7.87545	7.02981	4.23297	15.7842	10.4837	4.79212	15.7544	3.17181	11.7601	3.17181	10.7807	5.1344	0.374881	12.6098	11.8396	4.06409	10.8381	6.46335	6.06339	10.0704	7.60999	12.5377	2.52299	13.0921	15.8105	14.7087
TCGA-BH-A0B5-11A-23R-A12O-13	15.1753	5.30794	3.37992	14.1411	6.7689	12.3413	7.97444	8.71951	10.5927	4.73522	13.5487	1.70991	0	7.24993	0.980728	10.2048	1.55921	8.00209	6.17766	3.13549	2.19199	3.83834	0.721569	7.20622	6.60545	3.13549	13.3554	7.10783	5.95428	17.1608	3.13549	11.7499	3.83834	11.1357	5.67161	0	13.1045	11.3377	2.29097	10.8833	5.49602	3.83834	9.957	6.52131	11.8843	2.38359	12.0063	14.7956	14.6372
TCGA-BH-A0B7-11A-34R-A114-13	15.7129	5.24283	5.04548	15.8082	5.84805	13.4565	7.38763	8.97327	9.80229	4.08852	13.2046	1.51698	1.08212	5.84805	0	8.48278	1.69345	7.86415	7.38763	1.31587	0	3.84858	3.07855	6.43088	7.13208	2.7987	15.6419	9.87732	3.25774	15.8195	1.51698	11.6804	2.7987	9.37145	3.60543	0	12.519	11.2005	4.69764	9.14537	5.64831	3.73212	9.08828	6.69735	12.7574	3.31284	12.2382	15.8125	14.6518
TCGA-BH-A0BQ-11A-33R-A114-13	15.0546	3.87047	5.11539	15.7067	6.50418	13.1155	6.77093	9.96306	9.89303	2.88992	11.7078	0.849227	0	6.50418	0	8.03508	2.72481	9.1305	8.3856	0.849227	1.76749	3.87047	4.28061	6.57866	8.85638	2.32414	15.9142	10.7048	2.72481	16.7846	2.53834	12.4324	0.849227	9.95841	4.5009	0	12.409	11.6216	1.38021	7.78542	4.59959	5.21215	9.28121	7.16665	13.3343	4.02052	12.3427	15.9983	13.6917
TCGA-BH-A0BS-11A-11R-A12O-13	16.0881	4.86963	3.93392	16.0381	6.78946	13.572	7.83632	8.58372	10.2816	4.51877	13.5746	1.41191	0	5.71391	0.413788	8.47614	0.997499	7.78943	6.7764	2.21846	0.413788	3.73234	2.31792	7.58748	7.11051	3.31742	14.9944	8.07894	3.49794	15.2456	1.41191	12.0746	2.99562	10.1269	4.90205	0	12.7298	11.9407	3.69582	10.2421	6.11746	2.80307	9.42963	7.05393	12.6712	3.45488	13.1152	15.3778	14.4686
TCGA-BH-A0BT-11A-21R-A12O-13	16.1962	4.59351	2.44923	15.7552	5.62982	13.235	7.0079	7.45341	10.7644	3.78932	13.9093	1.69181	0.354821	5.71652	0	7.83267	1.2595	7.17588	7.17588	1.92154	0.639375	2.9947	2.5895	6.31523	6.58197	2.77723	16.2112	8.6678	3.13868	15.6056	1.2595	11.6417	2.5895	10.0806	4.1706	0	13.2037	11.4961	1.81124	9.63398	4.61008	4.98509	9.90839	6.72192	12.8241	2.52107	13.271	15.766	15.1939
TCGA-BH-A0BW-11A-12R-A114-13	15.092	4.63743	4.03185	15.1805	5.53039	12.5436	7.15611	8.65256	9.68929	3.49033	12.8553	1.43635	0	6.28144	0	8.25542	2.2748	7.75204	7.66071	2.96817	0.89	4.27376	2.96817	6.19167	7.19862	2.39667	17.2199	10.6583	4.03185	16.8136	1.43635	11.7192	3.04474	9.85462	4.20868	0.512569	13.203	10.9463	2.71054	8.96486	5.15193	3.83028	9.43567	6.65566	12.835	2.8873	12.7104	15.0833	13.9679
TCGA-BH-A0BZ-11A-61R-A12O-13	15.8516	4.70131	3.3358	15.1189	6.65911	13.1216	7.50316	8.25077	10.9063	4.98646	13.8771	1.71112	0	6.43096	0	9.66688	1.09564	7.7027	6.07316	2.01157	2.14118	3.10106	1.33119	6.3859	6.51109	2.96762	15.2835	8.44057	5.46626	16.8537	3.62886	11.6677	3.48976	11.0302	5.59628	0	13.0521	11.3167	2.2601	10.0985	5.7051	6.23437	9.63147	6.6318	12.4593	2.47205	12.7774	14.8111	14.1067
TCGA-BH-A0C3-11A-23R-A12O-13	16.1828	5.61495	2.70916	15.2087	6.32909	13.0521	7.57604	8.16778	10.5019	4.3099	14.4828	1.30869	1.07579	6.60015	0	9.33985	0	8.04607	7.55069	3.18974	0	4.70664	2.70916	8.26277	7.40427	4.60083	16.0115	7.57045	3.18974	14.8166	1.07579	11.6203	4.01266	10.4912	5.01747	0	12.8433	12.3345	2.93495	10.9448	5.90008	1.98344	10.2549	6.63809	12.4334	3.06796	14.0779	15.8922	15.0288
TCGA-BH-A0DD-11A-23R-A12O-13	15.5125	5.20244	4.92624	15.3867	7.32482	13.3176	7.84103	9.52066	11.014	5.60237	12.9883	2.39974	0	6.703	0	9.91431	1.04912	8.18904	5.69461	2.53897	1.04912	2.66593	1.04912	6.96619	6.58744	2.78262	14.1825	7.87428	6.57131	17.7545	4.64724	12.9619	3.0849	11.5522	6.71039	1.38068	13.1956	11.0229	2.89057	9.77159	6.06092	5.36099	10.1457	6.99066	12.3793	2.24563	12.0541	14.306	13.3267
TCGA-BH-A0DG-11A-43R-A12O-13	15.8929	4.69427	2.50251	15.283	6.61417	13.1974	7.34216	7.7211	10.2998	4.57379	13.8986	1.35364	0	5.62124	0	8.40987	1.02648	7.55998	6.88491	1.84503	1.02648	3.43987	2.36406	7.43154	6.89751	4.25914	15.5967	7.87242	3.36924	15.3837	0	11.3393	2.85245	10.4517	4.37182	0	13.1524	11.5355	2.95248	10.0468	5.57491	4.66508	9.67994	7.01206	11.9211	2.95248	13.2376	15.8045	15.1916
TCGA-BH-A0DL-11A-13R-A114-13	15.5686	4.46528	3.01948	15.0701	5.31692	13.1651	7.02658	8.05998	10.0823	4.26648	13.3295	1.64738	0.559656	6.12346	0	7.77168	1.27605	7.09319	7.08566	2.33007	0.559656	2.63531	2.18726	6.0219	6.66155	2.57921	16.8987	9.01957	4.11688	16.694	0.559656	11.6057	2.88712	10.1492	4.55527	0.559656	12.8763	10.8709	2.57921	8.87997	4.92519	2.84015	9.71356	6.76261	12.5173	2.74136	12.9353	15.4123	14.0657
TCGA-BH-A0DO-11A-22R-A12C-13	15.8617	4.99881	3.8794	15.2255	5.84894	13.2819	7.31257	7.9355	9.88995	4.22491	13.491	2.18264	0	6.12984	0.528552	8.00176	0.914535	8.10274	7.53539	2.18264	0.528552	4.25865	3.16425	7.46848	7.83843	3.16425	15.6568	8.73996	3.96365	15.6878	2.18264	11.2781	2.31682	9.85729	4.76056	0	13.0868	11.6493	1.86983	9.94539	5.36687	5.0382	9.52349	6.90722	12.7892	2.43957	13.5309	15.8463	14.5058
TCGA-BH-A0DT-11A-12R-A12C-13	15.5974	5.20617	3.27496	14.8755	5.52964	13.2737	7.40519	7.82446	9.72642	4.43641	13.4536	1.88507	0.377735	6.26159	0	7.76417	1.13567	7.6719	7.09994	2.37579	0	4.45622	2.97891	7.15552	7.3924	3.4432	16.1058	9.92426	4.10116	15.7667	1.99747	11.3998	3.08449	10.1588	5.22938	0	13.1002	11.5816	1.31991	9.98304	4.99222	5.42297	9.73101	6.73678	13.0305	3.18287	13.9228	15.6403	14.4701
TCGA-BH-A0H5-11A-62R-A114-13	15.7862	4.88942	4.2351	15.2357	5.41303	13.258	7.28366	8.56289	9.8529	4.29589	13.5563	1.98985	0.345031	6.01708	0.345031	8.073	1.77888	7.51009	7.18265	2.08479	0.345031	3.52819	2.85082	6.34417	6.9534	3.18671	15.8577	9.50199	4.14983	16.2158	1.66058	11.6226	3.38629	9.60319	4.39185	0	12.8166	11.0846	3.83175	9.43487	5.64882	3.9873	9.21966	6.85581	12.817	3.494	12.4606	15.6908	14.5289
TCGA-BH-A0HA-11A-31R-A12O-13	16.5435	5.35031	3.71065	15.8645	7.19738	13.6042	8.02721	8.15734	10.4128	4.33112	14.3429	2.10363	0.525788	5.68223	0	8.70837	0.730818	7.93041	7.51431	0.910303	0.730818	4.07295	3.19137	7.86525	7.16681	4.4664	14.4838	8.69389	2.59855	14.3101	2.30961	11.3271	3.63607	10.0941	4.16424	0	12.7598	12.2472	4.29925	10.6371	6.02678	4.45198	9.65958	7.11054	12.5022	2.69966	13.214	15.6952	14.7873
TCGA-BH-A18J-11A-31R-A12C-13	15.1169	4.64835	3.11456	15.4495	6.23693	13.0461	7.14047	8.83727	9.76487	4.37157	12.0698	2.09874	0	5.90931	0	7.67644	1.67306	7.95621	7.20611	2.42702	0	2.42702	1.06657	6.63664	7.56412	1.06657	15.8424	10.0667	4.2932	16.7509	4.58397	11.612	2.42702	10.0143	4.93311	0	13.0711	11.1089	2.09874	9.08706	5.03295	6.46852	9.26185	6.66803	13.2369	2.09874	13.0567	15.5491	14.4557
TCGA-BH-A18K-11A-13R-A12C-13	15.2954	4.03396	4.39659	15.3974	6.28366	13.023	7.71642	8.86142	10.198	4.72314	12.1149	1.58796	0	5.99689	0	7.92928	0	7.84787	6.72782	1.58796	0.738764	4.20064	2.8112	6.36784	7.47749	2.66675	15.0783	8.23809	3.77675	16.3628	2.32552	11.8367	2.5062	9.71357	3.54843	0.738764	12.8503	10.9767	1.87774	9.26108	5.69557	2.8112	8.90434	6.7369	13.1644	2.9425	12.4362	15.6778	14.5645
TCGA-BH-A18L-11A-42R-A12C-13	15.2396	5.34609	4.41714	15.0618	6.23717	13.1038	7.06685	8.47847	10.1659	4.69649	12.6166	1.63537	0.767419	6.21689	0	7.85599	1.78985	7.5285	6.94058	1.63537	1.46234	3.91116	2.47624	6.6185	7.00904	3.38957	15.7005	9.62304	5.32097	17.1256	4.55281	11.5508	3.91116	10.2912	5.34609	0	12.9058	11.1714	0.434146	9.75142	5.45403	6.16135	9.64092	6.52809	12.8307	2.6477	12.9478	15.5666	14.5436
TCGA-BH-A18M-11A-33R-A12C-13	15.3123	4.65941	4.02518	15.0518	5.65652	13.2276	7.04705	8.09315	10.0276	4.22333	12.7114	1.13656	0	6.35585	0.378114	7.54054	1.76432	7.05682	6.89553	2.45802	0.378114	3.40443	1.48432	5.99152	6.98356	2.37712	16.205	10.4779	4.4966	16.5375	3.27644	11.3343	3.59535	9.92235	4.82107	0.378114	13.0264	10.8393	1.76432	9.23238	4.70984	6.07084	9.27975	6.30755	12.7614	1.6311	12.5934	15.6939	14.7046
TCGA-BH-A18N-11A-43R-A12C-13	15.0447	4.49929	2.60082	14.7796	5.0033	12.7766	6.23469	7.97119	9.82527	3.75456	12.4714	2.01428	0.419813	5.9573	0	7.03009	1.23328	7.27313	6.62861	1.59766	0	3.56171	1.23328	5.64312	6.84751	2.4305	15.4736	9.11349	4.31573	16.5867	1.88832	10.8827	2.82366	9.57229	4.24039	0	13.3721	10.292	0.419813	8.61763	3.23938	5.41088	8.61391	6.08482	13.1031	1.59766	12.4408	15.7514	15.0184
TCGA-BH-A18P-11A-43R-A12C-13	14.9062	4.43017	3.40081	14.961	5.85534	12.8193	7.08051	8.58121	9.60169	4.26061	11.893	1.54221	0	6.07587	0.563743	7.29334	1.28351	7.50179	6.76885	1.7615	0.563743	3.33398	2.27047	6.12611	7.42359	2.64595	14.7349	8.1859	4.93745	17.0647	2.64595	11.3758	3.11263	9.46783	4.71914	0	12.6337	10.5584	0.563743	9.03222	4.66579	4.46182	8.68037	6.36242	12.8278	1.28351	11.806	15.8393	14.5325
TCGA-BH-A18Q-11A-34R-A12C-13	15.4126	4.64002	4.42246	14.8181	6.25345	13.3411	7.34476	7.9119	9.811	4.90303	12.7329	1.45689	0	5.93271	0.32113	7.66136	1.69768	7.82416	7.06482	1.99701	0.583633	3.95046	3.28182	7.01006	7.60336	3.28182	15.0265	8.59965	3.92701	15.5336	3.5813	11.4049	3.35395	9.81539	5.02955	0	13.0023	11.626	1.31953	9.90403	5.55068	6.59968	9.30663	7.02118	12.8628	2.95072	13.4591	15.5465	14.2267
TCGA-BH-A18R-11A-42R-A12C-13	15.3819	4.05671	1.65876	14.782	5.51623	12.9413	6.41177	7.68241	9.549	3.80164	12.9241	1.65875	0	5.88876	0	7.21184	1.0557	7.39867	7.5475	1.88628	0	3.68548	2.67663	6.35586	7.33744	1.88628	15.2794	8.37576	2.79347	16.2106	1.0557	11.0296	1.65876	9.31493	3.0021	0	13.3091	11.1271	1.0557	8.94514	3.85639	4.88685	8.90837	6.28778	12.9108	2.25566	12.5407	15.7022	14.7804
TCGA-BH-A18S-11A-43R-A12C-13	15.1856	4.45074	3.62541	14.8723	6.05149	12.7157	6.92144	7.92089	9.75082	4.48036	12.481	1.49293	0.539678	6.45363	0.539678	8.01245	1.49293	7.72755	6.88315	1.89603	0	3.95575	2.34563	6.53351	7.47878	2.78606	16.3763	10.2472	5.37068	17.0424	3.39597	11.5692	3.19624	10.3284	5.18525	0	13.1126	10.9574	0.539678	9.59706	5.07308	6.69383	9.56977	6.51216	12.7224	2.87795	13.0675	15.4561	14.2735
TCGA-BH-A18U-11A-23R-A12C-13	15.7499	6.04904	2.79253	15.4379	6.75983	10.5376	7.66694	8.03985	10.3747	3.75656	13.3452	1.21253	0.730069	7.84282	0	9.40829	3.6086	8.10343	6.9409	3.52851	0.730069	4.37584	2.92356	6.80303	7.16934	3.04368	17.5659	11.1331	4.4646	16.1358	1.8619	11.3097	3.75656	9.96618	4.7734	0.730069	13.5689	10.6531	0.730069	10.2592	5.29299	3.68447	10.0891	6.66	12.0536	3.25751	12.4202	14.4767	13.4224
TCGA-BH-A1EO-11A-31R-A136-13	15.672	5.57365	4.26045	14.4672	6.09197	12.8954	7.93857	8.19407	11.1924	5.44921	14.3527	2.21199	0.381572	7.10058	0	9.93236	1.32987	7.83334	6.30583	3.45826	1.49394	3.37651	1.32987	6.98465	6.56305	3.87029	16.2835	9.98417	5.67971	17.02	3.89985	11.9449	4.14175	11.6325	6.9568	0	13.1332	11.454	2.30331	10.8118	6.03316	6.59954	10.879	6.68693	12.0686	1.77488	12.6749	14.3338	13.5897
TCGA-BH-A1ET-11B-23R-A136-13	15.6259	4.5345	3.44037	15.0594	6.55162	13.2772	6.90795	7.94103	10.4475	5.26187	13.5932	1.40196	0	5.04573	0	7.7506	0.49636	6.69002	6.04183	0.864969	0	2.35233	1.7924	5.99615	5.94898	3.26658	14.8329	7.83864	4.8542	16.4361	1.7924	11.3227	3.54558	10.8496	5.19875	0	12.7049	11.4565	2.09936	9.75999	5.04573	6.10344	9.75177	7.0263	12.7883	1.61035	13.4996	15.349	14.7646
TCGA-BH-A1EU-11A-23R-A136-13	15.8195	4.59965	3.11393	15.4087	5.81359	13.2286	6.84256	7.77274	10.4614	4.56674	13.7814	0.629433	1.0662	5.03225	0	7.5738	0.629433	7.29103	7.10006	2.00298	0.629432	3.47492	2.49803	6.86643	6.59978	3.50997	15.9529	8.17615	4.16637	16.0586	1.0662	12.2132	4.53305	11.1185	5.51886	0.348774	12.8434	11.9545	3.06762	10.0612	5.79239	2.49803	10.4026	6.55851	12.7343	2.42644	13.9617	15.8469	15.4452
TCGA-BH-A1EV-11A-24R-A136-13	16.0792	3.78906	3.1042	15.3298	6.22602	13.537	6.80607	7.42412	10.7385	4.01778	13.9825	1.27789	0.560664	5.08784	0	7.52243	0.963398	6.78137	6.81827	1.41268	0.963397	2.39904	1.85288	5.15669	6.14603	2.52343	15.7472	9.53281	3.32539	16.1534	2.33258	11.6197	2.33258	10.0001	3.76406	0	13.1595	11.1772	2.93532	9.19158	4.15871	5.76638	9.47284	6.4927	12.7069	1.85288	12.8056	15.1873	14.6639
TCGA-BH-A1EW-11B-33R-A136-13	16.0473	4.10929	2.64062	15.2091	6.37716	13.0095	6.9108	7.56392	10.7904	4.26215	14.0054	1.40788	0.633344	4.91702	0	7.46163	1.07198	6.6389	6.41026	0.351151	0.351151	1.79917	2.01127	5.32669	5.78892	2.50712	15.4771	9.69254	3.2955	15.756	2.7628	11.2858	2.64062	10.073	3.91212	0.351151	12.9902	11.2251	2.7628	9.39239	4.40035	5.95834	9.32083	6.36274	12.5202	1.68016	12.4891	15.6574	15.5487
TCGA-BH-A1F0-11B-23R-A136-13	15.2703	5.13976	3.24864	14.5233	5.83859	12.766	7.19501	7.35345	9.57844	4.27998	13.3592	2.25697	0.558253	6.02285	0	8.6507	0.772922	6.94689	6.43889	2.83639	0.558252	3.24864	1.27349	6.22318	5.96401	3.44919	15.696	8.86979	4.83998	16.5174	2.32657	11.4614	3.85458	10.9268	5.62039	0	12.7225	11.7697	2.83639	10.5665	5.23333	6.40712	10.3533	6.96064	12.4176	2.25697	13.8352	15.1025	14.7079
TCGA-E2-A153-11A-31R-A12C-13	15.162	4.8019	2.23996	14.7868	4.73623	13.0357	6.92367	7.85979	9.77632	3.45025	12.824	0.869886	0.499536	6.28465	0	7.11668	1.80015	7.44597	7.26376	1.96211	0.499536	3.27634	2.6733	6.33727	7.16323	2.6733	16.8982	10.1716	4.3243	16.2265	1.96211	11.1574	3.14754	9.77427	4.3243	0	13.1911	10.5392	0.499536	8.8307	3.65366	4.09901	9.21512	6.24585	12.8138	2.47284	13.0729	15.5497	14.4485
TCGA-E2-A158-11A-22R-A12C-13	14.7717	3.54158	4.24683	14.3391	4.9243	12.151	7.53341	7.76284	9.89875	3.79148	12.4018	1.07118	0.451068	7.21841	0	9.29107	2.1055	8.52088	6.92354	3.39826	0.79419	4.47826	1.50348	6.47128	8.15531	3.12236	14.2185	7.31469	4.32817	16.9417	2.33273	11.5694	4.50182	10.4026	4.79674	0	13.6252	10.318	0.451068	9.1055	4.37995	4.13071	9.1189	6.45326	12.767	2.61794	11.4823	14.964	13.7455
TCGA-E2-A15I-11A-32R-A136-13	15.8173	4.77409	3.71885	14.6974	7.38614	12.8939	8.22281	8.92879	10.9223	5.38869	13.6392	2.01498	0	6.2927	0	9.26149	2.3379	7.70867	6.4846	2.23808	1.23382	2.8917	2.43125	7.546	6.60969	3.33988	13.2768	7.32359	5.29244	16.3534	4.10623	12.0426	3.13313	10.6201	5.22885	0.420047	12.3842	11.5141	2.82446	10.5761	5.95035	4.98893	9.6988	6.91054	12.3718	2.3379	12.3479	14.7858	14.1071
TCGA-E2-A15K-11A-13R-A12O-13	15.5091	4.45523	3.64166	15.0512	6.19501	12.8258	7.51842	8.03912	10.7037	4.77288	13.583	2.12987	0	6.40504	0	9.40307	0	7.38489	6.50497	2.33689	1.59744	3.07534	1.88808	6.83015	6.40504	3.28977	15.8329	8.61978	5.11967	16.6301	1.88808	11.7079	3.07534	11.5538	5.35212	0	13.4107	11.5207	1.88808	10.2366	5.70948	3.78991	10.2089	6.29766	12.4052	2.67871	13.7532	14.84	14.5316
TCGA-E2-A15M-11A-22R-A12C-13	15.1534	4.59249	4.1135	15.1222	5.6558	12.7493	7.08078	7.97712	10.247	4.53305	12.5999	0.572262	0	6.82298	0	9.09734	2.05816	7.70657	6.6796	2.8249	0.314321	4.17312	2.553	6.79479	7.37118	2.92077	15.8526	10.3053	4.42276	16.9084	4.62131	11.6012	3.51946	10.4785	5.37186	0	13.4777	11.1177	0.572261	9.74501	5.56969	6.83226	9.48958	6.59131	12.7435	2.05816	12.5402	15.0767	13.8464
TCGA-E2-A1BC-11A-32R-A12O-13	15.591	5.07814	3.12762	14.6217	6.1241	12.1043	8.07723	8.2576	10.7132	4.54283	14.1255	1.89985	0.541308	7.45805	0.541308	10.4419	2.34982	8.43129	7.17409	4.12022	1.24237	4.26391	2.47324	7.50942	7.32919	3.78116	14.6425	7.637	5.09745	16.5053	2.21485	11.8366	4.363	11.2594	5.94377	0	13.0267	12.2184	1.24237	11.4238	6.26741	3.87369	10.5303	6.79676	12.4928	2.88246	13.9005	14.8477	14.4306
[truncated: 539 more columns]

## Sheet: Class-Info
1 - LA
2 - LB
3 - H2
4 - BL
5 - Control
