# Supplementary material for: miRNA-Based Breast Cancer Subtyping Using AHALA Multi-Stage Classification Approach
Source: Cancers (Basel). 2026 Feb 10;18(4):586. doi: 10.3390/cancers18040586 (PMC12939616; doi:10.3390/cancers18040586)
Supplement: Supplementary file 1 [file cancers-18-00586-s001.zip › Supplementary File S2 differentially expressed genes (DEGs).xlsx]

## Sheet: Supplementary File S2
hsa.let.7c.5p	hsa.miR.16.1.3p	hsa.miR.17.5p	hsa.miR.18a.5p	hsa.miR.18a.3p	hsa.miR.19a.3p	hsa.miR.20a.5p	hsa.miR.21.5p	hsa.miR.21.3p	hsa.miR.27a.5p	hsa.miR.30a.5p	hsa.miR.30a.3p	hsa.miR.32.5p	hsa.miR.33a.5p	hsa.miR.93.5p	hsa.miR.93.3p	hsa.miR.96.5p	hsa.miR.99a.5p	hsa.miR.99a.3p	hsa.miR.100.5p	hsa.miR.101.5p	hsa.miR.105.5p	hsa.miR.106a.5p	hsa.miR.16.2.3p	hsa.miR.192.5p	hsa.miR.196a.5p	hsa.miR.129.5p	hsa.miR.148a.3p	hsa.miR.30c.5p	hsa.miR.30c.2.3p	hsa.miR.139.5p	hsa.miR.139.3p	hsa.miR.7.5p	hsa.miR.10a.5p	hsa.miR.10b.5p	hsa.miR.10b.3p	hsa.miR.181b.5p	hsa.miR.181c.3p	hsa.miR.182.5p	hsa.miR.183.5p	hsa.miR.183.3p	hsa.miR.187.3p	hsa.miR.199b.5p	hsa.miR.203a.3p	hsa.miR.204.5p	hsa.miR.205.5p	hsa.miR.210.3p	hsa.miR.181a.3p	hsa.miR.215.5p	hsa.miR.218.5p
0.0717758	-0.743095	-1.54874	-0.680688	-0.797951	-1.02598	-1.37723	0.746074	0.419973	-0.514618	-0.187009	-0.21259	-0.161812	-0.879541	-0.873394	-1.06906	-0.0915149	0.379437	0.327267	0.708207	0.144719	-0.68195	-0.382478	-0.540384	-1.30177	0.325279	-0.0280625	-0.835641	-1.1842	-0.630415	-0.175947	0.19841	-0.528962	0.0139961	0.205332	0.330585	-0.0688627	-0.0826748	0.352021	0.454201	-0.311403	0.524168	-0.371768	-0.0286513	0.376977	-0.0270833	-0.641443	0.107063	-0.275167	-0.164395
-1.14117	-2.21678	-2.51306	-1.57502	-0.650526	-1.83866	-2.43139	-0.16256	0.514371	-0.823054	1.54373	1.5756	-1.89388	-2.08727	-2.19323	-2.14245	-1.29893	0.0158587	-1.43398	0.132015	-2.72061	-0.68195	-1.67831	-1.87058	-1.96239	-0.690847	-0.330791	-2.16662	-1.40696	2.04379	-2.0357	-0.456644	-1.03388	0.389717	1.07191	-0.655782	-0.501762	0.764378	1.4871	1.16592	-0.701416	-1.61105	-1.26007	0.44181	-0.801572	-0.734709	-0.546404	-0.607007	-2.07255	-2.94942
-0.220677	0.300526	-1.05131	-1.25951	-1.11286	-0.997918	-1.12046	0.773583	-0.00500732	-0.903968	0.461846	0.5293	0.657907	1.00001	-1.03379	-0.546443	0.381449	-0.0594231	-0.216603	-0.0919075	0.146682	-0.533733	0.321398	-0.181482	0.68992	0.0592213	0.680609	-0.0307866	-1.10801	-0.0964701	-1.044	-1.02932	-0.491048	0.525078	0.0452165	0.308072	-0.26403	1.13024	0.523724	-0.0107481	-0.246124	1.16312	0.385819	0.513074	-1.0839	0.152664	0.697852	0.468513	-0.179592	-1.32946
0.733262	0.506625	-1.23739	-0.69695	-0.19949	-0.738154	-1.09994	0.393391	0.827804	1.78069	0.75108	0.55888	0.402943	0.128509	-1.05052	-0.621703	-0.154118	0.922355	0.38575	0.890605	0.692721	-0.556785	0.475531	-0.179872	0.335576	0.67453	1.04434	1.01438	-0.579842	0.455659	0.0069613	-0.280981	-0.229479	-0.800218	0.591945	0.641928	-0.892638	0.64854	0.0642799	-0.417945	-0.168539	-0.756854	0.196624	0.20527	0.272927	0.519043	-1.13993	-0.574392	-0.871562	0.327221
-0.433834	-0.321068	-0.101188	-0.874284	0.431862	-0.0302214	-0.266727	0.410724	0.226561	-0.236275	0.598147	0.356739	0.761622	0.222672	-0.543443	-0.207862	0.161351	-0.148116	-0.31532	0.112043	0.501354	-0.68195	0.82701	-0.416154	0.52302	1.43663	-0.880747	0.449337	-0.422161	0.373053	-0.776585	-0.638336	-1.03388	-0.456942	-0.0308724	0.149725	0.985733	1.79719	0.569262	0.371471	0.337018	1.16404	-0.395814	1.16713	-1.00767	0.753346	0.00152609	1.70962	0.832954	0.0306061
0.945737	-0.547116	-0.480228	-0.689776	-0.396059	-0.657894	-0.49062	-0.429445	0.129583	1.53835	0.884733	1.22771	-0.515482	-0.318372	-0.837538	-0.644564	-0.80807	1.18714	1.14563	1.42642	1.56229	-0.257973	-0.404967	-0.643477	-0.943487	-0.625522	0.796422	0.199613	0.953103	0.789738	1.16911	0.597084	-0.679486	0.335619	1.1958	0.645456	-0.837699	-0.536451	-0.133755	-0.490178	-1.24764	-0.0299858	1.20959	0.329985	1.85931	0.865794	-0.629659	-0.11324	-0.501954	1.12135
0.735522	0.84753	-0.999107	-0.72676	-1.11286	-0.952984	-0.753467	0.129655	1.5643	0.905083	0.636443	0.912194	-1.34301	-0.725943	-0.401339	-1.09325	-0.714102	1.08564	0.191823	1.21239	0.0610164	-0.68195	0.234795	-0.374765	-0.541721	0.0359235	-1.29234	0.0171211	-0.180298	0.750572	0.70458	0.45384	-1.03388	-0.137684	0.91988	0.783132	-0.246694	-0.216028	-0.300804	-0.227339	-1.24764	0.332259	1.1049	-0.561051	0.960703	0.165565	-0.480554	1.5119	-0.335009	0.530227
0.544923	0.160727	-0.0983414	-0.487775	-0.619182	-0.583151	0.282801	0.651494	-0.329578	-1.29305	-1.29819	-1.89953	-0.923084	-0.677556	1.09434	-0.0738604	0.870383	0.330517	0.210583	0.0280497	-0.353659	-0.68195	0.539705	-0.46528	-0.0140269	-0.372636	-3.71e-05	0.698378	-0.424549	-0.959362	0.543422	0.341838	-0.728193	-0.581459	-0.338394	0.122887	2.22856	0.975728	0.774416	0.335508	0.929303	1.35542	1.13376	1.06088	0.162832	0.176819	0.490679	1.76305	-0.127075	-0.162285
-0.105355	0.963461	-1.09391	-0.493609	-0.699697	-0.566814	-1.04817	0.241595	0.584409	-0.0590851	-0.462149	-0.554057	0.358418	-0.325287	-1.10094	-0.944633	0.509131	0.0253489	-0.327534	-0.528763	0.145636	-0.303039	-0.932825	-0.472472	-0.491961	0.175802	-0.780073	-0.44278	-0.99517	-0.49498	-0.319498	-0.266252	-0.266579	1.96143	-0.362431	-0.245019	-0.528186	0.523	0.966808	0.531199	0.309428	-0.188836	-0.526578	0.50124	-0.622	-0.90574	-0.574835	-0.641075	0.183001	-0.0825848
0.111502	1.29317	0.144019	-0.366441	0.0991956	0.329928	-0.0730901	0.0634995	0.140627	0.537008	1.15299	1.14897	0.569381	0.80472	-0.391924	0.269115	0.451868	0.524674	0.487136	0.0878409	0.69867	0.0805071	0.253049	0.805207	0.368499	0.808597	-0.379609	0.667693	1.19014	0.649928	-0.21309	-0.264231	-0.496484	-0.609968	0.810514	0.762112	-0.0209885	0.931524	0.317801	-0.0258671	-0.526726	0.63318	0.616572	0.450521	1.41894	1.0033	0.43764	0.757141	-0.536422	0.496096
-1.70649	-0.518049	-1.21502	-0.34216	-1.11286	-1.19208	-1.40115	-0.914328	-1.06979	-1.77225	2.28811	1.95291	0.177273	-0.104244	-1.33833	-0.591263	0.264587	-1.40549	-2.02319	-0.973449	-0.548866	-0.68195	-0.988606	-0.14217	-0.516745	-0.954101	-0.580465	0.141412	1.42102	1.45309	-0.738982	-0.55053	-0.814905	-1.81084	-1.37868	-1.37029	-1.26165	0.196309	0.229716	0.0162074	0.040424	0.347494	-2.08752	-1.13114	-1.28808	-3.33645	-0.330152	-1.31774	-1.62151	-2.21199
0.315414	0.930338	-0.377532	0.461119	-0.673254	0.531737	-0.0621987	1.07832	1.61136	2.06949	-0.433774	-0.755672	0.50317	-0.295147	-0.182519	-0.1598	0.00485431	0.627336	0.777251	0.200827	1.18776	-0.68195	-0.742569	0.817033	-0.796973	-1.14736	-0.168095	-1.77934	0.390419	-0.530285	0.598445	0.439187	0.419585	-0.400219	0.512146	0.323318	-0.580722	-0.18393	-0.279547	-0.394521	-0.968278	0.187341	0.179024	-0.232319	0.37988	0.502909	-0.242984	-0.182272	-0.303912	0.926192
1.02761	0.533663	-0.684515	-1.19168	-0.738969	-0.914104	-0.469047	-0.315021	0.255999	1.23161	1.08899	1.13932	-0.375112	-0.916449	-0.812098	-0.213292	0.10148	0.821698	0.636937	0.578794	-0.83496	-0.68195	0.678413	-0.220562	-0.523199	1.19867	0.454276	-0.218243	0.837656	0.839967	0.688733	0.626155	-0.704595	1.65075	0.244985	0.190727	-0.389109	-0.112424	0.109518	-0.576648	-0.805907	0.83957	0.594909	-0.932879	0.899604	0.50666	-0.980571	0.223575	-0.682226	1.21393
0.497158	-0.0479455	1.11767	1.2153	0.819358	0.935267	0.647059	-0.0729858	0.634619	0.731913	0.469094	0.142253	1.50127	0.39525	-0.0494475	0.860052	0.314432	0.222807	0.572239	-0.058439	1.19441	-0.440666	0.807633	-0.873414	0.716561	0.759668	-0.177638	1.01334	0.882837	0.367497	0.683152	0.493015	-0.545275	1.6719	0.228273	0.518464	-1.21236	0.561404	0.121614	0.26398	0.249909	-0.463732	1.7892	-0.685741	0.34774	-1.4682	-0.96806	-0.764479	1.33941	1.98093
0.0238254	1.02319	-0.375542	-0.955076	-0.511625	0.429804	-0.351127	1.11469	1.2699	0.500459	0.409239	0.0781138	-0.874907	0.356318	0.257692	0.172605	0.352272	-0.0478448	-0.869802	-0.435795	0.605078	-0.68195	-1.33285	0.25699	0.375375	0.342184	-0.763607	-0.528357	0.516144	0.528952	0.0415451	-0.583405	-1.03388	-0.476963	-0.807256	-1.034	0.796071	-0.0226425	0.311412	0.111116	0.663937	0.75745	-0.0990435	-0.439924	-0.674267	0.673173	0.815812	0.518081	-0.212724	0.11906
-1.41128	1.22813	0.240538	-0.322787	-0.478194	0.566268	-0.00659322	0.730024	0.993367	-0.10706	0.489907	0.613482	0.0298804	1.31497	0.231666	1.0162	1.14902	-1.47887	-2.28322	-1.28146	-0.153188	-0.68195	0.350526	0.174863	0.187605	0.981306	-1.29234	0.655147	0.0298307	0.988191	-1.17429	-1.00708	0.448701	-0.495319	-1.01345	-0.94542	0.394312	0.482361	0.820651	0.396042	0.741239	3.11868	0.282569	0.696889	-1.28808	0.813912	1.87891	0.779746	-0.749136	-0.707447
0.560202	-0.164485	0.292786	0.182077	-0.216258	0.817247	0.489897	0.587601	0.195328	1.28044	0.632526	-0.199845	-0.709384	-0.423341	0.522573	0.395249	0.253197	0.638586	0.661403	0.384618	0.513065	1.77928	-0.212474	-0.832792	0.0588754	1.10113	-0.125578	-0.115306	0.933604	0.345492	0.919025	0.80865	0.426127	-0.132266	0.645981	0.397008	-0.306604	0.538675	0.101573	0.191079	-0.188349	-1.00459	0.391643	-0.415318	1.20281	0.499508	0.548396	-0.441651	0.114454	0.0229519
-0.97958	0.785488	1.09878	0.497082	1.82381	0.914339	0.302205	0.134392	0.105413	-0.722444	0.592031	0.880736	2.7299	0.404242	0.360369	1.32256	1.7395	-0.691241	-0.520494	-0.665778	-1.08133	-0.68195	0.891822	2.54802	0.570673	1.87478	-0.141377	1.68062	1.98255	0.491682	-0.122588	-0.316351	0.931293	-1.53218	-1.28498	-1.18394	0.443513	-0.518266	0.923986	0.991228	2.65615	-1.0128	0.609054	-0.128232	-0.810126	1.0029	0.216682	-0.106024	0.787586	1.86329
0.610536	-0.0346086	-0.676041	-0.593878	-1.11286	-0.463573	-0.209749	0.775596	0.354186	0.156329	-0.245115	-0.135461	-0.282119	-1.31373	-0.167092	-1.41211	-1.74306	0.161413	0.081106	0.653199	-1.24744	2.40288	0.0120406	-0.861513	-0.476738	0.817299	-0.743573	-0.893724	-1.27242	-0.460765	-0.354918	0.320041	-0.484311	1.43398	0.822006	0.554804	1.2397	-0.67489	0.0252355	0.00753552	-1.24764	-0.974796	-0.468006	-0.791944	-0.653979	-0.408465	-1.95053	0.799249	0.0599923	0.37376
0.880931	-0.369977	-1.05754	-0.518529	-1.11286	-1.20521	-0.831839	0.109108	-0.074465	0.35402	0.981623	0.931204	-0.421234	-0.729421	-0.482959	-0.847829	0.341931	0.980008	0.451973	0.727434	0.569522	0.148986	-0.188422	-1.08476	0.192259	-0.490231	-0.192668	-0.418287	-0.0543651	0.721876	-0.118389	0.138554	-0.443993	-0.150857	1.1257	1.34577	0.639829	0.935637	0.980055	0.453961	-0.257288	-1.22788	0.441238	0.593056	0.021289	0.114629	-0.778523	1.92875	-0.619744	0.913657
1.11425	-0.683675	-1.07363	-0.141591	-1.11286	-0.20182	-0.363307	0.549943	-0.753085	-0.192225	1.01359	0.795641	-0.271048	-0.750901	-0.437808	-1.70679	-0.0347914	0.991761	0.320952	1.09408	0.750747	-0.68195	-1.13383	0.0700847	-1.25199	0.899331	-0.110636	-0.1783	-0.407726	1.05999	0.0759686	0.462063	-0.309288	-0.191109	0.408785	0.336325	0.347386	0.522438	0.371552	0.02433	-0.275603	0.466997	0.552465	0.0544793	0.950485	0.506668	-1.21946	0.752084	-1.26834	1.02899
-0.0472674	0.543464	-1.61264	-0.126093	-0.863607	-1.09577	-1.95528	0.472918	0.380377	0.16435	0.537634	0.326959	0.821887	0.0643089	-1.01387	-0.646158	0.133421	0.16533	-0.114416	-0.569934	0.221356	-0.68195	-0.985425	0.0785581	0.548928	-0.0661132	-0.331755	-0.00790579	-0.729722	-0.492776	-1.0539	-0.548559	-0.814363	2.4893	-0.352725	-0.588843	-1.45697	0.699128	0.25784	0.064415	-0.702084	-0.69339	-0.0814001	-1.08838	-0.633669	-0.766007	-0.325866	-0.562568	0.948085	-0.104348
-0.437801	-0.768147	0.0246895	-0.925658	-0.0593937	0.505648	0.0533805	0.107243	0.0563473	-1.17311	0.79924	0.611239	-0.00847251	1.0245	-0.479122	0.129525	0.403879	-0.0521415	-1.18151	-0.165484	-0.56956	-0.68195	0.943452	0.0409581	0.703674	-1.63471	-1.29234	1.12516	-0.505318	0.608577	-0.716763	-0.554949	-0.106097	2.58518	-0.782606	-1.35926	-0.688308	-0.249662	0.523538	0.202663	-0.00302154	0.444286	-0.489147	-0.283984	-1.28808	1.10958	-0.553293	-0.98444	0.151264	-0.459569
0.508603	0.0490354	-1.00979	-1.25561	-1.11286	-0.586141	-0.950212	1.06342	-0.00889515	-0.552598	-0.618429	-0.47259	-0.386529	-0.486006	-1.7274	-0.995671	-0.888182	0.308689	0.510639	-0.126105	-0.0882854	-0.532921	-1.13045	-0.786877	1.25405	-0.401992	-0.543396	0.552541	-0.793932	-0.507551	0.0999125	-0.217875	-0.732091	0.391728	0.00325071	-0.196156	-0.813094	0.213948	-1.08067	-1.27003	-0.51579	-0.62069	0.903587	0.193671	-0.226471	0.182009	-0.513918	-0.05416	1.02038	0.232261
0.471079	0.558915	-1.61893	-1.12464	-0.61881	-1.23336	-1.74429	0.244384	-0.262241	-0.39373	0.0695725	0.0831475	0.48405	-0.0595918	-1.00789	-0.420727	-0.168201	0.489201	-0.0927994	0.193173	-0.383954	-0.68195	0.241807	-0.43	1.23222	0.475787	-0.0633147	0.58028	-0.766386	-0.0218837	0.230277	0.400603	-0.275128	-0.292678	-0.0197166	0.0310241	0.309442	-0.036044	0.576689	-0.219441	-0.663945	-0.278283	0.171543	0.653331	-0.450792	-0.49019	0.00517071	1.01327	1.32509	-0.364391
0.731291	-0.243899	-0.836579	-0.829	-0.621152	0.069976	-0.17107	0.127624	1.1665	1.11076	1.21226	1.11255	-0.719624	-0.767415	-0.328396	-1.30881	0.121999	0.512496	-0.419718	0.536614	0.170427	-0.68195	-0.392815	-1.04827	-0.800697	-0.939456	-0.53789	0.2778	0.535158	1.10184	1.05199	0.294043	-0.600834	0.333591	1.08095	0.463405	-0.967901	-0.410247	0.801283	0.0843272	-0.234071	0.456708	0.676875	-0.163225	0.243216	0.244137	-1.1262	-0.4352	-1.03426	0.505559
0.361321	0.689946	-0.601558	-0.579257	-0.661861	-0.986245	-0.959909	0.876316	1.22213	0.161809	-0.764691	-0.660259	-0.687269	-0.30547	-0.23594	-0.56918	0.436036	0.463553	-0.214825	0.738045	0.381772	-0.485807	-0.0725268	-0.473017	-0.19044	0.897805	-0.895727	-0.0841183	-0.790866	-0.646356	-0.18121	-0.320834	-1.03388	-0.101091	-0.351111	-0.604251	-0.105209	-0.426085	0.529083	0.02748	-0.30932	0.305907	-0.100311	0.607611	0.0448132	-0.534388	-0.594554	-0.519886	-0.10421	0.0206089
0.273991	0.213657	-0.824945	-0.760048	-0.498024	-1.00153	-0.748764	0.667442	0.465292	0.000347199	0.920058	0.787462	0.227585	-0.0605161	-0.758841	-0.717577	-0.460785	0.392132	-0.844507	0.258371	0.230493	-0.68195	0.282708	-1.4009	-0.739967	-1.33169	-0.548582	0.412811	-0.769636	0.53779	-0.498813	-0.135618	-1.03388	-0.179904	0.263872	0.420462	0.42786	0.448547	-0.0549043	-0.311434	-0.248436	0.615477	0.148379	0.396707	0.0539294	0.67766	-0.638078	0.643094	-0.450572	0.226671
0.335672	0.475011	-1.57546	-0.649458	-0.6931	-1.31621	-1.80353	0.478598	0.872291	0.346879	-1.2102	-1.12545	0.671662	0.46278	-0.517648	0.584588	0.839044	0.363006	-0.451973	-0.360521	-1.6361	-0.499394	-0.966384	-0.0407201	0.0953218	0.0340541	-0.0370568	0.59984	-0.961573	-0.859166	-0.855217	-0.33815	0.740989	-0.416976	-0.121214	-0.00131696	0.485889	0.492196	1.54485	1.2288	1.27036	1.67264	-0.188109	-0.0495573	-0.841963	-0.210292	0.391517	0.894756	-0.119795	-0.683567
-0.20098	-0.457996	-0.407096	-0.80576	-0.526082	-0.696042	-1.064	-1.01893	-0.881884	-0.0885844	0.209598	0.427551	0.116254	-0.811357	-0.796652	0.289026	1.68067	-0.642073	0.295174	-1.17605	-0.810962	-0.68195	-0.0195463	0.444763	0.370758	0.551083	-0.260563	1.81641	0.62905	0.488313	0.324352	-0.699963	0.254956	2.42026	-1.00005	-1.03255	-1.11181	-0.745109	1.08309	1.03523	2.19483	0.00320818	0.0477288	0.300452	0.397849	1.50129	0.567621	-1.72244	-0.749984	1.39808
0.266612	-0.410485	0.0536092	-0.698918	-0.549914	-0.848077	-0.734922	-0.261276	-0.371497	-0.572306	-0.152085	0.271264	0.489758	0.677988	-0.904719	0.473492	0.914219	-0.0187884	-0.242862	-1.40242	0.269997	1.40478	-0.283958	0.300998	-1.01593	1.08739	-1.29234	1.50412	0.910457	-0.193748	-0.862412	-0.840043	-0.538095	0.999322	0.593713	1.1283	0.49712	0.323418	0.772259	0.781047	1.43413	-1.16902	0.121289	1.48017	0.228253	1.52843	0.748277	0.276155	-1.98075	-0.461584
0.271978	1.08798	0.897243	0.157288	0.192033	0.209681	0.856093	0.136479	0.441688	0.596102	0.964261	0.844727	-0.101493	-0.789899	1.48573	0.47486	0.976297	0.0548967	0.78201	-0.22499	-1.08726	0.797883	2.04674	0.00823996	0.341221	1.4179	-1.29234	-0.112338	0.97212	1.24106	0.141248	-0.822438	-1.03388	-0.0766871	-0.0881698	0.117794	0.980353	-0.136381	1.38458	1.37442	1.0907	-0.103369	0.325763	0.735935	0.282293	0.0829801	-0.0153261	1.57833	0.0461251	0.186
0.454566	0.257475	-0.338937	0.200761	-0.348575	0.627997	-0.208365	0.618537	0.566823	1.25952	0.336043	0.0913244	0.188511	0.719474	-0.529184	-0.771703	1.31388	0.727554	0.393785	0.549253	1.18316	-0.68195	0.594018	0.0269207	-0.919066	-1.33895	0.141801	-0.857315	-0.0693469	-0.124447	0.333868	0.177487	-0.0527675	0.00820012	0.113929	0.0990799	-0.829612	0.117792	0.963257	0.117713	-0.596053	-0.467611	0.634909	-1.31165	-0.083481	-0.549822	-0.672424	1.00241	-0.0110869	0.456201
0.0541897	-0.0453179	-0.0167787	0.416319	-0.74649	0.420789	-0.174435	0.97301	0.890907	-0.229633	0.260191	0.140733	0.200126	-0.351166	-0.28801	0.0426482	0.321416	-0.0445284	0.845074	-0.133489	-0.95917	-0.522613	-0.50226	-0.456202	0.139946	0.811772	0.432476	-1.31298	-0.724426	0.348435	0.232589	-0.371922	0.488827	-0.281212	-0.140601	-0.359606	0.759381	-1.10073	0.293139	0.507382	0.795069	0.558041	0.275858	-0.255149	-0.11303	-0.624385	-0.455267	0.415891	0.0824329	0.224394
0.50255	-0.334299	-0.902236	-0.447522	-1.11286	-0.201311	-0.742624	1.12276	0.396013	-0.0368091	-0.615411	-0.75818	-0.615732	-0.644498	-0.614153	-0.847167	-0.489431	0.366897	0.277257	0.305764	-0.304109	-0.566341	-1.11061	-1.20938	-0.434713	0.360087	0.0240557	-0.727974	-0.742919	-0.560684	-0.316249	-0.563695	-0.280307	0.24152	0.131633	-0.56166	0.615663	-0.406076	-0.0111416	0.393546	-0.236724	0.637245	0.673619	-0.279815	0.0396736	0.0106646	-0.352283	0.742801	-0.416055	-0.0917798
0.64615	0.0566148	-0.587077	-0.777576	-0.45502	0.213261	0.141005	0.426506	-0.601249	0.119717	1.06903	0.866009	-0.515779	-0.149815	0.0182888	-0.434562	1.02585	0.471297	0.668955	0.530836	0.0739214	-0.522757	0.200916	-0.872336	-0.0408629	-0.934564	-0.713827	0.658147	0.759253	0.990809	-0.242523	-0.50197	-1.03388	-0.474524	0.212562	0.333134	-0.791826	-0.45403	1.10876	0.191193	-1.24764	-0.00492074	0.750887	-0.146108	0.53422	0.156657	-0.717824	-0.411074	-1.17042	0.737624
0.225183	0.507182	0.0490129	-0.0223006	-0.208173	0.150691	0.21593	0.383871	0.230325	-0.104875	0.556152	0.246863	-0.275348	-0.558207	0.261565	0.523984	0.770341	-0.0384197	0.407057	-0.137931	0.183043	-0.521878	-0.566153	0.0465785	-0.187355	0.227579	-1.29234	0.389129	0.0304169	0.373142	0.213358	-0.123119	-0.70973	1.32541	0.377095	0.396497	-0.262671	0.793351	0.806707	0.508417	-0.466531	-0.403641	1.07192	0.804673	0.407784	0.889919	0.0847817	0.101269	-1.16521	1.4245
0.863791	0.611897	-0.685761	-0.238651	0.27477	-0.702698	-0.65706	0.577203	0.483086	-0.0834415	-0.937009	-0.809364	0.514119	-0.269466	-1.16744	-0.655724	-0.694952	0.72667	0.0753453	0.285816	-1.05374	-0.68195	0.481021	-0.167477	0.168177	-0.0586247	-0.745719	-0.250103	-0.459108	-0.621048	0.623065	0.445724	0.42629	0.0266648	0.233493	0.547895	0.442986	0.128787	-0.752141	-1.0971	-1.24764	1.93264	0.767422	0.225652	-0.0405866	-1.21115	0.0856189	1.38294	0.812964	-0.0559902
-0.0417494	-1.25625	1.16894	-0.483233	-0.353915	-0.606568	1.94183	-0.129796	-1.23643	-1.32333	-0.0855034	-0.371286	-2.09484	-2.12535	0.93493	-1.30224	-0.833847	-0.848266	-1.29657	0.59424	-2.37992	-0.551711	-1.51703	-0.374476	-0.810972	1.5707	0.605938	-2.09268	-2.71282	0.0522394	-0.284486	-0.0253558	0.187932	-0.415403	-0.909479	0.266733	1.85173	0.808587	-0.0334932	-0.0476081	-0.600924	-0.735684	-1.48828	0.561708	-0.96013	-1.42512	0.0956484	-0.884314	-0.668769	-0.955674
0.974795	-1.48255	-1.39951	-1.02617	-1.11286	-1.07137	-0.938065	0.24576	-0.643081	-0.660127	0.501016	0.563377	-0.419895	-0.511191	-0.838506	-0.871285	0.0836316	1.23363	0.573581	1.53223	0.457147	-0.68195	0.164208	-1.15322	-0.687954	-0.331468	0.354693	-0.630012	-0.710068	0.290207	0.402375	0.581077	-0.849193	0.243901	0.531377	0.301452	-0.195739	0.394206	0.332605	0.0217286	-0.59161	1.26118	0.0807236	0.346917	0.858228	0.335562	-1.62033	0.544373	-0.626527	0.862652
0.569941	-0.103627	-1.38444	-1.48679	-0.186118	-0.636111	-1.49176	0.151975	-0.669671	0.140581	0.310687	0.452806	-0.996979	-2.00502	-1.27215	-0.594627	-0.0956299	0.570743	0.895014	0.75171	0.695733	-0.278903	-0.263809	-1.26363	-0.124947	0.874401	-1.29234	0.355817	-0.522859	0.693809	0.742513	0.407534	-1.03388	0.161588	0.460215	-0.11351	-0.431788	0.0803516	-0.407479	-0.608383	-0.152741	0.740299	0.307579	-1.54839	0.704425	0.556682	-0.0908414	-0.30608	-0.247967	0.669079
0.733845	0.136091	-0.817381	-0.564376	-0.907784	-0.631841	-0.62238	0.899061	0.126147	-1.29024	-0.713272	-0.528255	-0.304972	-0.316076	-1.47704	-1.40725	-0.242469	0.655525	0.71075	0.231413	-0.317281	-0.514672	-0.400035	-0.664568	-1.06433	-1.16665	-0.813662	-1.00141	-1.90248	-0.661935	-1.07119	-0.640763	-0.427873	0.157129	-0.185224	0.128174	-1.42706	0.563374	0.489504	0.19243	-0.604556	-0.532733	0.320263	-1.88849	-0.540207	-1.64325	0.238583	-0.183275	-0.925389	0.234518
0.884846	-0.217091	-0.443061	-0.442463	-0.0389056	-0.0267956	-0.592446	0.27193	-0.0620862	0.481747	0.861239	0.818269	0.625525	-0.819489	-0.76124	0.33881	-0.0868721	0.560368	1.50948	0.218826	0.373378	-0.68195	-0.397954	-0.515999	-0.20364	0.894191	-0.526471	0.84444	0.869275	0.838727	0.343241	0.225893	-0.724028	0.222483	0.137853	0.213092	0.672696	0.130965	-0.171259	-0.29424	-0.497964	-0.40192	1.52135	-0.411046	0.21659	0.597247	-0.819576	0.832034	-0.849856	2.09806
0.219588	0.730549	-0.358176	-0.646101	0.0384737	-0.427354	-0.412232	0.379724	0.417063	-0.449188	0.460738	0.456862	1.30569	0.0496033	-0.546867	-0.821685	-0.220712	0.390359	-0.0613676	0.381192	1.43061	-0.181226	0.143269	0.21752	0.993244	0.455748	0.276423	1.21457	-0.283698	0.288725	0.140915	0.058033	-1.03388	-0.655798	0.372841	0.483924	-0.00907452	-0.407708	-0.136309	-0.10491	-0.793709	2.10635	-0.220055	0.370036	-0.0152367	0.290299	-0.455433	0.596642	1.02232	0.156372
0.0856423	-1.27861	-0.172295	-0.0703098	0.533033	-0.377339	-0.705676	0.0538125	-0.406382	-1.37958	0.76377	1.00205	1.07498	-0.0141191	-0.0975012	0.521538	0.973599	0.0110336	-0.385824	-0.819714	-0.369034	-0.476749	-0.121593	0.113529	1.04564	-0.123886	-0.565134	0.21566	0.953102	0.520072	-0.825433	-0.0845197	0.154668	-0.848958	0.229507	0.635015	-0.47753	-0.332782	0.862152	0.971807	1.07405	-0.994167	0.360439	0.466199	-0.0688848	-0.178951	-0.104381	-0.449294	0.694635	-0.105186
0.0754602	-0.168902	-1.33033	-0.747383	-1.11286	-0.98302	-0.960446	0.852076	0.147169	-0.295598	-0.457196	-0.509192	0.0688311	-0.204368	0.663604	-0.0798017	-0.845154	0.277137	-0.523707	0.113936	-0.21839	-0.544302	0.232152	-0.0363728	-0.225548	0.0927797	0.18724	0.39971	-1.11149	-1.18952	-0.736184	-0.577317	1.37372	-0.119858	-0.291191	-0.446939	-1.16774	0.419179	-0.382728	-0.474407	-0.873711	0.0176716	-0.288315	1.20909	-0.696942	-1.03923	-0.325769	-0.951791	0.0477397	-0.483109
-0.478449	1.00282	0.208916	0.670116	-1.11286	0.986645	0.651784	0.367655	1.21657	1.36185	-0.260462	-0.531404	0.988341	0.979832	0.466942	-0.0788763	0.785821	-0.307052	-0.482799	-0.173203	0.91717	-0.68195	-1.46567	0.980128	0.218516	0.890734	-0.571147	0.668109	1.00614	-0.600343	-0.406824	-0.639365	0.482303	-0.503008	1.18494	1.51745	-0.123348	-1.01666	0.450435	0.220627	-0.27875	-1.61105	0.391267	0.541976	-0.256664	-1.05728	-0.197061	0.396538	-0.648447	0.10709
0.178658	0.287819	0.167701	0.246416	-1.11286	0.203751	0.632384	0.657247	0.186087	0.294121	0.699838	0.297749	-0.50501	-0.476519	0.608557	0.158844	0.748879	-0.143793	-0.218628	-0.73566	-0.126435	-0.68195	0.155098	-0.786417	-1.05088	-1.55523	-0.896876	-0.327853	0.945657	0.636201	-0.467936	-0.913739	0.442515	-0.269502	-0.153198	-0.257028	1.66224	-0.817537	0.844162	0.540355	1.37631	-0.184738	0.307228	0.0627131	-1.01866	-0.282673	0.039256	0.95994	-0.964814	-0.253695
1.02408	0.357848	-0.312327	-0.740535	-0.573231	-0.0585086	0.0828041	0.401896	0.127144	-0.0886322	0.589438	0.36095	-1.04927	-0.254899	-0.00974318	-0.550672	-0.248307	0.852259	1.20455	0.87089	0.230491	-0.27678	-1.2743	-0.699902	-0.6867	0.0723284	-0.202174	-0.462832	0.795986	0.47578	0.394181	0.223469	0.281361	0.228136	0.840245	0.933519	0.428041	0.149515	-0.290484	-0.276284	-1.24764	-0.668051	1.03129	0.411051	0.72925	0.56252	0.0644756	0.868719	0.391114	1.19037
-0.877562	0.987196	0.381892	-0.460503	-0.151331	0.441838	0.803393	0.254182	0.315151	-0.580809	1.29843	0.850397	-0.0793109	0.523774	0.209141	-0.525225	-0.0483231	-0.904666	-0.679166	-0.686655	1.25196	0.360597	-0.446228	0.289991	0.131083	-0.688148	-0.170368	-0.206915	1.84909	0.83466	-0.250489	-0.561538	-1.03388	-0.167471	0.0823852	-0.345004	-0.246213	1.19281	-0.0502346	-0.332955	-0.111641	-0.357495	0.0633494	-0.0353356	-0.369157	0.852515	0.147847	-0.367852	-1.09492	-0.528945
-1.30547	0.344028	-0.833271	-1.47172	-0.724526	-0.0539863	-0.803881	-0.275377	-0.630814	-0.124155	0.902721	0.649522	-1.0001	-0.197536	0.0784152	0.454486	1.36109	-1.24111	-0.275852	-1.3798	0.664267	-0.68195	-1.79022	-0.695331	1.02116	-1.96994	-0.107003	0.984608	0.650144	0.843479	-0.209798	-0.281539	-0.691875	2.38028	-1.21636	-1.54863	0.577297	-0.559632	1.41434	1.00368	-0.427594	0.600147	-0.869147	0.161102	-1.05542	0.677553	-0.136772	0.554608	-1.26457	-2.28412
-1.55617	0.493478	2.45592	2.31994	1.77358	1.64604	1.90849	-0.832778	-0.0125074	1.00452	2.62137	2.34573	-2.2459	0.689397	2.15108	1.82171	0.596889	-1.7211	-0.293713	-0.432146	-3.65849	0.490566	-0.0802713	0.308884	0.418134	-0.480409	-0.469923	0.112296	3.68502	2.8542	-0.438695	-0.870395	2.12005	-1.90581	-1.64762	-1.56892	-0.759047	0.995998	0.588833	1.32576	0.522461	0.0745017	-0.962916	0.525555	-1.28808	0.208304	1.06484	-1.26699	-1.64111	-1.46757
-0.148638	-0.604968	-1.12152	-1.10123	-0.0593072	-1.3624	-1.20879	0.806356	0.0873847	-0.832475	1.34315	1.51415	0.206084	-0.263187	-0.855298	-1.24888	-0.317821	-0.421061	0.048824	-0.447874	-0.926566	-0.444144	0.228109	-1.37045	-1.34596	-0.0828023	-0.111215	-1.93691	-0.181185	1.18211	-1.08412	-0.388338	-0.552318	-0.51089	-0.223299	0.158181	-1.03826	-0.30978	0.0839885	0.30585	-0.00291942	-0.822508	-0.162722	0.298999	-0.432553	0.455304	-0.728428	-0.434263	-1.43905	-0.459375
-0.84834	-0.0912503	0.755763	1.02744	0.382312	1.58524	1.62692	0.746711	-0.185125	-1.33807	-0.148312	-1.53575	2.03368	-0.18684	0.558446	-0.886645	1.36039	-1.18739	-0.719571	-1.24454	-0.329518	1.47477	1.68002	-0.632059	5.05436	0.799429	-1.29234	0.0170143	0.645337	-0.470451	1.22083	0.761263	1.33694	-0.0268197	-3.21046	-2.80552	-0.577407	-0.144085	1.19971	0.737917	-1.24764	-1.61105	-3.97876	0.207532	0.629739	-1.68099	0.0200199	-1.43602	4.53584	-0.998251
0.0862798	0.0374381	-1.12947	-1.75071	-0.114662	-1.33432	-1.49925	-0.0492809	-0.23525	-1.24771	-1.22961	-0.790889	0.480263	-0.585936	-1.00319	-0.45361	0.163391	0.151268	-0.39517	-0.22129	-0.978796	-0.68195	0.580999	-0.797225	-0.193499	0.31524	-0.779085	1.18145	-0.363997	-0.884535	-0.111069	0.0151664	-1.03388	-0.190159	1.0802	1.61078	-0.275102	-0.268984	0.729323	0.337017	-0.0683184	-1.34427	0.135783	-0.254407	0.101957	0.077379	-0.340608	-0.0848402	-0.84714	-0.0936012
0.754691	-1.23025	-0.674179	-0.576626	-0.151684	-0.796526	-0.826131	-0.173392	-0.176945	0.568899	0.719519	1.00025	-0.511287	-1.15648	-0.832489	0.697056	0.671514	0.628865	1.19268	0.438317	-1.04784	-0.68195	0.344757	0.430852	0.966536	0.336831	0.248509	-0.453212	1.07308	0.733251	0.854769	1.1493	0.316519	0.128982	0.101435	0.271633	-0.799313	-0.821374	0.999456	0.394621	-0.587117	-1.02807	0.763345	-0.452552	0.818171	0.796302	-1.06731	0.642008	0.474241	1.0441
-0.0629316	-0.567537	-0.864824	-0.734021	-0.40518	-1.38975	-0.664245	0.530329	0.183528	-0.965251	-0.430275	-0.475509	-0.579639	-0.840133	-0.442985	-0.190272	0.0772625	0.0673661	-0.67651	0.242042	-0.712051	-0.374175	-0.367313	-0.547168	0.349048	1.03919	-0.669997	-0.370134	-0.747098	-0.506993	-1.28647	-1.09888	-0.790627	0.329209	0.249498	0.381162	0.464123	0.864037	0.637574	0.359123	-0.0195172	0.307922	-0.290497	-0.157737	-0.983737	-0.114195	0.560461	-0.0309812	-0.371932	-1.68678
-0.305257	0.0124681	-0.647004	-0.430787	-1.11286	-0.248948	-0.889077	1.07441	1.45885	-0.0510502	0.485645	0.423693	-0.625299	1.13296	-0.59968	-0.276104	-0.448868	-0.281473	-0.761063	-0.212404	-1.00256	-0.68195	0.32396	-0.246406	0.068701	1.44303	0.174818	0.225013	0.407564	0.205771	-1.13248	-1.01649	-0.237948	0.865341	-0.658823	-0.900463	-0.361652	0.188889	-0.693145	-0.530959	-0.1799	0.046408	0.140564	-0.233248	-0.74663	-0.0617847	1.25705	-0.0219984	-0.652983	-0.563505
-0.856386	0.806898	-0.750902	-0.562285	-0.605797	-0.119006	-0.823902	0.556213	0.258562	0.0635469	1.03629	0.888601	-0.0823639	-0.49609	0.181667	-0.120628	0.739558	-0.823238	-0.57262	-0.80585	0.0822478	-0.0620938	-1.10239	-1.00459	-0.576124	-0.084053	-0.846424	-0.956889	0.304535	0.906347	-0.603929	-0.50015	0.406662	-0.557687	0.480603	0.652072	0.56068	0.824964	1.05626	1.0337	0.436235	-0.577296	-0.379631	0.497453	-0.308121	1.06986	0.216502	-0.0247254	-1.41876	-0.47089
-0.0053436	-0.723552	-0.0734098	-0.433753	-1.11286	-0.054319	-0.43899	0.351153	0.737491	0.558446	-0.455711	-0.458848	1.25111	0.591659	0.0287675	0.587436	0.698578	0.226392	0.117649	0.338239	0.0724788	-0.0646727	0.135841	0.52248	1.99606	1.40168	2.27693	0.207204	-0.0967022	-0.811571	-0.0411945	-0.155777	-0.0814599	0.0888813	-0.0979969	-0.500246	0.491942	0.251872	0.865297	0.815827	0.752544	0.513482	0.463796	-0.1179	0.594145	0.627264	0.156412	1.05766	1.25236	1.43431
-2.65266	0.0486513	-0.283409	-0.874888	-0.45801	0.511278	-0.346699	-1.47953	-0.897725	-0.596641	1.08632	0.470916	0.156056	-0.389757	-0.810146	-0.566858	0.574456	-2.37082	-2.28322	-2.56154	0.212869	-0.68195	-2.17919	-1.74383	0.181421	-0.846549	-0.321622	1.86461	0.149352	0.387489	-0.579306	-0.982844	0.687123	0.809788	1.09027	0.782918	-1.68609	-0.779341	0.224438	-0.0159887	-0.473968	-0.823814	-2.52108	-1.92127	-1.28808	-1.81276	0.0249462	-3.62472	-0.529111	-2.39868
-0.354845	-1.84131	-1.17365	-1.06929	-0.341076	-0.977548	-1.71984	0.752021	1.37043	-1.03069	-0.10256	0.333346	0.821768	0.362109	-1.51069	-0.109857	-0.321991	-0.171074	-0.123002	-0.350801	0.325451	-0.68195	-0.217546	-0.719321	0.0105017	0.664886	-0.173584	0.62696	0.0240904	0.23895	-0.455688	-0.064284	0.413208	-0.421342	1.14001	1.41335	-0.467916	-1.22539	-0.521621	-0.449961	0.255355	-1.25827	0.0263573	0.444092	0.396538	0.859794	-0.264112	-1.16092	0.256916	-0.522489
0.0273988	0.330934	-0.785666	-0.995129	-0.705205	-0.973168	-0.879988	0.865106	0.468787	-0.740863	-0.334171	-0.38646	0.318939	-0.375861	-0.548062	-1.16933	-0.339709	0.0637636	-0.487504	0.395505	-0.895205	-0.68195	-0.188683	-0.0230587	-0.349046	0.936465	-0.063723	-0.0698645	-1.18588	-0.483762	-0.99706	-0.509971	-1.03388	1.10769	-0.452273	-0.282211	0.736043	0.393652	-0.283779	-0.356016	0.177047	-0.00194177	0.0564771	0.446208	-0.565623	-0.258648	0.856342	0.790975	-0.311391	-0.000308386
1.2345	-1.27853	-1.93173	-0.919898	-1.11286	-1.76175	-1.41261	0.296928	-0.996245	-0.213153	0.901348	0.84895	-0.603586	-0.885274	-1.28043	-1.72316	-0.587391	1.50812	0.914501	1.45696	-0.298602	-0.68195	-1.5297	-1.04787	-0.522169	0.698604	-1.29234	0.824346	-1.07461	0.551988	-0.0176493	0.0826611	-1.03388	-0.0863611	0.703494	-0.0197292	1.33539	0.263425	0.151076	0.17876	0.39792	0.530629	0.147803	0.179169	0.543814	-0.813794	-1.12595	0.631244	-0.976378	0.869107
0.349085	-0.594144	-0.413939	-0.707656	-1.11286	0.0248455	0.234896	0.587629	-0.15807	0.031438	1.15622	0.888603	-0.817203	-0.88527	0.271567	-0.511896	0.548654	0.1402	0.318914	0.307567	0.531331	-0.68195	-1.37998	-1.20921	0.231448	0.126878	-0.17246	-0.89208	0.423102	0.967755	-0.0881895	-0.694265	-0.648672	-0.112843	0.0828942	-0.447735	-1.00393	-0.061355	1.14382	0.775377	0.695377	0.047162	0.330313	0.721588	0.659389	0.0638448	-0.383351	-1.70894	-0.402213	0.457039
-0.237539	-0.77535	-0.332425	0.717608	-0.805483	-0.000580697	-0.394147	0.332185	0.588484	-0.251058	-1.26053	-1.3877	0.297667	0.673182	-0.276989	-0.295827	0.391812	-0.258824	-0.344432	-0.264006	-0.547094	0.124317	-0.314253	-1.20251	-0.947992	1.07433	-0.444913	-0.565577	-0.914391	-1.05167	-0.2985	-0.0241309	0.895787	0.165003	0.144229	0.426688	0.120022	0.00803589	0.607026	0.907045	1.15341	-1.02672	-0.0708544	-0.555331	-0.522205	-1.4499	-0.242058	0.820193	-0.0363817	-0.292238
-0.47659	-0.204591	-0.703134	-0.568392	-1.11286	-0.62901	-0.273798	0.534134	-0.350264	-0.0968258	-0.402711	-0.525006	0.232047	-0.35355	-0.736884	-2.2005	-1.39976	-0.439172	-1.36609	-0.381645	0.0716105	-0.68195	-0.112988	-1.01319	-0.473965	0.598907	-0.521123	-0.129325	-1.39472	-0.691756	-0.54109	-0.041891	-0.261538	-0.569741	1.69438	2.00006	0.69266	0.228706	-1.221	-0.474744	-0.211546	-0.196566	-1.09633	-1.69224	-0.762678	0.577426	-0.596549	-0.441699	-1.69423	-0.657083
0.139503	-0.314034	0.172713	-0.0128045	-1.11286	-0.0313677	0.157576	0.808203	0.0448774	-1.0531	1.08827	0.570675	-0.521852	0.227847	-0.150756	-0.372592	-0.00580794	-0.121563	0.491826	0.599345	0.148764	-0.28558	-0.706771	-0.4363	-0.786628	0.484791	-0.00319791	-0.431634	0.628329	0.917713	-0.406883	-0.790423	-0.570289	0.156599	-0.441557	-0.106753	0.418327	1.01067	-0.452118	-0.3375	-0.625736	0.625792	0.993934	0.707889	-0.742056	0.818355	1.4108	0.487158	-1.15687	-0.0334165
0.0942869	1.08943	0.167754	0.0408007	-0.0258755	0.171365	0.00206086	0.299791	0.0832459	-0.94217	1.06238	0.835072	-0.168667	0.788688	-0.201489	0.292957	0.345415	0.38306	0.160423	0.377375	0.924518	-0.68195	1.20436	0.0209544	0.16167	1.45209	-0.478444	0.155741	0.337521	0.914485	-1.47783	-0.996572	-0.562166	-0.516913	1.01667	0.820334	-1.14501	0.591252	0.338328	0.21373	-0.15421	-0.170725	-0.0530449	-0.653228	-0.733602	0.763514	1.04694	-0.279185	-1.24968	-0.268614
-2.00491	-0.848437	0.00361214	-0.322804	-0.625547	0.545488	0.431836	0.0896792	-0.556747	-1.34314	1.40768	1.002	0.0231513	-0.145303	0.484731	0.45782	1.11053	-2.32221	-1.39317	-1.45692	0.0849884	-0.185533	-0.817208	-0.667514	0.406025	-2.31886	-0.28855	1.29822	0.921674	1.14698	-1.25468	-1.19455	-0.604705	-1.55598	-0.519984	-0.31192	0.972589	1.41305	1.16342	0.593102	0.630944	-0.884231	-2.07892	0.614772	-1.28808	0.775688	0.987814	-0.608118	-1.04359	-1.81473
-0.25812	0.324882	-0.220289	-0.895938	-0.620764	-0.246024	0.17313	0.332111	-0.132095	-1.00404	1.59526	1.24286	-0.162187	0.0332765	-0.189798	-0.268352	0.486399	-0.32775	-0.0276758	0.0463956	0.837886	-0.0291492	-0.112122	0.147988	-0.38177	0.937967	-0.688286	0.0761543	1.285	1.11999	-0.679017	-1.05841	-0.798824	-0.355298	-0.572156	-0.628299	0.328221	0.57217	0.676367	0.345092	-0.233358	-0.442217	0.154758	1.38509	-0.388807	-0.0887916	1.16301	0.385347	-0.652596	-0.627744
0.38576	-0.0839275	-0.55158	-0.267019	-0.0810194	0.260956	-0.533036	0.650866	-0.107752	-0.741547	0.282738	-0.0667035	0.3216	0.394506	-0.584453	0.13811	0.164619	0.629271	0.344337	0.259699	0.246609	-0.68195	0.0514422	-0.325857	0.116925	0.968001	-0.232333	0.868527	-0.0444688	0.140048	0.328518	-0.0682757	-1.03388	0.955091	0.291239	-0.209104	0.287291	0.828543	-0.0713539	-0.0899377	0.67537	2.36439	0.956331	0.510222	-0.38933	0.573664	-0.417691	0.770232	0.0198056	0.820313
-1.27689	1.34312	0.209027	0.0354705	0.0869437	0.638968	0.328741	-0.0881765	-0.639075	-1.38632	0.152826	-0.105609	-0.311433	0.598655	1.10641	0.872554	0.854606	-1.26547	-1.02847	-1.13164	1.40983	-0.456579	-0.791366	-0.355206	0.813874	2.22799	-0.237216	0.248439	0.386972	0.431393	-1.06245	-1.02103	-0.577499	-1.79444	1.65008	2.19791	1.26186	0.80728	0.55368	0.27751	-1.24764	-0.0064252	-0.958505	0.306813	-0.749581	0.468077	0.374071	-0.79531	-0.660266	-1.74677
0.434486	0.709429	-0.0110879	-0.199581	-0.605622	0.448282	0.479043	0.780537	0.116947	0.0640154	-0.248638	-0.484717	-0.0518362	-0.495718	0.304426	-1.36436	-0.0830297	0.358992	0.436024	0.470317	0.847212	-0.169104	-1.35803	-0.110067	0.563731	-1.28462	-0.516752	-0.447094	0.0981079	-0.584969	-0.561481	-0.728879	0.712259	0.462634	0.192157	-0.168471	-0.668492	-0.121036	0.486707	0.396273	-0.648364	-1.07203	0.453266	-0.407252	-0.30788	0.843855	-0.277975	-0.291021	-0.319421	0.962941
-0.666645	0.981572	-0.288245	-1.09052	-1.11286	-0.28214	-0.0959637	-0.389441	-0.483829	-1.39347	0.710441	0.45081	-0.902198	-0.0688882	-0.0186202	0.100958	1.25599	-0.435291	-0.435005	-0.769047	-0.294178	-0.237766	0.0736583	-0.560485	-0.0281077	0.88048	-0.629304	1.17119	0.674923	0.564408	-0.144129	-0.649157	0.522553	1.266	0.595448	-0.00619849	0.158876	0.202586	1.37975	0.960512	0.658909	0.514332	-0.00564486	0.406221	-0.836377	0.445769	-0.123203	-0.817915	-0.755266	-1.06671
-0.480798	-0.331987	0.569615	0.398671	-0.1029	0.977793	0.540519	1.06339	0.686288	-1.23169	-1.0427	-1.39621	0.0489178	0.307549	-0.00293836	-0.430955	0.491177	-0.568403	0.307207	-0.561375	-0.171273	0.722542	-0.445794	-0.776869	-0.176082	1.63849	-1.29234	-1.08186	-0.310069	-1.1705	-0.747653	-1.32065	0.00629224	1.86239	0.186428	-0.0489503	-0.837596	-0.789094	0.22743	0.34182	0.328492	-0.296025	0.347169	1.19579	-0.405953	-0.0808419	0.519777	-0.857881	-0.929858	-0.558717
-0.333092	0.165322	-0.679579	-0.856996	-0.371413	-0.681525	-1.09365	-0.319564	-0.173716	0.510634	0.338893	0.775534	0.678307	-0.751927	-0.6515	0.287425	1.1186	-0.113888	0.345133	-0.0678994	-0.964892	0.137174	0.493661	0.136165	-0.0280473	-1.50979	-0.924951	1.31836	0.627308	0.336482	-0.553664	-0.388659	-0.38089	2.48304	-1.07438	-1.24357	-0.418854	-0.768078	1.29209	0.645085	0.814581	-1.15133	-0.214285	-0.551041	-0.242331	-0.00569211	-0.932754	-1.08518	-1.04092	-0.00953829
-0.936477	-0.252902	1.39538	-0.239788	-0.491907	0.958262	1.40699	0.448484	0.905	0.271089	0.735027	0.332125	0.405565	0.0155628	0.553237	0.853353	0.795043	-1.14747	-1.18109	-1.40699	-0.0838955	-0.411893	2.63941	-0.412893	0.767293	0.0633699	-1.29234	0.759376	0.70891	0.754243	-0.618059	-1.67029	-1.03388	1.17796	-1.01495	-0.750357	0.14065	1.57925	0.383664	0.458463	-0.514015	-0.853745	-0.505338	1.27983	-1.28808	0.838379	0.657091	-0.0225325	-0.982734	-0.583173
-1.89873	-1.55707	-1.28176	-0.770965	-0.106822	-1.17799	-1.10209	-0.253316	-0.728657	-1.57536	2.17804	1.52083	1.04314	-0.434271	0.0222034	-0.554299	0.689656	-1.52133	-1.08666	-1.12493	-0.355149	-0.566726	-1.19218	-0.498094	-0.087371	1.69832	-1.05935	-0.947899	1.1739	1.12939	-0.887307	-0.717231	-0.603443	-1.32407	0.103912	-0.156248	0.422604	0.699035	1.41301	1.12041	1.12687	-1.03043	-1.74244	-0.264725	-0.527072	-0.895861	-0.260855	0.0852174	-0.2644	-1.69082
0.418161	-1.17336	-2.04088	-0.980045	-1.11286	-2.04208	-1.62434	0.344818	-0.722319	-0.884889	2.11645	2.01364	-1.10984	-0.814681	-1.27309	-1.598	-0.554286	0.599427	-0.676269	0.218596	-0.671059	-0.68195	-1.30479	-1.81633	-0.390363	-0.236869	-0.777952	0.229028	0.175884	1.14002	-0.600309	-0.458438	-0.51874	-0.395441	0.288375	0.251362	-0.385319	0.556842	0.158883	-0.168274	-0.446547	-1.49085	-0.428494	0.193074	0.0684894	-0.862475	-1.20322	-0.383836	-1.00452	-0.667477
-0.486791	-0.0491346	-0.57544	0.58281	-0.61055	-1.01001	-0.613144	-0.264278	-0.0327781	0.153689	-0.974983	-0.935982	0.511807	-0.618931	1.14361	0.275785	1.60888	-0.332702	-0.39262	-0.687781	0.20831	-0.463492	0.119621	-0.62171	0.0840592	0.63641	4.02056	-0.661574	-2.41207	-1.07983	-0.688452	-0.0863111	-0.00354701	0.343349	-0.390929	0.0586682	0.641417	1.56609	2.27206	1.72442	-0.214666	-0.868361	-0.582416	1.13318	-0.107693	-0.926509	1.16379	2.40393	-0.563506	-0.916928
0.700989	-0.00630581	-0.537425	-0.567092	-1.11286	-0.523284	-0.15864	1.18562	0.621526	0.542339	0.544031	0.420712	-0.878918	-1.21084	-0.636527	-0.945711	-0.540296	0.479804	0.63917	0.093757	-0.628495	-0.538092	-0.945836	-1.01136	-1.35671	-1.03595	-0.241596	-0.953205	-0.463891	-0.271131	0.264317	0.330095	-0.742563	-0.486974	0.229214	0.294764	-0.101235	-0.781548	-0.766799	-0.974622	-0.856841	0.950373	0.313818	0.845185	0.560459	-0.188576	-0.396319	-0.229549	-0.914274	0.103596
0.580489	-1.03153	-0.737917	-0.662169	-1.11286	-0.698947	-0.67621	0.205609	-0.4119	-0.833119	0.947959	1.20868	0.287685	0.0179768	-1.26814	-1.45606	0.628783	0.0450368	0.345625	-0.37204	-0.224115	-0.68195	-0.161136	-0.986105	-0.619275	-1.0101	-1.29234	-0.192789	0.869004	0.673145	-1.38899	-0.81022	-0.581515	-0.560589	-0.492703	-0.6356	-0.705736	0.0905278	1.158	0.561253	0.452667	-0.0383153	0.198758	-0.00475268	-0.574385	0.164194	-0.925101	-0.510503	-1.18127	-0.0260719
0.624134	1.11169	1.3054	2.54851	1.79588	1.50533	0.923634	0.127457	0.438542	0.190387	-0.101436	0.179306	2.94185	1.78625	-0.6359	0.0279108	0.207089	0.851098	1.22871	0.421241	3.00635	0.893348	1.3558	2.36192	0.20507	-0.591349	0.123942	0.32259	0.891625	-0.525706	-0.275787	0.569425	1.6389	-1.06453	0.0409457	0.478441	0.188414	-0.635638	-1.217	-0.791989	-1.24764	-0.378632	0.45524	-0.0700019	1.7675	0.770804	0.0883156	0.127896	1.72567	0.606161
0.386698	-0.444839	-0.513597	-0.107831	-0.473383	0.133962	-0.374363	0.601711	0.292201	-0.270184	0.332447	0.164432	0.428832	0.3242	-0.795793	-0.790264	-0.320016	0.192252	0.560765	-0.418486	0.506943	-0.68195	-0.895309	-0.655571	-0.382092	-1.87937	-0.184268	-0.310951	0.449364	0.595962	0.615661	0.291332	0.215901	0.0522462	0.540419	0.870415	-0.141061	0.531477	-0.544216	-0.674026	-0.49213	-0.0260582	0.74794	0.35628	-0.640299	-0.261882	0.57512	0.515806	0.796313	-0.0573658
0.546667	1.27725	0.0234592	0.0718552	-0.592514	0.181553	0.298003	0.460415	-0.367649	-1.98631	0.794842	0.688069	-0.417907	0.404277	-0.0707546	-0.17489	1.03622	0.268026	1.04034	0.179414	0.554911	-0.455648	0.306763	-0.249678	0.20295	1.13349	-0.499006	0.52823	0.253709	0.510453	-0.804452	-1.15074	-0.396428	-0.110723	0.192105	0.0521313	-0.310552	0.483301	0.834044	0.151452	0.174603	-0.280028	0.516158	0.379311	-0.290005	0.957165	0.0437389	-0.537022	-0.341714	0.108375
-0.614934	0.258776	1.1242	0.401899	-0.603249	-0.37357	1.58593	0.803632	0.0549223	-1.074	-1.04844	-1.65054	0.118544	-0.252684	2.1896	-0.199892	0.475844	-0.296875	-1.28936	-0.141806	-0.980912	0.270487	-1.53273	-0.282907	1.33177	0.681173	2.53224	0.145939	-1.77635	-1.10545	-0.457948	-0.0233167	2.61401	0.765682	-1.24543	-0.779918	1.62618	-0.31985	0.359739	1.129	0.867771	1.86511	-1.07513	0.426529	-0.516672	-1.15902	0.716044	1.1206	-0.471944	-0.604019
-0.261897	0.61659	0.851394	0.776947	0.159478	0.634287	0.633267	0.35432	1.00432	0.0483569	0.0915898	0.129939	0.777536	0.896076	0.671459	0.32713	1.30874	0.203238	-0.372127	-0.155268	0.490562	-0.400537	0.896816	1.07967	0.224833	0.537938	0.412194	-0.00375244	0.121171	-0.698479	-0.0182082	-0.47214	-0.252861	1.72589	-0.152016	-0.170802	-0.526102	-0.3004	1.04974	0.938352	0.911345	-0.678011	0.277515	1.07287	0.233892	0.34335	0.680441	-0.150113	0.302561	0.619579
-0.843496	0.592684	-0.0466025	0.412315	-0.321123	-0.062689	0.0532559	0.998765	0.66417	0.18561	-1.51947	-1.58469	0.224531	-0.0086367	0.845367	0.224903	0.237019	-0.768979	-0.21939	-0.591145	-0.202476	-0.68195	-1.34443	0.472448	1.78693	-0.639369	0.0269354	0.264486	-1.19675	-1.26912	0.230833	-0.603864	-0.0930497	-0.19455	-0.388151	-0.700715	-1.12383	0.875811	-0.0667328	-0.171406	-0.312243	1.8003	-0.293094	-0.261724	-0.190362	0.754622	0.349298	-0.890974	0.648958	0.810576
-2.20993	2.29724	0.44637	-0.863026	0.241137	0.324684	0.961204	-1.18149	-1.25971	-1.48596	1.25966	0.48171	0.129953	0.494082	0.373976	0.102917	1.03115	-2.31543	-0.867212	-2.91163	1.17223	-0.0930866	0.563694	1.46721	0.591728	-3.17337	-0.101615	2.43741	1.11898	0.216509	-0.71775	-0.78416	-0.302804	-1.61545	-1.17057	-1.5753	-1.18314	-0.141841	0.822232	-0.17662	-1.24764	-1.2316	-1.76532	-4.09046	-0.790749	1.75148	0.714351	-2.75871	-0.209664	0.224412
0.0128417	-0.217367	0.0928623	-0.417705	-0.699967	-0.417173	0.241052	1.04391	1.68374	0.433777	-0.447925	-0.357698	-0.825144	-0.325985	0.366557	-0.282666	-0.401863	0.171083	-1.51597	0.258058	-0.00315022	2.92687	0.513709	0.88086	1.31718	-0.0346659	-0.416471	-0.264357	-1.18669	-0.140156	0.138005	0.176987	-0.387762	-0.330222	-0.11646	0.0509679	0.326349	-0.76693	-0.301177	-0.0567165	-0.0709512	2.05911	-0.284031	0.994167	0.575411	-0.66565	-0.351726	0.650246	-0.069465	-0.736922
-1.25176	-0.324746	0.240345	-0.544558	-0.645938	-0.08956	-0.507738	0.292412	0.865225	0.118688	0.495293	0.360399	1.12523	-0.483276	-0.243395	1.14769	1.43757	-1.23541	0.0917363	-1.61637	-0.0618656	-0.68195	0.237698	0.536057	-0.252375	1.17141	-1.29234	0.879845	0.83877	-0.00664201	0.235213	0.0328252	-0.0631081	2.2956	-1.01411	-0.304443	-0.161649	-0.192567	0.952515	0.829048	2.1886	-0.248747	0.310715	0.184859	-0.797261	-0.0558489	-0.305462	-1.00059	-0.924828	0.490693
0.285163	1.54961	-0.21122	-0.245739	0.267912	0.560608	-0.414051	0.650405	0.554544	-0.828765	-0.0349031	-0.131598	-1.09264	-0.595551	-0.208431	-0.288236	-0.375059	0.295498	0.474049	-0.296574	0.343424	-0.68195	-0.820339	-0.559041	1.05451	1.24639	0.752909	0.0621994	-0.00482104	0.153018	0.101004	-0.472283	-0.0304372	0.645044	0.10669	-0.355758	-1.50966	0.400116	-0.73523	-0.773521	-0.244116	-0.802707	0.0937548	-0.119162	-0.132313	0.593374	0.71102	-1.28922	-0.176704	-0.754429
0.0294911	0.697921	-0.14143	-0.500653	-0.13818	0.0679848	0.202468	0.654874	0.274167	0.126178	-0.271739	-0.541117	-1.0657	-1.32839	0.439995	-0.273798	-0.0209416	-0.159927	0.1036	-0.787642	-0.464639	-0.68195	0.801916	0.923714	-0.184377	0.285279	-0.156425	-1.28923	-0.895529	-0.661892	-0.273126	-0.300237	-0.0282568	2.71853	-0.256197	-0.698892	-1.04598	-0.156807	0.622535	0.182132	-0.879337	0.120656	-0.00266765	0.259967	-0.817414	0.0805098	-0.149766	-0.739966	-0.703671	-0.84744
-0.581415	0.986695	0.535293	-0.0291988	0.218091	1.50941	0.616545	1.21687	0.872901	-0.380912	-1.08567	-1.52454	0.186547	0.389306	0.0201797	0.0651118	-0.0176679	-0.332642	0.302776	-0.696171	-0.802566	0.769568	-0.0976349	-1.86825	0.135092	0.535081	-0.576858	0.61041	-0.681593	-1.68464	-0.576395	-0.398901	1.30675	-0.617278	-0.380153	-0.700175	0.52672	0.0968843	-0.330234	-0.265355	-0.286424	0.284377	0.121807	0.0714015	-0.800648	0.224589	0.191046	0.255753	-0.933133	-1.36989
1.71263	-1.59641	-0.300026	-0.561538	-0.139242	-1.47132	0.023002	-2.10282	-1.34897	2.55313	0.698048	0.76077	-3.18575	-1.9714	-0.841478	-0.572489	-1.95951	1.69942	1.35366	1.95938	0.854658	-0.435224	-1.11253	-0.840087	-1.23732	-0.865941	1.13792	-0.806162	0.91717	1.2949	1.87898	1.8765	-0.534254	0.662869	1.65315	1.35814	-1.09428	-0.771011	-1.74513	-1.80579	-1.24764	-0.568599	1.28894	-0.278083	2.11576	1.13448	-0.965581	-0.969625	0.117537	1.04062
0.62105	0.390123	0.476498	0.590959	-1.11286	0.786545	0.295048	0.283252	0.995052	0.370005	0.671632	0.39514	-0.358681	-1.13571	0.322058	0.529355	0.38135	0.433815	0.58138	0.0434647	-0.00656924	0.16169	0.66543	0.301002	0.405633	-0.440971	-0.330687	-0.31361	0.842266	0.344747	1.38902	1.1619	0.471039	0.197642	0.834309	0.650775	-0.156416	-0.970058	0.320395	0.272949	0.446153	-1.1112	1.04902	0.230561	0.48886	0.423889	-0.311026	-0.171046	1.03818	0.852505
-0.0842716	0.223837	0.69254	0.130118	-0.706998	0.00954187	0.789018	0.92283	1.48387	-0.0979949	0.437589	0.638769	0.0163217	0.198024	0.081611	-0.395387	-0.400631	0.156067	-0.219395	0.0960434	-0.531376	-0.367788	0.725041	-0.0300031	-0.720232	0.742429	-0.235507	-1.14063	-0.30833	-0.0736189	-0.500102	-0.568118	-1.03388	0.144393	0.406679	0.0485648	0.915307	1.04284	0.243231	0.193303	-0.0876387	-1.16225	-0.232542	0.684709	0.766137	-0.278791	-0.0702287	1.77435	-0.807669	-0.836246
-0.820992	0.16269	0.0794439	-1.07929	0.906498	0.237872	-0.386351	0.929996	1.54322	0.172631	-0.406403	-0.201139	0.290313	0.56815	1.4822	2.01827	0.958445	-0.707785	-1.02125	-0.384313	0.531113	-0.288579	0.870579	0.872762	0.81532	1.20201	-0.496916	-0.546465	-0.438986	-0.209612	-0.573895	-1.14872	-0.574249	0.248056	-0.0666606	0.0231464	1.10675	0.190354	0.708504	0.860642	0.473152	0.0700124	-0.224596	-1.17636	-0.746186	0.247383	0.642384	1.48898	0.00453058	-1.36872
0.477592	0.224125	0.197233	-1.17515	0.599339	0.692587	0.203682	-0.112602	0.381289	0.748982	0.207102	0.382402	0.547756	-0.200169	0.422591	-0.0921549	0.867811	0.323074	0.82306	0.163178	-0.398044	0.394021	0.572085	-0.430345	0.908931	1.45873	0.696734	-0.0504216	0.61675	0.098666	0.680121	0.361722	1.14498	0.00163863	0.64259	-0.0735818	1.08864	0.0755956	1.10687	0.743425	-0.285632	0.792998	0.606043	0.466912	0.939616	0.393918	0.396157	1.49665	1.23265	0.950132
-0.274016	0.145108	-0.429697	-0.598617	-1.11286	0.157107	-0.528936	0.83792	0.857343	-0.94478	-0.382468	-0.464932	-0.640588	-0.216646	0.347455	0.130965	1.30306	-0.500878	0.75049	0.307657	0.856933	-0.68195	-0.590692	-0.168508	0.247917	0.224288	-1.29234	0.00747978	0.735053	0.0369117	-0.67531	-0.387663	0.42563	0.253945	-0.216595	0.213743	-0.0736756	0.112039	0.78656	0.692961	-0.0021349	0.611392	1.22136	-0.111719	-1.28808	0.515837	1.21601	-0.363399	-1.53251	-1.28928
-0.479093	1.69342	1.68547	0.96488	1.19428	1.56033	1.60654	0.275744	0.47517	0.0493621	-1.07059	-1.41654	0.689899	1.29268	1.11371	0.961438	-0.306726	-0.373671	-0.639105	-0.750601	1.13998	1.08906	0.304128	0.555372	-1.13076	1.93793	-0.783832	-2.09807	-0.320818	-1.33405	0.784813	0.0499523	2.62511	1.26278	-0.189581	-0.55053	2.11306	-2.12775	-0.934975	-0.42593	-1.24764	1.29711	-0.87115	-1.53778	-0.503117	-1.7451	0.0938587	1.15431	-0.389307	-0.407002
-0.951359	1.42684	0.657642	0.712035	-0.178296	0.569173	0.421774	0.66288	0.219308	-0.494528	-1.77173	-1.93762	-0.0349566	1.20146	1.30266	1.31151	0.15745	-1.08038	0.305696	-1.19298	-2.5791	3.16258	0.928465	0.681877	0.279914	0.944717	-0.470472	0.327149	-0.739348	-1.4181	-0.902663	-0.256829	0.640693	-0.504799	-0.478588	-0.905133	2.19932	-1.28811	-0.0528451	0.534265	-0.143499	1.12372	-0.585667	0.0481158	-0.728171	-0.0431434	1.4732	1.65161	-0.759498	-0.994283
0.671121	-0.108958	-0.463825	-0.205344	-0.332199	-0.960039	-0.662517	0.416108	0.6084	0.192342	-0.213473	0.00893011	-0.496285	-1.01428	0.129918	-0.212218	-0.500377	0.449263	-0.549639	0.908146	-0.567525	1.07606	-0.502333	-0.502183	-0.467241	1.08767	-0.162555	-1.85509	-0.659582	-0.272649	0.398632	0.610603	0.686855	0.797211	0.622168	0.931122	-0.332814	0.214251	0.14429	0.726307	0.710807	-0.782179	0.18372	0.253146	-0.399488	0.491821	-0.429308	-0.245395	0.214848	0.991882
-2.07788	-0.628792	-0.118641	-1.67611	-1.11286	-1.32589	-0.106093	1.64979	0.923711	-3.22448	0.0391593	-0.154529	-0.323911	-0.486795	-0.0957657	-0.893706	0.0758627	-1.97544	-1.57143	-2.28871	0.0850076	-0.68195	0.0583577	-0.401577	0.0882663	0.141884	-0.693796	-2.20613	-1.71388	-0.0971005	-0.556307	-0.157875	0.525907	-1.40417	-1.26135	-1.44626	0.16179	-1.88276	-0.0602875	-0.241738	-1.24764	-1.61105	-3.12951	-0.26256	-1.28808	-3.41358	-0.878553	-0.681621	-0.878419	-1.81471
-2.21207	-0.16461	0.0645907	0.937547	-1.11286	-0.219148	0.242988	0.851282	1.10283	-0.48524	-0.963304	-0.761382	1.32775	1.40886	0.723478	0.324345	0.420968	-1.89005	-2.28322	-1.42433	0.174446	-0.68195	0.63648	1.1065	1.54177	1.43693	0.130292	-0.385648	-1.05571	-1.71118	-0.793412	-1.0481	3.4282	-1.38004	-1.005	-1.4098	1.5044	-1.56951	0.7899	0.869628	1.29679	-1.03955	-3.10926	1.28421	-1.28808	-2.34629	-0.0761926	1.78633	1.42662	-1.45519
-0.202895	-0.828653	-0.422369	-0.964015	0.127685	-0.704485	-0.469594	1.07063	0.246416	-0.6959	-2.1035	-2.02073	-1.25055	1.0918	-0.217	-0.329445	-1.33164	-0.254764	-0.298257	-0.0958364	-1.46634	2.48322	0.0639953	0.0347662	-0.362084	0.260309	0.376822	0.878265	-2.81019	-1.36968	-0.894708	-0.478774	0.637711	-0.287454	-0.287447	-0.288484	-0.0224017	-0.524304	-1.36796	-0.658948	-1.24764	0.412134	-0.150179	-0.569671	-1.28808	-0.912557	0.800095	-0.500629	-0.762587	-1.1628
-2.12829	0.701066	-0.0229733	-0.221381	0.773154	-0.366188	-0.185212	-0.819416	-0.34474	-0.39448	-2.12724	-2.04383	0.696068	2.00023	0.01516	0.489684	1.13229	-1.79294	-1.72372	-0.861844	1.53815	-0.146545	0.54667	1.17559	1.61865	-1.34269	-1.29234	0.739293	-1.81148	-2.02141	-0.704586	-0.386802	0.0503251	-1.20902	-0.840844	-0.736341	-1.29266	-1.06669	1.09004	0.487511	1.17632	-0.123142	-1.46385	0.52514	-1.28808	-2.65813	0.934474	-1.88236	1.38226	-0.917725
-1.02912	1.56262	0.775741	0.695009	0.557793	0.524354	0.143513	-0.055782	0.134824	-0.121634	-2.42552	-2.083	2.41666	2.15277	0.336515	1.51851	0.214952	-0.91417	-0.297085	-1.10609	0.753678	1.00335	0.333954	2.40473	0.625598	1.42059	0.176858	1.40284	-0.937012	-1.95108	-0.704043	-0.872408	4.02495	1.2433	-0.994817	-0.962606	-1.27711	-0.581768	-0.605603	-0.213135	0.405328	0.024065	0.248791	-0.464005	-0.449863	-0.573478	0.467872	-0.914523	0.502719	0.663737
-1.68028	0.12173	-0.202177	-0.265887	0.633242	-0.997323	-0.775749	0.789771	1.02706	-1.43239	0.0558308	0.209174	1.21636	-0.154078	0.343793	1.56654	2.04702	-1.65446	-0.0834862	-1.8468	-0.898562	-0.68195	-0.68852	1.36051	1.13693	-1.60859	-0.450732	-1.19861	0.175587	-0.329356	0.275657	-0.12613	0.950848	-0.65515	-0.856219	-0.672537	-0.320422	-1.53946	1.6903	1.48465	2.50024	-1.03037	-0.348189	0.341517	-0.954776	-1.04203	0.149907	-0.319879	1.27439	0.000140942
-2.72674	0.684171	0.366762	0.434089	1.66037	0.323418	-0.68066	0.95179	2.03632	0.137439	-0.799977	-0.677685	2.77656	0.548547	-0.638313	1.07493	0.382197	-2.86801	-2.28322	-3.06515	-0.767802	0.872042	2.13393	2.57035	1.70209	1.71057	-1.29234	0.83072	-0.330752	-0.957783	-1.28311	-0.784837	2.40871	1.79031	-1.11949	-0.319857	0.606771	-1.41809	-0.258995	-0.125173	0.0695547	-0.67882	-1.47381	-0.16648	-0.791125	0.569245	0.957148	-0.3034	2.80482	-1.64089
-1.54947	-0.334704	0.239663	0.236347	-0.0163926	-0.282076	-0.53738	0.00130542	0.49472	0.4115	-1.80726	-1.31619	1.74128	0.935214	0.506438	1.27978	0.654041	-1.54007	-0.889934	-1.53746	-0.489428	2.90653	0.531474	1.91815	-0.542715	1.17231	-1.29234	-0.320913	-0.322201	-1.36155	-0.234229	-0.00781781	2.27757	2.20621	0.263777	0.565651	-1.19076	0.258162	0.13251	0.237803	0.565811	-0.436299	-0.259456	-0.176162	-0.368482	-2.09834	0.291385	-1.13111	-0.538858	0.490134
-0.57126	1.21375	0.1965	0.687852	-0.281927	0.0948696	-0.444434	-0.5412	-0.466425	-1.54438	-2.79397	-2.7287	0.799541	0.485829	1.18267	1.72253	1.05112	-0.511576	0.114044	-2.16029	0.498935	-0.0925897	2.41671	1.11699	2.85086	1.69883	0.562097	-0.94776	-0.694253	-2.81192	-0.83691	-1.08426	4.31805	-1.15081	-1.79499	-1.8708	0.117051	0.790974	0.67948	1.02607	1.82588	0.726183	-1.02439	-0.807977	3.95383	-2.88297	0.923316	-0.201275	1.80441	-1.41623
-0.829775	-1.4879	-0.883325	-0.519904	-1.11286	-0.895978	-0.54399	0.562982	0.135079	0.163457	-1.92937	-1.93986	-0.20817	0.316604	-0.80771	0.0415485	0.844125	-0.20364	-1.38229	-0.605572	0.684991	-0.409194	-0.356689	0.631153	0.468514	1.2556	-0.0633852	0.606738	-1.12968	-1.95292	-0.33552	-0.00893672	0.32197	-0.486915	0.381029	0.518199	-0.954278	-1.05928	1.25007	0.726084	-0.229847	-1.45228	-1.48576	0.471241	-0.771958	-2.23114	-0.606668	-0.896562	0.165853	-2.01526
-1.79399	1.08139	-0.460465	0.00212803	0.769177	-0.864453	-0.876465	0.213781	0.407891	-0.474774	1.58317	1.36292	0.658755	-0.146404	-0.0562308	0.253009	0.641744	-1.82544	-1.88954	-1.10479	0.825983	-0.68195	-0.00328542	-0.275732	1.07538	-2.31217	-1.29234	-0.227863	0.894383	0.614516	-1.05794	-1.13386	-0.0360686	-1.02675	-1.47772	-1.06996	0.470236	-0.133355	0.984295	1.13056	1.34685	-1.43898	-1.31419	-1.28712	-1.06255	-1.61798	-0.00520433	0.204905	0.965688	-1.09541
-0.855861	1.56195	-0.737882	-0.463675	-0.607561	-1.52868	-0.771077	0.843054	0.458024	-1.67806	-0.467759	-0.381156	0.16166	1.01179	-0.0718662	-0.692489	0.662187	-0.652363	-0.576847	-0.743549	0.79231	0.0276649	-0.0725549	0.191665	-1.20736	0.396271	-0.258544	0.667468	-1.10787	-0.543743	-0.87229	-0.649141	0.707949	0.350626	-0.778387	-0.512633	-0.646544	0.025828	0.77431	0.738143	1.2618	-0.38064	-0.28326	0.0374205	-0.103163	0.445501	1.4732	-0.220921	-0.435216	-1.06365
-0.753275	1.47852	1.1996	0.602209	-0.314163	1.37201	1.55272	0.0125345	-0.406058	-0.362361	1.48759	1.15909	-0.293561	0.258082	1.35173	0.455374	0.506237	-0.502864	-0.913134	-0.683981	0.280533	-0.112184	-0.802836	0.680224	-0.401038	-1.81745	-0.589956	0.167774	1.98228	1.62481	-0.0162874	-0.532136	0.828526	-0.575377	-0.290363	-0.885871	0.512959	-0.0404506	0.399189	0.273781	-0.711445	-1.1188	-0.6736	0.536584	-0.382931	-0.429784	0.588956	0.507367	-1.76565	0.446446
-0.297462	-0.325783	0.593749	1.219	-0.0994784	1.23291	0.632152	0.500511	0.730172	-0.048276	0.0707765	-0.1566	0.0104015	0.990601	0.205907	-0.290835	0.45004	-0.0403117	-0.446593	0.0419185	0.848685	2.70128	0.901101	-0.100495	-0.202771	1.36334	-1.29234	0.57508	0.724633	0.00575524	-1.36831	-1.16401	0.942741	1.81174	-0.361103	-0.625502	0.0508022	0.421709	-0.109409	0.132291	0.444204	0.615744	1.03143	0.134196	-1.28808	0.841893	1.35485	0.329397	-0.355302	-0.855926
-1.88232	0.93528	0.428967	-0.679817	-1.11286	0.679392	0.376619	0.531031	0.797033	0.321434	0.852321	0.6951	-0.46823	0.0770177	1.51653	0.947692	0.643363	-1.969	-1.45381	-0.434166	1.00539	-0.33703	-0.611268	1.19681	2.06778	1.21652	-1.29234	-0.195757	1.2509	0.822889	0.0331433	-0.424072	0.112968	-1.17442	-0.688296	-0.845461	0.699268	-1.72101	1.07045	0.874273	1.08672	-1.24853	-0.66582	0.111628	-0.81293	-1.69868	0.834715	1.14226	0.695223	-0.931108
-2.0074	2.09259	1.61385	0.707201	0.380167	1.91014	1.49009	1.1237	1.73894	0.744951	-1.56723	-1.61882	0.485106	1.26204	0.841148	1.29106	0.240994	-1.85432	-0.721814	0.481374	0.706109	-0.38525	-0.447366	0.478386	0.772117	1.2232	-1.29234	-1.30022	0.0509674	-1.26906	0.0507966	-0.803666	1.06997	-0.591907	-0.400074	-0.520836	1.14007	-0.29473	-0.35385	-0.141137	-0.441637	-0.127744	0.231881	-1.22612	-0.602838	-1.03986	0.653539	1.35461	0.0775117	0.299985
-3.03568	1.18914	-0.521595	-1.4537	-0.143101	-0.0576489	-0.595316	-0.735918	-0.888981	-1.41524	0.473019	0.231841	0.0355144	0.252786	0.87373	0.863607	1.08873	-3.11919	-2.28322	-1.30433	-0.597372	-0.436335	0.814427	0.698116	1.74092	0.342694	0.0662459	2.34934	0.591125	0.741419	-0.565861	-0.837456	-0.179817	1.28222	-1.60442	-1.61587	1.38866	1.3056	0.912668	0.400468	0.577554	-0.305644	-3.03029	-1.60708	-0.949729	0.0143396	0.213558	1.25144	0.275418	-0.0731068
-0.7329	0.229602	0.136848	-0.492253	-1.11286	-0.619154	0.660674	0.911906	0.717226	-0.491754	-0.0555718	-0.811415	-1.19551	-1.59409	1.16928	-1.87166	-0.178646	-0.5525	-0.886864	-0.0903369	-0.889712	-0.101259	-0.0265217	-1.38047	-0.0213345	0.262684	0.481549	0.117784	-2.3023	0.291376	-0.68396	-0.462734	-0.42959	-0.695722	-1.12417	0.0305239	1.45351	1.6721	-0.498742	-0.37711	-0.436988	-0.478111	0.710193	0.0948974	-1.28808	-1.27787	0.542004	0.99209	-0.232925	-0.374534
-0.260428	0.687821	0.0318341	0.0714267	-0.307351	0.18685	0.136079	0.206957	0.173076	0.719929	-0.686688	-0.769672	-0.0599437	-0.369081	0.492798	0.363039	-0.00988259	-0.279592	-0.0162789	0.107229	0.480761	-0.428199	-0.753488	0.285921	0.927004	0.851594	-0.414742	-0.423797	-0.181678	-0.279577	0.770601	0.349868	-0.324472	0.521561	1.40409	1.5481	0.144252	-1.2308	-0.00768789	0.240658	-0.868416	-0.945012	0.112116	-1.50335	-0.497468	-2.26733	-0.841236	0.445478	0.535368	1.1103
-0.642783	-0.222857	0.21102	-0.03063	-0.480518	0.56045	0.257821	-0.153732	-0.85722	-1.15016	0.261274	0.102798	1.2784	0.155281	0.00220763	0.605753	1.29567	-0.149492	-0.287863	-0.498154	1.35883	-0.68195	0.786226	-0.256264	-0.124909	0.883132	-0.0553716	-2.46628	-0.153594	0.0729775	0.163867	-0.450684	0.646464	-0.917526	0.568969	0.244859	0.423596	0.650293	0.824405	0.718198	-1.24764	-0.648562	-0.559337	-0.405675	-0.0265667	-1.01761	-0.0659724	1.23573	-1.211	0.0952708
-1.06497	0.762517	-0.39212	-1.17786	-0.788968	-0.634367	-0.599714	-0.55266	0.36901	-0.0376103	1.92861	1.85888	0.226985	-0.447444	-0.00185153	0.00973947	-0.000364144	-0.831076	-1.23197	-0.550045	0.976436	-0.541087	0.468733	0.55251	0.603046	1.48085	0.209826	-2.38437	0.850839	1.82235	-0.319235	-0.123621	-0.515758	-1.25248	-1.12681	-0.770386	0.0185615	-1.25789	0.43782	0.643191	0.321763	-1.00385	-1.37108	-2.38332	-1.09403	1.08311	1.31494	0.0995917	0.444477	-1.55001
0.453487	0.255392	-1.29803	0.125067	-0.248396	-0.853735	-1.5151	0.560433	0.356524	-0.323348	-1.16239	-1.07533	0.12211	0.898742	-0.619642	-1.13867	0.944272	0.588006	0.877406	-0.262229	-1.58849	-0.218116	-0.875084	-1.03616	0.151098	0.256854	-0.738751	0.665632	-0.979058	-0.871827	-1.03668	-1.01333	-0.0946071	-0.430688	-0.351181	-0.0506108	-0.128333	0.642851	1.34259	1.1532	0.576378	1.23314	0.62727	0.507755	-0.770168	0.111574	0.786345	0.133848	-0.0917274	-0.491512
-0.31589	0.8992	-0.393534	0.384562	0.204329	-0.120824	-0.202135	0.772752	1.4202	1.97496	-1.51373	-1.62253	0.971793	0.670348	-0.502789	-0.799826	-0.169693	-0.103766	-1.88949	0.000326396	0.405449	2.98384	-0.00309899	0.500421	0.225999	-0.0201271	0.71917	0.644427	-1.26394	-2.08582	-0.312021	0.309392	0.26995	0.309575	0.557226	0.738681	0.291433	-0.133161	-0.448372	0.317023	0.0910577	1.18705	-0.867806	-1.10591	-0.160437	-0.605118	-0.751913	1.02386	1.39838	0.11714
-0.267268	0.0527097	0.0961832	-0.0309054	0.216535	0.040725	-0.618485	0.559418	0.252756	-1.11951	-1.92502	-1.94706	0.76269	1.18471	0.0834403	0.087482	0.104575	-0.261285	0.300561	-0.362213	-2.97835	0.0110483	0.124258	-0.372696	0.438973	0.373887	-1.29234	2.35895	-1.4003	-2.42765	-1.49064	-0.60175	-0.147843	-0.614452	-0.721841	-0.910691	-0.0370736	0.943347	-0.239498	0.355165	0.322975	-0.371274	-0.762386	1.23138	-1.28808	0.677451	0.667543	0.258758	-0.505033	-1.21364
-0.700263	1.06006	0.700759	0.233331	0.0391113	1.25395	0.604669	0.882236	0.490432	-0.981782	0.555855	0.128561	1.01637	-0.553574	0.857561	0.437973	0.460785	-0.932915	-0.060434	-0.80573	-0.702696	-0.180949	0.564785	0.864922	0.981888	1.02563	-0.467033	0.530717	0.420941	0.172788	0.0137142	-0.216002	-0.695263	0.173003	-0.184128	-0.254215	-0.0584062	-2.02991	-0.011101	-0.206969	-0.793389	-0.345712	-0.50631	0.410525	-1.28808	0.703835	1.05754	0.152218	0.14469	0.453976
-0.211142	0.725937	-0.66686	0.254883	-0.0868254	-0.749557	-0.903482	0.734835	0.360993	-0.98411	-0.415947	-0.428468	0.893708	0.288746	-0.727316	-0.57264	0.165803	-0.15399	-0.150132	-0.0196588	-0.717396	0.406667	0.121083	-0.9152	0.56136	1.32163	-0.625984	-0.325888	-1.4487	-0.691627	-1.67201	-1.15417	-0.130256	-0.138382	0.659716	1.2886	-0.0322819	0.271164	0.31378	0.313964	-0.352422	-0.104223	-0.789413	0.705204	-0.0304604	0.464507	0.978429	-0.78084	1.57214	-2.18355
0.84934	-0.207862	-0.377115	-0.134206	0.513481	-0.00838132	-0.692194	0.00720624	0.307604	1.37118	-0.358933	-0.0291962	0.701085	-0.0393767	-0.286863	0.687999	0.530706	0.906118	1.28097	0.244261	0.878186	2.99161	0.152445	1.18227	1.64912	0.352398	0.137889	1.54627	0.605092	-0.462569	0.876187	0.488076	-0.5909	-0.57033	0.381219	0.154139	0.814898	-0.854158	0.617687	0.913773	1.68728	2.58754	0.670936	-0.206636	-0.0191632	-0.0451282	0.330352	0.736657	0.852131	1.46287
-0.463871	1.43221	0.534661	-0.381661	0.639038	0.628387	0.40079	0.0327764	-0.0898698	-0.407629	0.407465	0.222747	-0.299736	-1.10134	1.57115	0.894098	0.994993	-0.835118	-0.742942	-0.779991	-0.583258	0.532227	0.0806712	0.818163	0.772134	0.978525	-1.29234	-0.208345	0.306212	0.723241	-0.276112	-0.96433	0.26323	-0.750889	-0.823908	-1.0325	2.0876	1.10919	1.32355	1.16763	0.49243	-0.611425	-0.355633	0.222668	-0.613102	-0.0630288	0.977615	2.57747	-0.499036	0.12688
-0.0999295	0.0268912	1.42157	0.412089	0.643015	1.26335	1.61011	1.13924	2.66958	0.72383	-0.56668	-0.744351	-1.29193	0.15195	1.56712	0.526246	-0.341204	0.00818466	-0.850636	0.079424	0.384291	-0.315968	-0.424462	-0.57497	0.258281	-0.366584	-1.29234	-0.103369	0.243824	-0.562994	0.360371	0.245445	2.21584	-0.593548	-0.0427356	-0.21821	1.5792	-0.11805	0.185604	0.792842	0.82684	-0.808439	-0.109829	0.475342	0.867682	0.311304	0.41492	1.90962	-0.614612	-0.374158
-0.185321	-0.0769263	-0.117672	0.0723416	0.910239	-0.423468	-1.19455	0.0472838	-0.206014	-1.50081	-0.709283	-0.52915	1.3355	0.732728	-0.831255	0.642271	0.697478	-0.372646	0.545355	-0.217459	-0.882286	-0.0274636	0.737433	1.16855	0.149199	0.119757	-0.277639	1.12418	1.2447	-0.219919	-0.303658	-1.62772	0.747853	1.83414	-1.06811	-0.503358	1.90085	0.168041	0.184632	0.701633	1.94784	-0.120231	1.26246	-0.0850273	-0.596802	0.79501	2.23172	1.23431	-0.463428	0.364729
-1.92838	-0.167229	1.15363	1.25388	1.79542	-0.564453	0.561911	1.07768	1.88133	0.830006	-0.472335	-0.426507	-0.0471319	1.63251	-0.162083	0.321553	0.55532	-1.95295	-1.79498	-2.10186	-1.17361	0.253748	1.64834	-0.517119	0.402602	0.248536	-0.115069	0.937607	-1.78852	-1.44103	-1.09731	-0.79605	0.620603	-1.67031	-1.20907	-1.42816	1.60612	1.38981	0.615457	1.38842	1.43515	3.18767	-1.69534	1.91322	-1.00838	-0.983918	1.29797	0.361082	1.01738	-1.18516
-0.316425	-0.771691	-1.20827	-0.20943	-0.334856	-1.12956	-1.46222	1.17186	0.864253	-0.356626	-2.62898	-2.50677	-1.30127	-0.497772	0.199575	0.125264	-0.528285	0.37987	0.592563	-0.538942	-1.40734	0.0370893	0.573881	-0.706182	0.945348	-1.07214	0.16161	0.852864	-2.11866	-2.43484	-1.47122	-2.0579	-0.348695	-0.219711	-0.614036	-0.597386	0.274251	-0.226343	-0.281744	0.564418	-0.328467	0.741693	-0.43291	-0.0550551	-1.28808	0.18255	0.166256	0.69499	-0.300704	-0.770223
-0.200157	0.169439	-1.183	-1.24249	-1.11286	-0.817107	-1.37888	0.828417	1.00173	-0.0910113	-0.410095	-0.117648	-0.0586567	0.289745	-0.604457	-0.39493	0.826158	0.0517525	-0.81677	0.200375	-0.691474	0.765978	-0.751878	-0.389712	-0.528667	-0.368374	-0.353961	0.546402	-1.72636	-0.36932	-0.220304	-0.233773	-0.72653	-0.867448	-0.415208	-0.322438	0.0411674	-0.645735	1.08585	0.470424	-0.225769	1.50813	-0.396043	0.903319	-0.362719	-0.72828	0.0905678	0.7746	-0.34699	0.355491
-0.466726	0.635947	0.0710385	0.214392	0.357819	-0.185115	-0.081956	0.987019	0.628321	-0.324761	-2.13898	-2.0462	-0.0499961	0.260323	0.352825	-0.0690835	-0.536636	-0.484779	-0.745186	-0.18366	-1.01049	-0.491766	0.113634	-1.52892	-0.0842865	-1.64999	-0.907777	-0.827227	-2.03643	-2.09637	-1.44767	-0.626738	0.786522	-0.0534527	-0.275143	-0.201444	-0.195764	0.176534	-0.162511	0.427169	-0.730995	0.52509	-0.310372	1.57104	-0.302923	-0.366284	1.0139	0.224613	-0.724859	-1.31081
-0.496892	1.28725	0.416234	-0.807728	0.696689	0.877515	0.418064	0.882568	0.887004	0.188119	-1.58358	-1.71754	-0.221843	-0.0392865	0.667066	0.204168	0.0107406	-0.016174	-0.801639	-0.279595	-2.02226	-0.0658172	-0.11593	-1.016	1.42392	1.10201	-0.52247	0.144797	-2.14742	-1.83387	-0.857899	-1.17357	-1.03388	1.76052	-0.940056	-1.16165	-0.429243	0.179686	-0.110739	0.178547	-0.213355	-0.526707	0.303293	1.31997	-1.28808	-0.54591	1.88318	0.950677	0.190331	-0.768964
-0.751165	0.0571712	-0.56835	0.475029	-0.746694	0.213764	-0.455371	1.07181	0.795396	-0.0834944	-0.405167	-0.124939	-0.283422	-0.23136	0.253149	-0.51585	0.955225	-0.71992	-1.3412	-1.03989	-0.867106	1.44598	-0.725906	-0.0155016	-0.181326	0.96051	0.607829	-1.26314	-0.749064	-0.019302	-1.33288	-0.709136	0.102315	1.23326	-0.582078	-0.116301	1.2896	1.66805	0.854888	1.33298	0.937052	-0.881286	-0.86626	0.417407	-0.893834	-0.241633	-0.442206	-0.195811	-0.705461	-0.943928
0.272009	-0.274473	-0.0168866	0.707719	-0.403427	-0.0193055	-0.294896	0.434669	0.591731	-0.222083	-1.27134	-0.890676	0.540089	0.838222	0.375331	0.290506	-0.0694093	0.599241	-0.245104	0.279236	-0.193858	-0.68195	0.813875	-0.40808	0.849678	0.290316	-0.251863	0.629821	-0.851742	-1.39462	-0.366173	-0.479509	0.682472	1.82122	0.0250101	-0.061167	0.906144	-0.493971	-0.324615	0.599267	-0.77763	0.717334	-0.348734	0.308772	-0.465995	0.477028	-0.771724	1.18422	1.04287	0.0739284
0.149727	0.226092	0.543002	-0.381438	-0.039164	-0.479394	1.23109	0.848345	0.143045	-0.265853	-1.58861	-1.91175	-0.938336	-1.41918	1.86221	-0.732717	-0.111332	0.256931	-0.732006	0.206139	-1.94536	0.67872	-0.162753	0.307728	0.302911	0.499232	-0.267446	-1.40626	-2.2325	-0.971763	-0.662698	-0.277239	-0.267091	-0.593472	-0.92305	-0.36573	1.59442	0.831501	-0.340976	0.109371	0.327325	-0.668038	0.151427	0.552205	0.572531	-1.09972	1.22321	1.94502	-1.20776	-0.771879
-0.381456	0.659604	-0.518869	0.498269	-0.556673	-0.0463875	-0.819814	0.309441	0.40529	-0.399635	-1.53024	-1.49745	0.580749	0.49439	-0.330802	-0.113312	0.218201	-0.102657	0.465201	-0.351436	-1.89436	-0.44006	0.366329	0.35283	-0.196692	0.747074	2.81876	0.0356244	-1.06994	-1.61939	-0.451026	-0.231802	1.61905	0.75934	-0.449848	-0.0525612	1.11396	-0.44638	0.794846	1.00343	1.72205	-0.127532	0.0833167	-0.3867	-0.128535	-0.0455893	0.100594	1.29472	0.0904264	-0.332928
-0.235366	0.871289	1.31941	0.848924	1.06286	0.850648	0.846486	0.490464	0.587105	-0.215329	-1.28865	-0.610092	1.86064	1.03132	0.924314	1.62785	-0.164988	-0.665433	0.29551	-1.84902	-1.14562	-0.426699	1.79066	1.907	-0.834913	0.962107	-1.29234	0.474546	-0.619232	-0.580303	-0.909761	-0.518696	1.3504	-1.19446	-0.59383	0.0390503	0.102654	-0.0449655	-1.18523	-0.924258	-0.554236	0.529401	0.304045	-0.59875	-0.687104	-1.11959	1.27775	0.882058	-0.370254	0.521945
-0.153728	-0.0960961	-0.453492	0.221903	-0.182359	-0.810235	-0.82568	0.637523	0.552881	-0.422371	-2.24051	-2.10691	0.172465	1.21772	0.140314	0.444772	0.764106	-0.205681	-0.723005	-0.443881	-0.0804741	-0.277269	0.317449	0.0448977	-0.0932038	0.118892	-0.287349	1.20492	-1.68203	-2.16006	-0.852016	-1.22902	-0.0274239	0.409528	-0.972911	-1.10336	1.57688	1.14518	0.535593	1.15682	1.84571	1.10048	-1.0452	0.0472059	-0.730606	0.90544	1.40845	1.40278	-0.566846	-1.19926
0.155514	0.480948	0.992994	1.8696	0.893315	1.59124	1.06647	0.97651	1.09597	0.343919	-1.62638	-2.0298	0.524627	1.04937	1.14237	0.955963	1.498	-0.140566	0.724373	-0.469955	0.0851233	2.7499	-0.558159	0.149376	1.11487	-0.0486128	0.563882	0.439109	-0.468477	-1.57703	0.373857	0.123483	2.2909	-0.934594	-0.372655	-0.0823836	-0.329362	-1.08942	1.17634	1.46779	1.84337	1.37879	0.0487106	1.36269	0.503298	-0.133355	0.575056	-1.02909	0.728983	0.0744235
0.423472	0.614988	0.249595	0.472817	-0.440523	0.378605	0.473167	1.25705	1.29961	-1.72882	-0.966748	-1.10922	-0.345047	0.335855	0.246342	-0.610564	0.312884	0.0159628	0.00796866	-0.325948	-0.165437	-0.68195	-1.74088	-0.745923	0.101749	0.905703	-0.701079	-0.6787	-0.948575	-1.03202	-0.0495698	-0.106409	-1.03388	0.211127	0.168767	0.152886	0.889346	-0.367639	0.353294	0.398871	-0.453308	1.05576	0.673853	-0.364281	-0.403744	-0.214471	1.17548	0.655991	-0.334195	-0.322961
-0.220526	-0.958066	-1.01339	-0.790665	-0.663619	-0.0368491	-1.11414	0.59738	-0.148674	-1.15388	0.3123	-0.14887	-0.109616	-0.165259	0.618507	-0.321461	1.37592	-0.467857	-0.531259	-0.514079	-1.23131	-0.116622	0.205849	-1.49549	1.17665	0.895517	-1.29234	0.426029	-0.0776993	-0.0147919	-1.0708	-1.01218	1.26835	-0.533493	-0.55981	-0.125542	1.09818	0.359641	1.55663	1.45074	1.08327	1.33905	0.616536	0.170071	-1.28808	-0.526435	0.986852	0.992684	0.775063	-0.0995292
-0.222545	-0.874631	0.680045	0.630957	0.19408	0.876602	0.615704	1.08659	1.53867	0.638798	-1.75265	-1.70365	-0.171336	0.53709	0.877272	0.478327	0.0247093	-0.437813	-0.411395	-0.283742	-0.840431	0.753877	0.0139582	0.3414	0.1223	0.483021	-0.785422	0.438286	-1.45972	-1.61872	-0.697466	-0.534824	-0.164311	0.0889822	-0.449822	-0.114024	-0.184502	-0.4106	-0.330955	0.231577	0.296446	-0.558454	0.216135	-0.274561	-0.348387	0.661484	1.1932	0.744468	-0.861296	0.317437
-1.15491	0.815958	1.40284	1.90297	-0.021885	1.33979	1.12335	0.463296	0.0605569	-0.298116	-0.998654	-0.630583	0.308554	2.00271	2.88813	2.62153	0.170083	-0.942129	-2.28322	-0.422183	1.25908	-0.481421	2.00474	0.353938	2.02758	0.569582	2.14097	0.649691	-0.683429	-0.469008	-1.42797	-0.725035	-0.320442	-1.12484	-1.03736	-0.915855	2.78435	3.54363	-0.66888	0.324893	0.0412931	0.924595	-0.350867	1.95306	-0.493629	0.859343	0.401571	0.370079	-0.2443	-0.168473
0.0252535	0.185671	2.03865	2.1945	1.92466	1.56594	1.52647	0.651402	0.65328	0.265313	-1.10297	-0.99702	1.81326	1.66631	0.365526	1.03386	0.320156	0.108591	0.943591	1.18744	1.54133	-0.214142	2.13735	1.69397	-0.448193	0.0493026	0.481676	0.0915185	0.859985	-1.80803	-1.30524	-1.08701	-0.723413	-0.532694	-0.643664	-1.02875	0.299874	0.925166	-0.382217	-0.0705122	0.884516	1.57095	1.09822	0.866719	-0.643646	1.04867	1.84957	0.23902	-0.747213	0.458901
-0.814606	0.476914	0.974024	1.35928	1.20119	0.659474	1.1194	0.677185	0.570657	-0.481686	0.642543	-0.0209085	-0.0241636	0.51058	2.22644	0.965303	0.752164	-1.25323	-0.727249	0.316815	-1.04755	1.59335	-1.17167	-0.278347	0.112548	0.0966176	0.543366	-0.296185	0.635079	0.520528	-0.287442	-0.358498	0.355733	-1.25283	-1.71915	-1.42434	2.10374	0.534361	0.718176	0.777293	1.28952	1.454	-0.448932	1.15154	-0.654038	0.302159	1.83559	1.0469	-0.904359	-1.63784
0.555882	-0.0506529	1.93768	1.47779	1.65546	0.553228	2.18337	0.411537	0.224947	1.19795	1.08076	0.33823	-0.186662	0.946149	2.30914	1.62406	1.13731	-0.271843	0.611881	-0.359255	0.356941	-0.574292	-0.584508	0.197676	0.0909722	-0.895449	0.202401	-1.31951	0.631181	-0.315743	-0.713887	-0.691224	-0.467506	-1.52334	-1.80231	-0.895943	0.440449	4.58201	0.692014	0.783485	1.71504	2.12843	-0.353134	1.5312	-0.716937	-2.13666	1.43507	-0.547154	-0.163611	-0.00882033
-1.09838	1.64245	2.3518	2.36093	2.56556	2.02523	3.06282	0.952399	0.52768	0.846055	-0.0847088	-0.57609	0.626854	2.20848	2.02354	0.761153	0.395907	-0.965065	-0.965494	-0.167577	-0.81824	3.82994	0.961001	1.5932	0.162463	-0.297416	0.833957	-0.533578	0.133692	0.712732	-1.0335	-0.381856	0.93853	-2.05283	-2.42674	-0.970555	1.06453	2.54175	-0.436446	0.397496	2.00499	0.549959	-0.374188	1.4825	-0.249407	-2.38474	1.5484	0.829571	-1.26213	-0.000602317
-0.741997	0.165115	2.10235	3.1135	3.37337	2.01627	1.76129	-0.52673	-0.0485063	-1.27467	1.06548	1.25938	1.5153	2.91173	2.93372	2.34096	1.27822	-0.434802	-0.927539	-1.05436	-0.456915	-0.118174	2.35669	0.88045	0.772426	0.630516	0.720223	0.0633739	1.63598	1.48113	-0.494369	-0.394065	0.337052	-2.01425	-1.292	-0.961993	1.05126	2.14157	0.924837	1.62083	1.45614	2.83403	-1.37049	1.27403	-0.355474	-0.794625	0.447518	0.180151	-0.0623725	0.398548
-0.382343	1.45357	0.929838	0.595896	0.887307	0.984404	0.475717	0.044181	0.470799	0.316899	-1.3083	-1.33009	1.07015	0.802484	0.901762	1.68068	-1.02625	-0.259414	-1.09401	0.793926	0.369166	-0.0360189	1.2514	0.192385	0.872553	0.258453	2.96551	0.82852	-0.0900789	-1.36345	0.655489	0.332945	0.274142	-0.906253	-0.0426062	-0.532382	-0.359951	0.33287	-0.892242	0.06304	0.0958265	1.44832	0.104003	0.635115	0.316895	-0.62387	0.841533	0.837187	1.00029	0.510449
-0.514141	0.71944	2.03844	2.03037	1.03429	2.60812	2.19233	-0.571397	-0.811648	-1.26605	1.25735	1.09763	0.127384	0.663102	1.85622	1.80775	1.78889	-1.03699	0.39501	-2.03468	-1.59554	0.866175	-0.577924	-0.296248	-0.120197	0.852936	-0.426296	0.912378	2.38336	1.91054	-0.908108	-0.94294	1.22153	-1.73923	-1.34873	-1.97813	0.419504	0.047696	1.7248	1.62058	1.46808	1.71319	-1.04484	1.26954	-1.28808	0.700072	0.780948	0.784209	-0.689717	0.164954
-0.0535752	2.01526	1.67499	1.57258	2.75559	1.89064	1.2308	0.0615233	1.49093	0.636138	0.0238203	0.740761	-0.134631	0.688355	1.68054	2.04817	0.546522	-0.188878	0.971676	-1.38537	-0.23638	-0.0593807	2.18393	1.3477	1.15855	-0.886154	1.16681	2.50697	0.659264	1.25595	-0.737326	-0.917792	-0.253395	-1.45813	-0.962859	-1.29401	0.349604	0.291799	0.46275	1.21812	2.42946	-0.0178254	-1.10948	0.262033	-0.757138	0.851519	1.66426	0.70437	-0.545191	-1.88166
-0.188204	2.00781	1.26444	1.39017	1.31784	2.26911	0.905154	0.665937	1.05701	0.751695	-0.46507	-0.656968	1.06013	-0.0167113	1.15711	1.60609	0.236881	-0.133583	0.467377	0.329438	0.209486	0.538124	0.182798	1.58833	0.941631	-0.455484	-0.294003	1.03952	0.578489	-0.418758	0.960484	0.427185	-0.288791	-0.654309	-0.158754	-0.679753	-0.195603	-0.28524	0.0996193	0.565115	0.621989	-0.805161	0.500455	0.818916	0.570728	0.303758	1.01386	0.0123013	0.839783	1.31428
-0.0434291	1.69901	2.72005	2.74836	3.85294	3.16741	2.29894	-0.0802441	0.140631	-0.37557	-0.245299	-0.0253263	0.948232	1.49587	1.3915	1.70399	0.727235	-0.381783	0.308743	-0.846026	-0.542518	1.20513	0.96862	1.70773	1.24636	-0.0733164	0.0265106	2.47213	-0.528163	0.322446	-0.742536	-1.47347	-0.209322	-1.55524	-1.24319	-2.38449	0.697742	1.28699	0.0983383	0.836061	1.37471	1.20619	-0.981443	1.03593	-1.28808	0.588478	0.880962	-0.172284	-1.12605	0.468557
0.324627	0.172281	1.26159	1.73848	2.50067	1.2359	0.50056	-0.584408	0.251699	1.28432	-0.894981	-0.452931	1.80878	1.15102	1.21102	2.637	1.48599	-0.0372574	0.510706	-1.12296	-0.227733	-0.68195	1.19314	1.08324	2.0543	0.207236	-0.14856	1.05612	0.745505	-0.689631	0.169343	0.0827132	1.9272	-1.66821	-0.998121	-1.9826	0.0502429	1.74459	1.52896	1.81597	1.77265	-0.341126	0.00320558	2.18488	0.243502	-0.545713	0.305808	-0.156052	1.91054	0.0804743
0.677312	0.869762	1.62042	1.63612	1.89327	1.13114	1.66846	0.281941	0.234591	0.228028	0.932492	0.792364	-0.627553	0.580545	2.47411	2.08971	0.668837	0.32527	0.294279	-0.00929827	-0.971043	0.389933	0.665795	0.12976	1.37265	0.259245	-0.410824	0.905534	0.468049	1.3541	-0.45051	-0.519431	-0.517414	-1.09465	-0.744247	-1.24957	0.833378	1.98668	1.04932	1.31266	0.629144	-0.325158	-0.349825	1.06236	-0.936742	0.43924	1.05063	0.307071	0.163361	-1.01732
-0.924894	-0.321883	0.431759	0.534481	2.00398	0.217657	0.326899	1.16442	0.63288	-0.196085	-2.21539	-2.15537	0.413022	0.358565	-0.347313	-0.255024	-1.23304	-0.951268	-1.42504	0.284499	-0.573162	0.72684	1.19528	-0.0795119	-0.196846	-0.396922	0.706953	0.0345567	-1.84697	-2.51464	-0.645028	-0.794461	0.146905	-0.275155	-0.485309	-0.893231	0.844295	-0.00580179	-1.75276	-1.23994	-0.278142	-0.474672	-0.000375655	-0.478929	-1.28808	-0.549339	1.17823	0.721265	-0.22606	-0.968027
-0.68787	0.101246	0.969448	0.740947	1.34081	0.676693	0.860885	0.551042	0.536987	0.351426	-0.554769	-0.593046	1.01256	1.29615	0.488465	0.472678	-0.793566	-0.406049	-1.09844	0.0520912	0.986826	3.49639	0.866296	-0.0868705	-0.642646	-1.87621	1.11591	0.492899	-0.713344	-0.641172	-0.904356	-1.13392	-1.03388	-0.860121	-0.91343	-1.17151	0.611605	-0.547916	-1.19231	-0.658586	-0.158462	-0.454448	-0.627819	-0.754965	-0.0307711	-1.7111	0.919209	0.377133	0.170219	-0.492819
0.547066	-0.890497	0.611397	0.775599	0.729551	0.547732	0.287836	0.763998	0.782075	-0.426787	-0.177698	-0.211791	0.0927738	0.468458	0.48818	0.49526	0.580377	0.463093	0.992213	0.152123	-0.809522	0.579827	0.821736	-0.638541	-0.237564	-1.06529	-0.660059	-0.413557	-0.369591	-0.330218	0.0422194	0.0213244	-0.678292	-0.541468	-0.50762	-0.235664	0.794402	0.432506	0.162118	0.860644	1.07631	0.676925	-0.126532	0.597882	0.137605	0.69196	0.873524	0.869455	0.152771	-0.0050426
0.142013	0.589789	0.112915	-0.0647957	-0.449517	0.119228	-0.886328	0.251698	0.778812	-1.09029	0.655562	1.05215	1.4692	0.990771	-0.408009	0.248121	-0.357192	0.141847	-0.0118305	1.32167	0.415536	3.58292	0.385923	1.4394	-0.259498	-0.0994483	-0.708989	1.6733	1.08854	-0.553341	-0.881291	-0.702144	2.0727	-1.92939	-1.32499	-1.9273	1.31044	-0.365173	-0.986091	-0.726657	-0.463934	0.940408	-1.53381	-0.920926	-0.890663	-1.29698	1.80746	0.485112	0.42516	-1.36144
-1.18662	0.809328	-0.256403	0.293286	1.48873	-0.0852662	-0.517175	0.896697	1.13495	0.242932	-0.637468	-0.472737	0.49622	1.43752	0.49285	1.01257	-0.572661	-1.04523	-0.791176	-0.539108	-0.369775	0.158138	0.186859	1.93191	-0.482725	-0.54581	-0.0376763	0.71213	-0.161692	-0.594202	-0.968849	-1.65601	-0.0759882	-1.35051	-1.20024	-1.30086	-0.498287	-0.943507	-0.81785	-0.423554	-1.24764	1.1109	-1.2078	2.92152	-0.433325	1.52767	0.99752	-0.39888	-0.12065	-1.59469
-1.8726	0.139843	-0.601792	-0.864597	-0.126901	-1.15617	-0.0881417	-0.971009	-1.22578	-1.12006	0.34285	0.303257	1.1363	-0.398548	-0.528207	-0.566825	0.974897	-2.89005	-1.95253	-1.46169	-0.53366	-0.609435	-1.98109	-0.35079	0.166768	0.86374	-0.592986	-0.269428	-0.255157	0.661982	0.184775	1.22162	3.12775	-1.74673	-2.07456	-1.61611	0.0220889	0.941533	1.52259	-0.0276133	-0.874054	-0.527403	-2.82667	0.413599	-0.874963	-3.03914	-0.0692284	-0.0644331	-0.910782	-1.33741
-0.845228	0.412087	-0.685768	-0.563226	-0.93728	-0.688149	-0.758634	-0.548329	-1.43689	-1.7939	1.30455	1.29583	1.32564	0.852714	-0.293195	-0.33262	1.43428	-1.25432	-1.53013	-2.18895	-2.27427	-0.368771	0.568971	0.541814	1.12311	1.41257	0.184281	0.736186	1.4219	1.85016	-1.30218	-0.495794	0.876888	-1.19824	-1.54035	-0.991058	0.495711	2.28782	1.70115	1.16722	0.168329	-0.843536	-1.59481	0.246054	-0.856656	0.110468	-0.437058	-0.00337604	-0.719672	-2.53641
0.294592	1.44521	1.44254	1.00454	0.315105	1.36908	1.14446	0.675208	0.828918	0.265042	-0.175708	-0.321751	-0.140039	0.813423	1.34006	1.45726	0.921571	0.181517	0.810326	-1.56378	-0.434385	-0.0609173	0.106153	0.335568	0.647772	0.929146	-1.29234	0.78972	-0.180407	0.188089	-1.33267	-1.50632	0.223722	-0.12928	-0.771666	0.0130224	1.01584	1.62247	0.223611	0.33426	1.27116	2.25662	0.378887	1.39006	-1.28808	-1.03778	1.85379	0.997103	-0.549151	-1.11952
-0.480371	-0.0919459	-0.0569723	0.738107	-0.665692	0.523391	-0.113219	0.281202	0.348237	-1.15927	-0.90365	-1.01094	0.319066	0.66325	0.381646	0.617904	1.01789	-0.497786	0.145727	-1.13049	-0.458638	0.280731	1.47637	-0.00719303	0.463285	1.18456	-0.599219	-0.315115	0.640743	-0.701468	-0.372203	-0.676169	1.1009	-0.133511	0.780834	0.886215	-0.322225	-0.984102	0.831344	1.08145	2.56701	1.85818	0.570766	0.258712	-0.287618	0.0933272	0.892207	-0.274349	-0.11515	-0.416365
-1.08092	1.17526	2.92729	1.61219	3.13544	2.94384	2.14599	-0.360353	0.0620026	-0.994402	1.23617	1.08632	0.262831	1.06744	0.894764	1.04706	-0.226398	-0.932533	-1.35095	-0.868423	1.0055	-0.294257	0.807154	1.4889	0.983545	0.428418	-1.29234	1.57022	2.15939	0.634898	-0.0221987	-0.718894	-1.03388	0.144755	-1.59309	-1.6498	0.829446	0.302293	-0.985451	-0.711647	-1.24764	0.672133	-1.02702	-0.771962	-0.426163	-0.191852	0.182252	0.101414	0.21813	-0.785152
-1.70083	1.91864	2.02023	1.64367	1.35619	1.43921	2.72325	0.616302	0.579911	-0.00568238	0.0472824	-0.498711	0.984784	0.82091	2.3204	1.72298	0.240235	-1.76022	-2.28322	-0.227986	-1.68584	1.20038	0.582752	2.22868	1.40828	-0.250533	0.0199997	0.377844	-0.210451	0.313535	-0.974488	-0.0621921	-0.214133	0.0189172	-0.583088	0.177633	0.952271	1.72103	-0.304866	0.0734671	0.991948	-0.83033	-1.63281	2.44637	-0.394033	-0.10686	1.42969	0.90392	0.605186	-0.63097
0.538014	-0.810846	0.45038	1.14795	1.04463	0.776955	-0.241005	0.162447	0.179158	1.90502	-0.795072	-0.409772	1.68399	0.215238	-0.0285906	1.43608	-0.466545	0.553122	1.08374	0.468313	0.494443	2.53034	0.233841	2.0467	0.342717	-0.117412	0.788171	1.28931	-0.0466933	-0.525916	1.17115	0.899239	0.393767	-0.490532	0.320203	0.608638	-0.618207	-1.79287	-0.837202	-0.506001	-1.24764	-0.190446	1.1357	-0.748882	1.12202	-0.356674	-0.107395	-0.0685204	1.17609	1.80381
-1.5583	1.65799	1.02633	1.48305	1.75124	0.987748	0.974785	0.561163	0.669499	1.07153	0.549433	0.413926	1.1805	1.3762	0.487818	1.20359	0.431427	-1.74423	-1.26414	-0.547959	0.127387	0.088396	1.84221	1.81851	1.00265	-1.3171	1.71099	0.940736	0.324266	0.218581	-0.89765	-1.25179	0.842805	-1.53762	-1.2463	-1.49794	0.506831	0.685411	0.369395	0.166473	-0.0963753	-0.567983	-1.4938	-2.50127	-0.947868	0.137909	0.234478	0.0436496	0.984755	-0.702604
-0.17313	0.968683	0.105974	1.63539	0.693574	0.843194	0.00747302	0.420725	0.643197	0.973667	0.100556	0.46218	1.79373	0.751487	-0.0257747	0.583694	0.773534	0.498892	-0.14601	0.639829	0.337738	-0.0197925	0.790653	1.6653	0.183612	-1.44494	0.296266	1.13316	0.787994	0.542528	-0.317543	0.286606	-0.00448517	-0.610767	-0.181437	-0.284011	0.288	0.430411	0.258845	0.756762	-0.421191	-0.785328	-0.568551	-1.6997	0.495683	0.409509	-0.819162	0.478596	1.47512	0.16957
-0.124781	1.74184	0.86208	2.16513	1.44388	0.684139	0.60714	0.376501	0.669092	-0.504197	-2.10565	-1.91432	0.704291	1.29516	0.842703	1.24518	0.88407	-0.344015	-0.419007	-1.85432	-0.70556	1.46531	1.91929	1.58949	0.674404	0.470731	-0.205494	1.35046	-0.467074	-1.92456	-0.730858	-0.549152	-0.277951	-0.978615	-0.778724	-0.257096	1.51087	0.729857	0.901545	1.40818	2.1898	2.22634	-0.405378	0.0111484	-0.653381	1.29014	1.78194	1.39786	0.379097	-0.586989
-0.251035	0.197648	1.09746	1.06313	0.330145	0.363413	0.85799	-0.0149749	0.107327	-0.741399	-0.407952	-0.335272	0.335965	1.56674	1.18103	1.13282	0.814935	-0.125247	-1.494	0.466064	-0.628758	-0.68195	1.53467	0.703739	1.30288	0.170002	0.49637	-0.327469	-0.277975	-0.718785	-0.356944	-0.0532986	-0.369258	-0.273372	-0.544841	-0.0897033	-0.185773	0.537467	0.660906	1.25181	1.53874	2.32811	-1.36787	-0.536693	-0.0695012	0.103411	0.1384	-0.438226	0.279925	-0.377515
0.1758	-0.824797	0.50116	0.419019	0.130414	-0.967881	0.0377623	0.202219	0.219635	-0.928355	-0.675555	-0.0823662	0.0867328	1.29805	0.730957	0.885332	0.729233	-0.00223979	-0.983005	0.339605	-0.732207	3.08428	0.694075	-0.234289	-0.699156	0.240227	0.593356	1.36779	-0.949562	-0.614927	-0.691788	-0.719409	-1.03388	-0.485266	-0.469451	-0.219127	1.53248	0.65024	0.886247	1.48495	1.53118	1.68489	-0.312032	0.366937	-0.00342851	0.0385784	1.18459	1.54037	-1.80878	-0.0545338
-0.914944	0.707083	2.8198	2.13574	1.62407	1.60636	3.34928	0.363776	0.458786	-1.11222	-1.21225	-1.65441	0.0704195	-0.0696751	2.15656	-0.14693	-0.306345	-0.886271	-1.39807	-0.455796	-1.29847	2.35558	3.78972	0.696848	-0.275296	0.745986	-0.0467401	0.864876	-1.14049	-0.34785	-0.6632	-0.379413	-0.0548571	1.85988	-1.82848	-0.808182	2.75422	2.12112	-0.57585	0.275866	0.761465	0.615026	-1.14558	0.00115171	-0.975801	1.42361	1.26536	2.3282	-0.540272	-0.530094
-0.727401	-1.87601	2.01902	1.82321	0.773733	2.40328	1.77584	0.643248	0.221836	-0.190178	-0.321023	-0.628229	1.13585	0.493774	0.876366	1.08658	0.416973	-0.323402	-0.0572325	0.0249948	0.356509	0.0121063	1.91766	-0.110781	0.250567	0.738006	1.06253	-0.0746905	-0.0396396	-0.711827	-1.16071	-0.880251	0.371596	0.305301	-1.19054	-1.94	0.434668	1.95164	-0.0641385	0.130544	-0.369605	1.30252	-1.23141	0.724717	-0.0128678	0.659999	0.793889	-0.150558	0.080977	-1.07031
0.694667	-0.456743	1.37757	2.86369	2.85467	1.83863	0.796373	-0.276476	0.370516	0.124308	0.208796	0.490227	1.62392	1.5401	0.53103	1.75615	0.707818	1.0058	1.20552	0.563378	1.66212	0.080377	1.42745	2.17526	0.0910836	-0.667013	-0.553969	0.380897	1.30996	0.296153	0.565868	1.02619	2.89272	-0.804231	0.316812	0.219049	-0.215016	-0.447709	-0.464651	0.289446	1.61019	-0.0608146	1.22381	0.263147	1.24843	1.01719	0.286904	-0.0403899	0.82762	1.1809
-2.45376	0.0759526	1.69159	1.7871	1.13889	1.40832	1.55223	0.00291221	0.080294	-0.105853	-2.80762	-2.84983	1.48491	3.03149	1.08712	1.33143	0.905582	-2.26283	-1.83983	0.860126	1.70464	1.66054	2.10513	2.04612	0.900372	0.168188	-0.631589	0.903697	0.448317	-2.97526	-1.50801	-0.792079	0.518577	-1.60103	-1.7935	-2.02641	-1.1873	0.168063	0.690117	0.608287	0.834979	0.359445	-1.51857	1.48383	-1.28808	-0.576736	1.84835	-0.914985	0.733716	-0.560092
0.0451162	-0.130671	1.62307	1.60332	1.46071	1.49265	1.40814	-0.131846	-0.0310425	0.719572	-0.470167	-0.386174	0.938647	2.36608	0.453006	0.788052	-0.303811	0.500317	0.31569	1.03955	0.872343	-0.346578	1.7488	0.372307	0.41308	0.176582	-0.908557	1.91699	-0.16529	-0.408119	0.185185	-0.13783	-0.354746	-0.671537	-0.183326	0.141285	-0.769274	-0.646725	-0.847174	-0.498496	-0.336584	0.663887	-0.480354	1.2929	-0.304307	-0.562331	-0.0277083	0.25879	0.069978	0.565622
-0.603085	0.887339	2.24538	2.14471	1.97645	1.63725	2.14653	0.331326	0.498547	0.21613	-0.860707	-1.02242	-0.473359	1.0337	1.50971	0.431191	0.972538	-1.16679	-0.853765	-1.54978	-2.3568	0.567358	0.11136	0.239526	0.251562	-1.67806	0.0905138	-0.396378	-0.831899	-1.56976	-0.783483	-0.864107	-0.0412952	-1.64622	-1.33021	-1.09639	0.127535	-0.136389	1.09193	1.66909	0.822781	0.00967933	-1.79532	3.1486	-1.28808	1.18942	1.88788	-1.2721	-1.05964	-0.338245
0.412704	-0.566613	1.5482	1.53626	1.33103	1.40528	1.11681	0.150543	0.213932	0.102176	1.09177	0.768488	-0.255067	0.292793	0.77208	1.27739	0.187338	-0.072304	0.589183	-0.827629	-0.0697119	3.86007	-0.257774	0.705307	0.365821	-0.693811	0.996925	1.54374	1.47554	0.786555	0.0195208	-0.532371	-1.03388	-1.06757	-0.56509	-0.262602	0.0382757	0.588935	-0.136633	0.597383	0.568302	-0.190714	-0.119747	-1.37522	-0.580399	0.785842	0.859039	0.0328053	-1.09196	0.267064
-0.109716	-0.142684	3.51018	2.51447	3.48329	3.38163	3.54369	-0.626102	-0.595788	-0.37912	0.958843	0.713495	0.69373	-0.0211497	1.81476	2.63361	1.64709	-0.162216	0.56655	-0.207102	1.38801	-0.34886	1.3132	0.850491	0.358216	-0.967524	-0.61881	0.793511	2.58475	0.284062	-1.2171	-1.57982	0.404671	-1.71518	-1.8347	-2.10883	1.72441	1.94097	1.14119	1.24591	1.31814	2.73404	-0.968208	1.27154	-1.28808	-0.067526	0.321608	-0.7158	-1.00402	0.213625
-0.456616	0.781509	0.605412	0.873865	0.0526454	0.691616	-0.160056	-0.0506107	0.176332	-0.866745	-2.59874	-2.27885	1.4219	1.95791	0.564203	1.42796	1.14	-0.298387	0.515864	-1.16541	-0.567237	0.439944	1.32422	0.933222	0.547724	0.229797	0.131808	2.25929	-0.292055	-2.70648	-0.708962	-1.51438	-0.267035	1.10916	-1.18041	-1.91097	-0.98716	0.158397	0.650643	1.37319	2.62802	1.05232	-0.333672	1.60585	-0.988534	1.14829	1.69177	-0.69715	-0.702107	-0.319139
0.770917	1.00731	2.12049	1.88433	1.3449	1.00401	2.62731	0.634863	0.381039	-0.8906	-0.42159	-0.98342	-0.302216	-1.27842	2.71742	1.27745	0.0951829	0.904422	0.470551	1.34505	-1.09226	0.762398	0.0964637	-0.262459	-0.0569982	-0.403912	1.13895	-0.597031	-0.836014	0.0954854	-0.15179	0.0869655	1.76435	-1.05927	-1.04973	0.110652	1.57271	0.348117	0.106632	0.989768	1.33366	0.0660305	-0.462064	1.45999	0.0208944	0.0387526	-0.0925732	1.10946	-0.280554	1.05449
0.0789938	0.850942	-0.173484	0.348467	0.201506	-0.015666	-0.161409	0.341844	0.292079	0.989802	-0.128832	0.1151	2.01285	1.80654	-0.74854	0.111232	0.516821	0.296394	0.410344	-0.00352129	1.55642	-0.68195	0.433215	0.803226	0.799218	0.637528	0.0942655	-0.103593	0.11476	-0.204047	0.10964	0.404853	3.3427	-0.381208	0.85128	0.907559	-0.0593758	-1.10737	0.45992	-0.29897	-0.0738164	-1.01025	0.508997	-1.09961	0.503632	-0.56612	-0.774531	0.647394	1.59644	1.36124
1.10895	-0.973826	-0.61838	-0.434241	0.373865	-1.33026	-0.926872	-1.84341	-2.14267	-0.126218	-0.104286	0.550138	-0.918618	-1.02374	-0.767066	0.0966298	-1.33851	0.812826	1.69234	0.94145	-0.815017	-0.68195	0.0768378	0.839979	-1.32085	-1.27409	1.77631	-1.83424	0.614338	0.546061	2.00466	2.28007	-0.700327	0.334542	1.35078	1.03816	-1.55011	-1.05221	-1.27645	-1.49057	-0.800182	-0.41731	0.540147	-1.36931	1.42158	0.362822	-1.28373	-1.06669	2.53455	1.46373
1.35195	-2.13773	-0.115288	0.287422	1.20264	-0.765798	-0.349034	-2.18487	-1.83779	1.19558	0.138787	0.852293	-0.395573	-0.56681	-0.960983	-0.36911	-2.16534	1.32105	1.68047	0.950839	1.0991	-0.68195	-0.161229	0.982614	-1.23016	-1.91334	1.95676	-0.818013	1.27906	0.56229	2.12606	2.06056	-0.229743	0.411825	1.3723	0.978965	-1.5812	-1.12023	-1.76412	-1.96109	-0.624439	-0.757066	1.4088	-1.33363	1.68355	1.14912	-1.26564	-1.38763	1.48038	1.20152
1.83836	-1.98611	-0.833309	-1.69778	0.604784	-1.3858	-1.0669	-2.82012	-3.29719	0.38029	0.33276	0.990775	-1.27768	-2.20172	-1.67284	-0.1928	-1.99527	1.89107	1.591	1.80179	0.466574	-0.68195	-0.910612	-0.623684	-1.64595	-0.783979	0.597356	-1.08139	1.19188	0.946371	1.28434	1.89825	-1.03388	0.671567	1.65839	1.46116	-1.01713	-1.24578	-1.42601	-1.65258	-1.24764	-0.825914	1.00876	-0.181906	2.37625	1.44703	-1.7635	-0.704423	-0.373816	0.269419
1.6354	-0.80713	-0.199369	-1.06308	0.878401	0.179324	-0.270814	-1.43337	-0.248735	1.94955	0.753127	0.885763	0.0951285	-0.537821	-1.05346	0.513388	-0.521766	1.61754	2.00018	1.29537	1.21147	-0.68195	-0.467944	0.98263	2.02916	-0.250558	2.53249	0.158517	1.47251	1.17726	1.24447	1.21107	-1.03388	-0.212905	0.823542	0.950308	-0.793876	-0.328717	-0.771307	-1.15821	-0.452271	-0.935645	2.24982	-0.269877	1.71637	1.48509	-0.843457	-0.633107	0.67759	2.01022
0.805993	-0.882932	-0.256716	0.215947	1.08254	-0.379059	-0.677601	-3.67625	-2.93766	0.0508656	-0.0614875	0.830385	0.480949	-1.09523	-0.924957	-0.394586	-1.82044	0.565993	0.94411	0.59775	1.12273	-0.68195	0.131074	1.95357	-0.852478	-2.12535	-1.29234	-1.08834	0.827462	0.688311	2.44783	2.52518	0.0249044	0.711399	1.23041	1.33394	-1.94388	-2.14096	-2.62817	-2.90599	-0.393816	-1.61105	0.939166	-2.97971	0.792367	-1.9161	-0.809559	-1.57241	2.59284	0.639412
1.67727	-0.719794	-0.376727	-1.18589	-1.11286	-0.369631	-0.172783	-1.56477	-0.731701	-0.0397769	0.754788	0.841637	-0.107479	-0.0184963	-1.21343	-0.602877	-0.832945	1.88276	1.7083	1.83941	2.02013	-0.108776	0.0101295	-0.880293	-0.444467	-0.420669	0.95032	0.725808	0.519755	0.786468	1.12393	1.04416	-0.631054	0.100978	1.22978	0.841731	-0.16235	-0.0406315	-1.42138	-1.60671	-1.24764	-0.535457	1.13709	-0.0908023	1.53071	0.832621	-0.952646	-0.722488	-0.254416	0.691407
1.41084	0.533569	0.72503	-1.5454	0.657378	-0.349455	1.48011	-1.31338	-0.0726202	1.22316	0.903901	0.0977813	-2.13451	-0.846465	0.449283	-1.92069	-2.22386	2.49812	1.39689	2.54434	0.284308	0.0879397	-1.0828	-1.39263	0.091398	-0.6323	4.21648	-0.065882	-0.551458	1.57494	2.14998	2.0993	0.18356	0.361772	0.78784	1.58755	1.74572	1.00806	-2.11192	-1.70135	-1.24764	-0.448969	2.43222	0.013533	2.44649	0.604229	-0.389462	1.1536	-0.879193	1.57991
1.76748	-1.56555	-0.441736	-0.490534	-0.698428	-0.476736	-0.193457	-2.16274	-2.16416	-0.832562	0.405835	0.699765	-0.900735	-0.759982	-1.30933	-0.70372	-2.08633	1.86487	0.652781	1.90219	1.63964	-0.68195	-0.87565	-1.28057	-0.27106	-0.612893	1.8612	0.0689153	0.890108	0.520567	1.51061	1.61681	-1.03388	0.64962	1.45206	1.19943	-0.987124	-0.780098	-2.23712	-2.27954	-0.75801	-0.595414	1.05457	-0.135179	1.81915	1.27856	-1.12939	-1.05067	-0.06472	0.963796
1.50422	-1.24715	-0.975542	-0.719285	-0.47249	-1.1564	-0.700103	-1.03905	-1.69511	1.02941	0.717432	1.26167	-0.707716	-1.3687	-1.365	-1.97222	-1.15647	1.41516	0.0309354	1.68856	-0.194353	-0.527396	-0.893249	-0.501257	-1.30538	-0.392307	0.653642	-1.01839	0.151733	1.00327	1.13755	1.6533	-0.469909	0.189457	1.15409	1.61252	-0.945763	-0.447389	-0.47511	-0.876324	-1.24764	-0.599573	0.615157	-0.286696	1.74775	0.880753	-1.97374	-0.811894	-0.256192	0.563254
0.964019	-0.0133159	-0.474271	0.0870436	-0.221476	0.0221366	-0.108992	-0.10756	-0.109657	0.0439827	0.169441	0.311822	-1.12792	-0.595833	-0.414807	-0.810459	-1.52976	1.14585	1.05459	1.49931	-0.136467	1.25773	-0.469992	-0.986881	-0.719689	-0.748025	1.62826	0.530536	-0.149531	-0.0784328	1.36816	1.23579	-0.58176	0.197045	1.13396	1.15285	0.223528	0.268994	-1.47201	-1.44108	-1.24764	-0.370137	0.606269	-0.544314	1.03583	0.379609	-1.19062	0.77839	0.288015	1.29147
1.41558	-1.44629	-0.517193	-0.649926	1.03165	-1.0584	-0.768051	-1.89571	-1.8761	2.09545	-0.0490622	0.419342	-1.55414	-0.700902	-0.763755	-0.132328	-1.62302	1.15051	1.37204	0.782447	0.685962	-0.68195	0.00197844	1.54242	-1.40256	-1.38177	0.214786	-1.41956	0.523653	0.555136	2.07849	2.22549	-0.315899	0.545856	1.44966	1.52807	-2.0763	-1.67621	-1.36998	-1.63825	0.0488153	-0.252441	0.810544	-0.894752	0.572691	0.854546	-1.3897	-1.81991	1.61655	1.44185
1.36131	-2.77776	-0.218458	0.257744	-1.11286	0.420991	0.0881377	-1.22351	-2.56918	-1.53197	0.818705	1.1338	0.22012	0.324683	-1.24675	-0.733668	-0.682204	1.34905	1.3863	1.07253	2.53414	-0.68195	0.142827	0.38438	-0.953344	-0.850274	-0.892968	-0.173229	0.95489	0.488858	0.724924	1.00396	-1.03388	-0.169986	0.848761	0.48793	-1.23586	-0.464464	-1.12891	-1.52729	-0.303477	-0.124549	1.30099	0.271903	2.08113	1.57853	-1.46955	-0.944003	-1.29846	1.33202
1.56873	-1.50282	-0.0940626	-0.243615	-0.0621047	-1.45933	-0.694858	-2.9125	-2.32717	1.35017	-0.454435	-0.18496	-1.36238	-1.67795	-0.261485	1.05642	-2.03957	1.24409	1.95339	0.766936	0.198924	-0.412804	0.0421539	0.916901	-1.24504	-1.09385	-0.748109	-1.58621	1.06927	0.3361	2.84665	2.52153	-1.03388	0.629372	1.20934	1.44925	-0.969438	-1.19911	-2.89104	-2.4735	-1.24764	-1.61105	1.49198	-3.31034	1.05046	-1.001	-0.349262	-0.807698	1.43605	0.799891
1.47486	-1.53034	-0.641363	-0.778228	-0.0847875	-0.746212	-0.397629	-1.60651	-2.32865	0.756336	0.748311	1.2599	-0.746	-1.34443	-1.24201	-0.467906	-1.21853	1.35949	1.58408	1.453	-0.617587	-0.68195	-0.854281	-0.745718	-1.85852	-0.85744	1.02308	-0.885609	0.193002	0.638276	1.2658	1.44691	-0.502287	0.215089	1.64654	1.25134	-1.31233	-1.01082	-0.843372	-1.16976	-1.24764	-0.677329	1.03253	-0.233076	1.64226	0.992431	-2.00982	-0.733427	-0.473983	0.804561
1.44957	-1.22704	-1.04749	-0.404548	-0.552333	-1.48754	-0.623824	-0.404207	-1.41492	-0.800919	0.433536	0.387551	-1.22908	-1.27448	-1.12091	-1.38233	-1.83995	1.41366	1.30065	1.41187	0.602379	-0.0674592	-0.743087	-1.02103	-1.96025	-0.870365	0.759949	-1.08138	-0.242033	0.475952	1.45091	1.52135	-0.763263	0.409974	1.45346	1.41247	-1.46597	-0.612222	-1.76168	-1.77198	-0.88461	-0.64499	0.774555	-0.613411	1.25041	0.578513	-1.92753	-0.72162	0.225831	1.03829
1.54081	-1.66637	-0.169148	-0.518127	-0.583485	0.00821321	0.50432	-1.55104	-1.63764	1.07473	0.781846	0.728568	-0.902016	-0.917405	-0.945974	-1.4105	-1.50047	1.63479	1.68645	1.51796	0.973151	-0.68195	-1.88397	-0.541164	-1.15228	-0.963577	0.748278	-0.191027	0.632713	0.920931	1.39292	1.37166	-1.03388	0.727954	1.51228	1.412	-1.32861	-0.800348	-1.50706	-1.6714	-1.24764	-0.442398	1.66639	-0.256664	2.04524	0.912683	-1.50422	-1.33561	0.0235743	1.77107
1.53447	-1.39764	-0.543995	-0.369326	-1.11286	0.190251	0.0767584	-1.1364	-0.694308	1.40307	0.616512	0.70088	-0.707394	-0.700696	-1.21912	-0.740967	-0.842617	1.43232	1.87457	1.35916	0.9011	-0.68195	-1.56444	-1.26513	-1.57841	-0.577931	1.63089	-0.931424	0.851394	0.87696	1.40383	1.0965	-1.03388	0.608644	1.76659	1.58961	-0.775931	-0.354144	-1.06043	-1.27656	-1.24764	-0.748045	1.78829	-0.302273	1.34969	0.748424	-1.42395	-0.728799	0.0107116	2.03308
1.52219	-0.615973	-0.684773	-0.593513	-0.767292	-0.664836	-0.344063	-1.36549	-1.03066	0.177976	0.657055	0.746449	-1.09481	-0.160071	-1.15187	-0.692058	-1.25725	1.67215	1.37649	1.31777	0.461394	-0.410466	-0.689516	-0.951957	-0.71318	-0.364874	2.17557	0.222066	0.109766	0.558767	1.20623	1.07005	-0.729539	0.141264	1.39609	1.32027	-0.359841	0.112095	-1.09481	-1.30862	-0.83937	-0.506718	1.54077	-0.31141	1.9091	0.470927	-1.10241	-0.296922	0.600138	0.634753
1.7926	-1.88964	-0.31908	-1.49835	-0.380905	-0.162887	-0.139491	-2.6342	-1.67433	0.574495	0.660643	0.946676	0.110836	-0.662735	-1.70013	-0.769271	-1.58922	1.96616	2.02187	1.8239	1.75448	-0.68195	-0.084857	0.113299	-0.81939	-0.25659	0.849911	0.31943	1.01624	0.693269	0.783442	1.26741	-1.03388	-0.0851834	0.97219	0.50639	-0.356672	-0.574715	-1.97347	-2.17063	-0.908373	-0.445827	1.19554	-0.412418	2.60349	1.46408	-1.5188	-0.802142	-0.572012	1.07532
1.3566	-0.744572	-0.296633	-0.329858	-1.11286	-1.67946	0.241368	-1.37965	-0.580836	2.29526	0.543373	0.689759	-1.75885	-2.6696	-0.646433	-0.631141	-2.43804	1.44566	1.15887	1.55716	-0.541875	-0.68195	-1.26608	-3.30927	-1.86023	-1.12597	1.27926	-0.984051	0.550712	1.01003	1.9203	1.92864	-1.03388	0.946553	1.63266	0.742708	-0.678697	-0.497208	-2.03818	-2.12913	-1.24764	-0.274394	0.988775	-0.424496	1.2383	1.01451	-1.4126	-1.00198	0.508702	0.299787
1.33856	-2.77776	-0.390896	-0.976278	-0.372947	-0.0452348	0.158329	-2.08527	-2.03738	-0.825618	0.646661	0.774056	-1.94973	-1.52907	-0.490663	-0.538649	-1.88412	1.30972	0.924881	1.5212	0.710286	-0.68195	-1.61153	-0.591583	-0.675177	-0.175855	0.915079	-0.618524	0.840309	1.05059	2.06912	1.62264	-1.03388	0.791752	1.52429	1.20899	0.155198	-0.514319	-1.31826	-1.24191	-1.24764	-0.263939	0.836656	-0.0764335	1.79233	1.0528	-0.8368	-0.313631	0.956955	0.719413
1.40168	-0.602653	-0.668753	-0.939753	0.351758	-0.311967	-0.290724	-1.51067	-0.934237	2.03314	0.557339	0.757881	-1.72629	-0.958608	-0.845104	-0.865344	-0.885321	1.20166	1.45714	1.34123	0.317404	-0.347674	-1.30972	-0.438144	-1.21582	-0.854369	1.29667	-0.863561	0.781053	0.757132	1.82023	2.08636	-1.03388	0.491538	1.45451	1.6004	-0.759288	-1.07475	-1.3191	-1.68925	-1.24764	-0.398905	1.40532	-0.591893	1.2566	0.83607	-1.16153	-1.38577	1.19745	1.25998
1.49842	-0.633674	-1.07913	-0.305975	-0.734157	-0.77887	-0.315145	-1.04476	-0.253359	1.9559	0.659535	0.882594	-1.58414	-1.02382	-0.978076	-1.4297	-1.96157	1.30807	1.10114	1.76981	0.731873	-0.68195	-1.72885	-0.731555	-1.61769	-0.650753	1.06518	-1.14184	0.222387	0.990304	1.56828	1.56041	-1.03388	0.592106	1.61783	1.72532	-0.528839	-0.627182	-1.53329	-1.64619	-1.24764	-1.00633	1.14726	-0.438119	1.47641	0.67561	-1.4951	-0.425251	0.539901	1.07344
1.14607	-1.27901	-0.890938	-0.968801	-1.11286	-0.633953	-0.445565	-1.72026	-1.34011	1.39274	0.705697	1.12567	-2.1213	-1.64471	-1.17807	-2.11638	-1.97115	0.829459	0.522819	1.32734	-0.392203	-0.357615	-1.0217	-1.41127	-2.04043	-1.23809	-0.0355099	-1.75045	0.302608	1.16151	1.57544	1.58984	-0.663576	0.897863	1.84971	1.48501	-1.37829	-1.22736	-0.924339	-1.3095	-1.24764	-0.957777	0.267509	-0.228066	1.35837	0.449025	-2.05777	-1.58169	0.262339	0.66882
1.17941	-1.21798	-0.691998	-0.842582	-0.54824	-0.843784	0.106658	-2.40237	-2.07896	0.582887	0.77626	0.749272	-1.80789	-0.940958	-0.74018	-0.902745	-2.11325	1.21708	0.488218	1.01359	0.275414	-0.260282	-1.53541	-1.91746	-1.41372	-0.863298	-0.795807	-0.924346	0.483688	1.01272	2.25552	1.94056	-0.179994	0.79685	1.77183	1.74223	-0.671483	-1.47103	-1.79499	-1.75597	-1.24764	-1.02345	0.365173	-0.623207	1.31061	0.543199	-1.27127	-1.23004	2.07796	-0.18419
1.58712	-0.714659	-0.41152	-0.661143	-0.528319	-0.275752	0.278982	-2.1331	-1.7494	2.40717	0.541238	0.512339	-1.45209	-0.517392	-1.36846	-1.03786	-1.80268	1.93393	2.2397	2.02415	1.86792	-0.68195	-1.26347	-1.24464	-0.949231	-0.961906	-0.582743	-0.366312	0.937382	0.905035	1.43116	1.14	-1.03388	1.22082	1.88382	1.743	-1.04203	-1.09662	-1.90825	-1.98181	-1.24764	-0.656783	1.36409	-0.346134	1.77493	0.749466	-1.44127	-0.974977	-0.514266	1.85602
1.27475	-1.49483	-0.781714	-0.746451	-1.11286	-0.519907	0.0240718	-1.89958	-1.92772	0.945576	0.666254	0.941321	-1.44641	-1.3148	-1.23347	-2.36028	-2.44547	1.34366	1.51233	1.63527	1.23756	-0.68195	-1.40173	-1.05076	-1.54265	-1.49445	0.542117	-0.721162	-0.321844	0.825617	1.58747	1.70979	-0.484943	1.19108	1.73641	1.05468	-0.951149	-1.0317	-2.16963	-2.33945	-1.24764	-0.747491	0.621263	-0.250665	0.923368	0.271179	-2.21628	-1.45271	1.02973	0.814942
1.09849	-0.963485	-0.495571	-0.738934	-1.11286	-0.270878	0.159562	-0.886597	-0.437055	2.48751	0.46866	0.548613	-1.3237	-1.44248	-0.405289	-1.26684	-1.33089	0.941832	0.907085	1.04222	0.407789	-0.68195	-1.09401	-0.911956	-1.59405	-1.36686	0.21249	-0.924004	0.269497	1.00497	1.93423	1.96747	-0.557848	0.964588	1.44892	1.34881	-0.603026	-0.669386	-0.895826	-0.992513	-0.609046	-0.335563	0.679748	-0.274486	1.60328	0.72938	-1.03664	-0.647064	1.12053	0.590074
-0.60315	1.60759	-0.168552	0.518734	-0.381656	0.116194	-0.137061	0.211916	0.268546	-0.0804369	-0.317451	-0.110828	-0.0993511	0.567514	0.894137	0.373207	0.397077	-0.623544	0.134342	-0.266757	-0.780177	0.233728	0.713801	0.909801	1.02458	0.536558	1.28269	1.11078	0.390779	0.217539	-0.19318	0.0387517	0.60844	2.03974	-0.711263	-0.705979	1.93933	0.383928	0.25501	0.00436623	-0.383758	-0.272611	0.0238837	-1.9572	-0.560509	-0.0629028	0.204916	2.19033	0.652606	0.513682
1.23888	-1.16164	-0.403539	0.464618	0.3834	-0.804596	-0.718239	-0.97232	-0.64659	2.40706	-0.432185	0.0187735	0.617054	-0.519623	-0.878748	-0.288149	-1.87085	0.724022	1.16264	0.153465	1.01388	-0.68195	0.555842	1.23475	-1.42473	-1.49337	-0.284086	-1.59068	-0.0667888	0.211004	1.99691	2.21581	-0.431391	0.213407	1.12876	1.47716	-1.93367	-1.34067	-2.11579	-2.38744	-0.439404	-0.859675	1.79049	-2.95956	1.13562	-2.37067	-1.38788	-1.14254	2.13108	2.09238
1.53715	-2.17456	-1.39825	-1.53327	-1.11286	-1.74828	-1.30688	-2.31186	-2.35556	1.98372	0.382718	0.929104	-1.17798	-2.04835	-2.12406	-1.39478	-2.20902	1.45632	1.13828	1.14959	-0.37341	-0.465744	-1.95954	-1.19035	-2.30373	-1.1702	1.83055	-1.92287	0.241406	0.871421	1.84478	2.20031	-1.03388	0.428817	1.66012	1.81983	-1.88664	-1.03086	-1.87171	-2.11761	-1.24764	-0.873816	0.477058	-0.801799	1.94039	0.730648	-2.3456	-1.28061	0.545832	0.335027
1.49922	-2.01284	-0.875365	-0.656544	-0.482449	-0.713924	-0.683034	-1.27761	-2.08672	-1.09286	0.782384	1.4564	-1.53071	-1.1626	-1.08233	-1.07771	-1.46055	1.38766	1.31886	1.31432	1.52492	-0.53003	-0.916331	-1.36679	-1.23819	-0.861771	0.285421	-1.24408	0.0603045	0.775233	1.03	1.55451	-1.03388	0.159014	1.15449	1.31997	-1.56832	-0.35424	-1.02113	-1.3391	-1.24764	-0.125657	1.05263	-0.258423	0.952518	1.29649	-1.65078	-0.91909	-0.277016	1.3557
1.74018	-1.60699	-1.31878	-1.11131	-0.147964	-1.70524	-1.11799	-1.46753	-1.00611	1.6961	0.252951	0.851047	-1.60805	-1.56642	-1.35983	-1.26254	-1.7794	1.67527	1.46213	2.03807	-0.370015	0.202765	-1.21947	-1.52057	-1.84238	-0.549325	1.63661	-1.35997	-0.693056	0.763919	1.40688	1.96488	-1.03388	0.714478	1.58654	1.87426	-1.1914	-0.885501	-1.33751	-0.909363	-1.24764	0.0766035	0.47321	-0.194517	1.00027	0.419584	-2.13622	-1.06362	0.512872	1.12407
1.32805	-1.47504	-1.44273	-1.92912	-0.761162	-2.25797	-1.46031	-1.71701	-0.878877	1.85991	0.630302	1.53655	-1.87948	-2.21471	-1.57824	-2.33754	-1.16651	1.24915	0.547975	1.55896	-0.928556	-0.303311	-1.65381	-1.78259	-1.60608	-0.352385	2.40573	-0.949084	0.11153	1.03064	0.800915	1.84447	-1.03388	0.165457	1.51163	1.36683	-1.20054	-0.344161	-0.0360064	0.016998	-0.832128	-0.646596	0.34607	-0.125919	1.23126	0.524998	-1.8324	-0.633123	0.0303685	0.101852
1.13782	-1.83847	-1.17477	-0.0144785	-0.553739	-0.922412	-1.29247	-1.51484	-1.53422	2.24286	0.18482	0.88511	-0.0463098	-0.632396	-1.858	-1.51277	-1.40759	1.17518	0.353397	0.991919	0.597717	-0.548678	-0.61865	0.213515	-1.73791	-1.27655	1.99447	-0.963573	-0.129855	0.476031	1.37414	1.86363	-0.352112	0.212565	1.30954	1.29338	-2.37041	-1.48597	-1.56372	-1.9878	-1.24764	-0.810109	0.836278	-1.03999	1.86295	0.532383	-1.86915	-1.55133	2.16671	1.55639
1.34852	-0.590134	-0.74056	-0.688028	-0.612547	-0.896894	-0.14292	-0.404651	-0.497317	0.273297	0.543806	0.684129	-1.68811	-2.04482	-0.861629	-1.74277	-1.72708	1.09072	1.01359	1.41549	0.394613	-0.46436	-1.69169	-1.78166	-1.81665	-0.859041	2.59283	-0.754261	0.164007	0.704752	1.32704	1.30359	-0.266584	0.605607	1.62003	1.24404	-0.788644	-0.531499	-0.873012	-0.939448	-0.656545	-0.0569757	1.25078	-0.145699	1.74591	0.638612	-1.50775	-0.452589	-1.0161	0.9862
0.65734	-0.219054	0.194649	0.418392	-0.317434	0.210563	0.808076	-2.87921	-2.7729	0.300348	0.0737223	0.139464	-1.38742	-1.7334	0.144788	-0.566433	-1.43941	0.286481	0.70819	1.19081	0.088381	-0.114182	0.214224	0.802161	-1.0539	-1.61114	-0.144272	-2.18296	0.203676	0.53455	1.89176	1.55585	-0.636007	0.773304	1.02413	0.981565	-1.09815	-1.32244	-1.0831	-1.17423	-1.24764	0.251758	0.360206	-1.55782	1.54319	-2.00335	-1.05341	-1.9275	0.515926	0.256583
1.2377	0.0633679	-0.512001	-0.475421	0.122876	-1.2513	-0.673532	-3.74881	-2.76581	1.03268	-0.0693537	0.419652	-1.37096	-0.592669	-1.72086	-0.252285	-2.32383	1.16028	0.812914	0.671131	0.919069	-0.68195	0.133943	-0.577771	-1.07105	-1.42014	0.371454	-0.459554	0.921157	0.803423	2.62435	2.49762	-0.66337	0.87764	1.6146	1.47593	-1.2994	-1.8606	-3.30321	-3.20274	-1.24764	-0.746248	1.13314	-1.54852	0.986728	0.355905	-0.997588	-2.067	3.30632	0.156593
1.18453	-2.77776	-0.793703	-0.399296	0.487066	-1.08209	-0.869709	-1.3884	-1.73336	0.00953322	-0.025865	0.748549	-0.720131	-1.13985	-0.71541	-0.172738	-0.854107	1.014	1.26348	1.12103	0.641966	-0.68195	-0.113772	0.875034	-1.68484	-1.21108	1.51431	-1.80082	0.501985	0.116685	1.92116	2.14562	-0.377212	0.285137	1.55139	1.59996	-1.78362	-1.33874	-0.944388	-1.49056	-1.24764	-0.458328	1.04607	-0.986532	1.6955	1.11078	-1.70614	-1.07788	1.30772	1.5662
1.12475	-0.276585	-0.513826	-0.0233277	-0.79805	-0.0705993	0.0564163	-1.37024	-0.390781	2.60564	0.164159	0.217638	-1.31071	-0.973641	-0.336234	-0.44985	-1.76092	0.673499	1.0013	1.18247	0.704434	-0.68195	-0.969689	0.808339	-1.24985	-0.954556	0.725761	-1.4561	0.120427	0.631681	2.33206	1.69049	-0.336161	0.716211	1.64881	1.64477	-1.03562	-1.21969	-1.6297	-1.68192	-1.24764	-0.340869	1.16515	-0.979985	0.927528	0.532722	-1.23228	-1.30737	1.43816	1.67304
0.620862	0.0778604	0.116697	0.974597	0.131445	0.013058	0.0161645	-2.4877	-2.51617	0.0810238	-0.0196604	0.670267	0.579508	0.977718	-0.440204	-0.382769	-1.75561	0.284584	0.639637	-0.258142	2.73359	-0.68195	0.638839	1.55457	-0.806465	-1.49447	-0.815568	-0.914128	0.593171	0.290008	2.19546	2.58355	0.0619733	0.486474	1.26743	1.3687	-2.05615	-2.88104	-2.05724	-2.27629	-1.24764	-1.04228	1.45517	-2.36459	0.441521	-1.63792	-1.17307	-2.28133	2.31291	0.690797
[truncated: 158 more columns]
