# Supplementary material for: miRNA-Based Breast Cancer Subtyping Using AHALA Multi-Stage Classification Approach
Source: Cancers (Basel). 2026 Feb 10;18(4):586. doi: 10.3390/cancers18040586 (PMC12939616; doi:10.3390/cancers18040586)
Supplement: Supplementary file 1 [file cancers-18-00586-s001.zip › Supplementary File S3 The outcome of the differential expression analysis/Supplementary File S3 a/significant_genes_BasalLike_vs_LuminalA.csv]

gene
hsa-miR-934
hsa-miR-505-3p
hsa-miR-18a-5p
hsa-miR-577
hsa-miR-18a-3p
hsa-miR-106b-3p
hsa-miR-505-5p
hsa-miR-17-5p
hsa-miR-135b-5p
hsa-miR-190b
hsa-miR-17-3p
hsa-miR-877-5p
hsa-miR-106b-5p
hsa-miR-197-3p
hsa-miR-590-5p
hsa-miR-3200-3p
hsa-miR-942-5p
hsa-miR-93-3p
hsa-miR-455-3p
hsa-miR-92a-3p
hsa-miR-584-5p
hsa-miR-151a-5p
hsa-miR-455-5p
hsa-miR-130b-5p
hsa-miR-93-5p
hsa-let-7d-3p
hsa-miR-1301-3p
hsa-miR-1307-3p
hsa-miR-548b-3p
hsa-miR-130b-3p
hsa-miR-20a-5p
hsa-miR-3682-3p
hsa-miR-19a-3p
hsa-miR-301b-3p
hsa-miR-186-5p
hsa-miR-532-3p
hsa-miR-15b-3p
hsa-miR-501-5p
hsa-miR-576-5p
hsa-miR-185-3p
hsa-miR-378a-3p
hsa-miR-9-5p
hsa-miR-188-5p
hsa-miR-937-3p
hsa-miR-671-5p
hsa-miR-301a-3p
hsa-miR-188-3p
hsa-miR-33a-5p
hsa-miR-20a-3p
hsa-miR-9-3p
hsa-miR-324-3p
hsa-miR-340-3p
hsa-miR-19b-1-5p
hsa-miR-766-3p
hsa-miR-324-5p
hsa-miR-378a-5p
hsa-miR-744-3p
hsa-miR-452-3p
hsa-miR-10b-5p
hsa-miR-210-3p
hsa-miR-590-3p
hsa-miR-501-3p
hsa-miR-224-5p
hsa-miR-16-2-3p
hsa-miR-19b-3p
hsa-miR-29b-2-5p
hsa-miR-106a-5p
hsa-miR-452-5p
hsa-miR-519a-5p
hsa-miR-345-5p
hsa-miR-105-5p
hsa-miR-15b-5p
hsa-miR-1468-5p
hsa-miR-10a-5p
hsa-miR-449a
hsa-miR-767-5p
hsa-miR-940
hsa-miR-146a-5p
hsa-miR-516a-5p
hsa-miR-3677-3p
hsa-miR-135a-5p
hsa-miR-375
hsa-miR-155-5p
hsa-miR-885-5p
hsa-miR-187-3p
hsa-miR-142-5p
hsa-miR-1269a
hsa-miR-184
