# Supplementary material for: miRNA-Based Breast Cancer Subtyping Using AHALA Multi-Stage Classification Approach
Source: Cancers (Basel). 2026 Feb 10;18(4):586. doi: 10.3390/cancers18040586 (PMC12939616; doi:10.3390/cancers18040586)
Supplement: Supplementary file 1 [file cancers-18-00586-s001.zip › Supplementary File S3 The outcome of the differential expression analysis/Supplementary File S3 a/significant_genes_BasalLike_vs_LuminalB.csv]

gene
hsa-miR-934
hsa-miR-135b-5p
hsa-miR-577
hsa-miR-455-5p
hsa-miR-505-3p
hsa-miR-190b
hsa-miR-18a-5p
hsa-miR-29b-2-5p
hsa-miR-18a-3p
hsa-miR-505-5p
hsa-miR-455-3p
hsa-miR-584-5p
hsa-miR-29c-5p
hsa-miR-197-3p
hsa-miR-17-3p
hsa-miR-590-5p
hsa-miR-17-5p
hsa-miR-375
hsa-miR-1468-5p
hsa-miR-19a-3p
hsa-miR-942-5p
hsa-miR-221-3p
hsa-miR-148a-5p
hsa-miR-519a-5p
hsa-miR-3200-3p
hsa-miR-887-3p
hsa-miR-452-5p
hsa-miR-452-3p
hsa-miR-181c-3p
hsa-miR-149-5p
hsa-miR-224-5p
hsa-miR-20a-3p
hsa-miR-20a-5p
hsa-miR-576-5p
hsa-miR-378a-3p
hsa-miR-31-3p
hsa-miR-146a-5p
hsa-miR-516a-5p
hsa-miR-378a-5p
hsa-miR-10a-5p
hsa-miR-31-5p
hsa-miR-223-3p
hsa-miR-33a-5p
hsa-miR-885-5p
hsa-miR-187-3p
hsa-miR-203a-3p
hsa-miR-935
hsa-miR-9-5p
hsa-miR-155-5p
hsa-miR-9-3p
hsa-miR-142-5p
hsa-miR-449a
hsa-miR-105-5p
hsa-miR-196a-5p
hsa-miR-205-5p
