# Supplementary material for: miRNA-Based Breast Cancer Subtyping Using AHALA Multi-Stage Classification Approach
Source: Cancers (Basel). 2026 Feb 10;18(4):586. doi: 10.3390/cancers18040586 (PMC12939616; doi:10.3390/cancers18040586)
Supplement: Supplementary file 1 [file cancers-18-00586-s001.zip › Supplementary File S3 The outcome of the differential expression analysis/Supplementary File S3 a/significant_genes_Controldata_vs_HER2Enriched.csv]

gene
hsa-miR-21-5p
hsa-miR-139-3p
hsa-miR-183-5p
hsa-miR-139-5p
hsa-miR-21-3p
hsa-miR-210-3p
hsa-miR-96-5p
hsa-miR-1301-3p
hsa-miR-486-5p
hsa-miR-195-5p
hsa-miR-204-5p
hsa-miR-335-5p
hsa-miR-10b-5p
hsa-miR-140-3p
hsa-miR-145-5p
hsa-miR-497-5p
hsa-miR-182-5p
hsa-miR-141-3p
hsa-miR-451a
hsa-miR-195-3p
hsa-miR-1307-3p
hsa-miR-3677-3p
hsa-miR-125b-5p
hsa-miR-671-5p
hsa-miR-100-5p
hsa-miR-144-5p
hsa-miR-30c-2-3p
hsa-miR-10b-3p
hsa-let-7c-5p
hsa-miR-30a-3p
hsa-miR-331-3p
hsa-miR-141-5p
hsa-miR-130b-3p
hsa-miR-383-5p
hsa-miR-200a-5p
hsa-miR-130b-5p
hsa-miR-200c-5p
hsa-miR-378c
hsa-miR-3150b-3p
hsa-miR-185-3p
hsa-miR-142-3p
hsa-miR-99a-5p
hsa-miR-940
hsa-miR-301a-3p
hsa-miR-192-5p
hsa-miR-181b-5p
hsa-miR-148b-3p
hsa-miR-33b-5p
hsa-miR-629-3p
hsa-miR-590-3p
hsa-miR-143-3p
hsa-miR-181a-3p
hsa-miR-378a-3p
hsa-miR-378a-5p
hsa-miR-99a-3p
hsa-miR-133a-3p
hsa-miR-125b-2-3p
hsa-miR-429
hsa-miR-106b-5p
hsa-miR-1258
hsa-miR-511-5p
hsa-miR-493-3p
hsa-miR-128-3p
hsa-miR-503-5p
hsa-miR-483-3p
hsa-miR-145-3p
hsa-miR-183-3p
hsa-miR-200c-3p
hsa-miR-345-5p
hsa-miR-431-5p
hsa-miR-99b-3p
hsa-miR-33a-5p
hsa-miR-92b-3p
hsa-miR-16-1-3p
hsa-miR-93-5p
hsa-miR-29a-3p
hsa-miR-377-5p
hsa-miR-30a-5p
hsa-miR-592
hsa-miR-454-3p
hsa-miR-4326
hsa-miR-365a-3p
hsa-miR-335-3p
hsa-miR-101-5p
hsa-miR-483-5p
hsa-let-7g-3p
hsa-miR-1468-5p
hsa-miR-493-5p
hsa-miR-191-3p
hsa-miR-218-5p
hsa-miR-200a-3p
hsa-miR-337-3p
hsa-miR-425-3p
hsa-miR-590-5p
hsa-miR-190b
hsa-miR-30c-5p
hsa-miR-3127-5p
hsa-miR-3613-5p
hsa-miR-196a-5p
hsa-miR-129-5p
hsa-miR-199b-5p
hsa-miR-32-5p
hsa-miR-1-3p
hsa-miR-184
hsa-miR-126-5p
hsa-miR-584-5p
hsa-miR-375
hsa-miR-130a-3p
hsa-miR-15b-3p
hsa-miR-1266-5p
hsa-miR-381-3p
hsa-miR-1247-5p
hsa-miR-148a-3p
hsa-miR-203a-3p
hsa-miR-452-5p
hsa-miR-3200-3p
hsa-miR-425-5p
hsa-miR-30b-5p
hsa-miR-3065-5p
hsa-miR-187-3p
hsa-miR-323b-3p
hsa-miR-891a-5p
hsa-miR-27a-5p
hsa-miR-200b-3p
hsa-miR-191-5p
hsa-miR-615-3p
hsa-miR-495-3p
hsa-miR-142-5p
hsa-miR-155-5p
hsa-miR-144-3p
hsa-miR-224-3p
hsa-miR-7-5p
hsa-miR-1180-3p
hsa-miR-449a
hsa-miR-223-3p
hsa-miR-20b-3p
hsa-miR-105-5p
hsa-miR-3614-5p
hsa-miR-3065-3p
hsa-miR-20b-5p
hsa-miR-146a-3p
hsa-miR-675-3p
hsa-miR-1269a
hsa-miR-628-5p
hsa-miR-767-5p
hsa-miR-9-5p
hsa-miR-205-5p
