# Supplementary material for: miRNA-Based Breast Cancer Subtyping Using AHALA Multi-Stage Classification Approach
Source: Cancers (Basel). 2026 Feb 10;18(4):586. doi: 10.3390/cancers18040586 (PMC12939616; doi:10.3390/cancers18040586)
Supplement: Supplementary file 1 [file cancers-18-00586-s001.zip › Supplementary File S3 The outcome of the differential expression analysis/Supplementary File S3 a/significant_genes_LuminalA_vs_LuminalB.csv]

gene
hsa-miR-301a-3p
hsa-let-7c-5p
hsa-miR-125b-2-3p
hsa-miR-7-5p
hsa-miR-3677-3p
hsa-miR-15b-3p
hsa-miR-935
hsa-miR-99a-5p
hsa-miR-887-3p
hsa-miR-30a-5p
hsa-miR-30a-3p
hsa-miR-9-5p
hsa-miR-205-5p
hsa-miR-105-5p
hsa-miR-1269a
