# Supplementary material for: miRNA-Based Breast Cancer Subtyping Using AHALA Multi-Stage Classification Approach
Source: Cancers (Basel). 2026 Feb 10;18(4):586. doi: 10.3390/cancers18040586 (PMC12939616; doi:10.3390/cancers18040586)
Supplement: Supplementary file 1 [file cancers-18-00586-s001.zip › Supplementary File S3 The outcome of the differential expression analysis/Supplementary File S3 b/dge_results_BasalLike_vs_Controldata.csv]

	logFC	AveExpr	t	P.Value	adj.P.Val	B
hsa-miR-139-3p	-3.50547757549747	3.29162893093435	-16.6210585068207	2.46038451992983e-41	1.44424571319881e-38	83.321194888461
hsa-miR-183-5p	3.14298651183676	13.3615339593471	15.3314160093459	4.5467290155662e-37	1.33446496606868e-34	73.5917188424084
hsa-miR-1301-3p	2.51249537458518	3.69484809209963	14.860363167917	1.65609232184513e-35	2.84186382122895e-33	70.0308168000476
hsa-miR-139-5p	-3.35970243755012	5.69306659736054	-14.8398648862018	1.93653412008787e-35	2.84186382122895e-33	69.8758692181027
hsa-miR-10b-5p	-2.63062408868089	16.2719123831761	-14.7584128580959	3.60561049994802e-35	4.23298672693897e-33	69.2602033862989
hsa-miR-210-3p	4.28500465319049	8.55553329030614	14.6329915334173	9.38848532954466e-35	9.18506814740453e-33	68.3123323316556
hsa-miR-21-5p	2.06344490136579	17.336416282446	14.1681010738658	3.25076297511658e-33	2.72599695199062e-31	64.8015717695804
hsa-miR-106b-5p	2.02084896198989	7.55786794986665	14.0174884997582	1.02360736592991e-32	7.51071904751069e-31	63.6655110873916
hsa-miR-96-5p	3.00270236025737	4.6368852342118	13.6850993332592	1.28254733591964e-31	8.365058735387e-30	61.1616626909417
hsa-miR-141-3p	3.19332952359952	9.43032340523183	13.246922560283	3.56034978936897e-30	2.08992532635959e-28	57.8701926219551
hsa-miR-10b-3p	-2.08213586341036	4.21300489428958	-13.1320224789498	8.4931085406439e-30	4.53223155759815e-28	57.0092603437317
hsa-miR-130b-5p	2.35967153900025	3.58902684253723	13.0195569140655	1.98706562601728e-29	9.72006268726786e-28	56.1675754690503
hsa-miR-429	3.2978900142546	6.09373794579107	12.5248161194375	8.247234415976e-28	3.72394354013686e-26	52.4785764724507
hsa-miR-200a-5p	2.97500823391543	8.91925628914889	12.4543612623767	1.39917660155173e-27	5.86654760793475e-26	51.9552690879148
hsa-miR-671-5p	1.78587170593384	2.24585362968035	12.2643822514561	5.80322915373725e-27	2.26992412656322e-25	50.5470471415436
hsa-miR-145-5p	-2.47272635644826	10.7317952300315	-12.2558128519866	6.18718671635632e-27	2.26992412656322e-25	50.4836287997654
hsa-miR-18a-5p	2.52346701235707	2.85518198516739	12.0613756779449	2.64076458095745e-26	9.11840475895307e-25	49.0472057650723
hsa-miR-93-5p	1.84986927296773	11.9434304945657	11.9657999739317	5.37944939693729e-26	1.75429822000122e-24	48.3429795457074
hsa-miR-130b-3p	2.11110330272244	3.29742372534633	11.8239585811613	1.5428222683089e-25	4.76650879735435e-24	47.3002414316966
hsa-miR-33a-5p	2.81483212339276	3.71686840551695	11.7168581562561	3.41177353312985e-25	1.00135553197361e-23	46.5148782486957
hsa-miR-1307-3p	1.8355243063031	9.8151088246901	11.7097754882686	3.59539717842504e-25	1.00499911606452e-23	46.4630034091241
hsa-miR-93-3p	1.8628048705036	3.88027211965286	11.6980698503216	3.92072552356105e-25	1.0461208556047e-23	46.3772861993444
hsa-miR-877-5p	1.7991899502933	1.11120228435469	11.6592982589784	5.22282228355783e-25	1.33295507845585e-23	46.0935262171734
hsa-miR-21-3p	2.248928288356	10.7959364590988	11.5824540306173	9.21375155110949e-25	2.25353006687553e-23	45.5318316854665
hsa-miR-204-5p	-3.1138456640478	2.14664457415725	-11.5073926307938	1.60269937248602e-24	3.76313812659717e-23	44.9841021872355
hsa-miR-200a-3p	2.90701019756708	7.4795376373173	11.384544335543	3.95777913788151e-24	8.93544751514018e-23	44.0897270604937
hsa-let-7g-3p	1.81671144475371	5.42231854132223	11.2753009760228	8.82321214874867e-24	1.91823167826499e-22	43.2966296906668
hsa-miR-590-5p	1.93562294359144	3.67608761989286	11.1884890053362	1.66590610734617e-23	3.49245316075786e-22	42.6679366334367
hsa-miR-455-3p	2.62363761004417	7.5242359759275	11.0797015337473	3.68716938334244e-23	7.46333940697245e-22	41.8821102075281
hsa-miR-128-3p	1.46572773166207	6.76237223261336	10.9625796239223	8.65108096732415e-23	1.69272817593976e-21	41.0386742385749
hsa-miR-17-5p	2.10820255114933	8.2971582770778	10.9274990786168	1.1162923358709e-22	2.11375355211683e-21	40.7865859045753
hsa-miR-200c-5p	2.23391811833332	5.13556566351821	10.7202652724419	5.00650194823782e-22	9.18380201129876e-21	39.3026790231672
hsa-miR-125b-5p	-2.03512279377356	9.86492257754176	-10.690049912767	6.22635611912922e-22	1.10753667937238e-20	39.087096238325
hsa-miR-590-3p	1.73619812037253	2.45619485163746	10.4387348127272	3.78864494618877e-21	6.5409840688612e-20	37.302045387826
hsa-miR-182-5p	2.05507752970042	14.8315725945409	10.4292572820227	4.0544937699922e-21	6.79996526567264e-20	37.2350177395774
hsa-miR-301a-3p	2.1632813484631	3.08221364860022	10.3958436305908	5.14873916535083e-21	8.39530525016927e-20	36.9988804259896
hsa-let-7c-5p	-2.17031052921288	11.3096407782891	-10.3886133550405	5.42174410634871e-21	8.60152375790998e-20	36.9478190667318
hsa-miR-940	2.14961469609138	2.38300612537546	10.2848928418883	1.13611188922053e-20	1.75499389203277e-19	36.2167446300417
hsa-miR-195-5p	-1.71539310760559	5.47816781352122	-10.202256872314	2.0444405050324e-20	3.07714506783082e-19	35.6362163621712
hsa-miR-15b-3p	2.26366497059952	4.7936981169818	10.1454350433232	3.05908341401859e-20	4.48920491007228e-19	35.2380533678079
hsa-miR-19a-3p	1.9678175890859	4.24973623068796	10.072880950067	5.11145426989956e-20	7.3181064791001e-19	34.7308810496581
hsa-miR-142-3p	2.76402719126062	11.0858363902176	10.0262757872379	7.10305918138337e-20	9.92737080826676e-19	34.405838577856
hsa-miR-145-3p	-1.61299528596149	5.14008501352418	-10.003440412055	8.34397051030482e-20	1.13904899756952e-18	34.2467899287311
hsa-miR-99a-5p	-2.38876876021843	9.60787410269937	-9.99504509070264	8.85250405431283e-20	1.18100451815492e-18	34.1883520793577
hsa-miR-17-3p	1.5568921884408	7.27029629722465	9.95837790789301	1.14600931644794e-19	1.4949054861221e-18	33.9333466237466
hsa-miR-141-5p	2.31459796852205	9.14591954440943	9.91441440747949	1.56104025262286e-19	1.95223329055775e-18	33.6280873913714
hsa-miR-577	3.38414593155199	1.91703670995689	9.91422513872341	1.56311694473959e-19	1.95223329055775e-18	33.6267743712861
hsa-miR-301b-3p	1.34102919584814	0.683497615148387	9.90363287831204	1.68382395064097e-19	2.05917637297136e-18	33.5533083068689
hsa-miR-151a-5p	1.38777792366371	6.44211413892848	9.88558239463745	1.91125221541849e-19	2.28960214377685e-18	33.4281857402098
hsa-miR-143-3p	-1.56657285998132	15.3612159352901	-9.81270175017713	3.18475288437549e-19	3.73889988625683e-18	32.923927807418
hsa-miR-337-3p	-2.32953577054277	5.48110501684864	-9.80654871392035	3.32482325034357e-19	3.82680636853269e-18	32.8814245892835
hsa-miR-200b-3p	2.37269089713306	8.72875830708517	9.78900957433487	3.75860677348684e-19	4.24288880007072e-18	32.7603295800532
hsa-miR-135b-5p	3.0612848538511	2.63823226048877	9.72805240735847	5.75217996047952e-19	6.37081063547449e-18	32.3401583839927
hsa-miR-3200-3p	2.11434926603932	1.96672601343556	9.72402339395851	5.91604087374639e-19	6.43095554238728e-18	32.3124250694885
hsa-miR-200c-3p	2.23715321219599	12.9729146793007	9.66269091358454	9.06730021021406e-19	9.67728222435573e-18	31.8908411225791
hsa-miR-934	2.2275053938407	0.922313413535586	9.63135391935258	1.12731839421184e-18	1.18167124536134e-17	31.6758711561018
hsa-miR-18a-3p	1.61756919031311	1.111131530531	9.57590291794615	1.65607201071373e-18	1.7054636320859e-17	31.2962067743752
hsa-miR-1277-3p	1.31071191849151	1.16989760147513	9.50763534229297	2.65565981802749e-18	2.68771088479679e-17	30.8300812481466
hsa-miR-629-3p	1.78882491633098	2.80760033989417	9.44811949383029	4.00381169058157e-18	3.93549232107088e-17	30.4248936728216
hsa-miR-185-3p	1.53481808670363	2.32122322850184	9.44743812066761	4.02264973192935e-18	3.93549232107088e-17	30.4202612867454
hsa-miR-486-5p	-3.30927427807483	5.88112891510712	-9.44455641077828	4.10329947008376e-18	3.94858489990028e-17	30.4006713053023
hsa-miR-183-3p	1.47285927249024	1.05438360563292	9.38871400065235	6.02521740784284e-18	5.70452035226411e-17	30.021572957063
hsa-miR-769-5p	1.24393597538005	4.43921873304831	9.35551616166693	7.56758849073574e-18	7.05107054612997e-17	29.7966751668855
hsa-miR-99b-3p	1.46920245286977	6.27396723144966	9.28238863611701	1.24872340057891e-17	1.14531349396847e-16	29.3025360271514
hsa-miR-148b-5p	1.29274983673441	1.49636475398336	9.25622011137317	1.49321111419808e-17	1.34848449851426e-16	29.1261355636736
hsa-miR-195-3p	-1.36214865181782	2.58047913380299	-9.24389215347306	1.62431844437064e-17	1.43448326540706e-16	29.0431120903107
hsa-miR-324-3p	1.37171771018867	4.44642457495118	9.2427244138447	1.63731480037944e-17	1.43448326540706e-16	29.0352504852638
hsa-miR-335-5p	-2.53856869552496	4.07173680326006	-9.20278453621999	2.14977260302047e-17	1.85575958525444e-16	28.7666360261575
hsa-miR-937-3p	2.05121029208069	1.68709718060923	9.18891424230758	2.36270261648977e-17	2.01000932736159e-16	28.6734768340721
hsa-miR-32-5p	1.70300098695581	4.42721270706014	9.1825160872222	2.46785785541578e-17	2.06947508732723e-16	28.6305257553757
hsa-miR-16-1-3p	1.36866946914532	2.28575329981142	9.10614994922702	4.14555845391371e-17	3.41401507565226e-16	28.1189494049505
hsa-miR-155-3p	1.40536575983877	0.745850859271412	9.10466334748852	4.18754830403685e-17	3.41401507565226e-16	28.1090104451664
hsa-miR-592	1.94989198582802	1.70089480489294	9.09964324842691	4.33248839374469e-17	3.48379546181936e-16	28.0754532336201
hsa-miR-3677-3p	2.18005167743568	3.21989705798609	9.09762016341294	4.39229693271018e-17	3.48415986419038e-16	28.0619322299845
hsa-miR-340-3p	1.35948419810933	3.38348819703309	9.05454572608313	5.87929560302429e-17	4.60152869196701e-16	27.7743860623385
hsa-miR-200b-5p	1.97604740320878	4.07600059227951	9.02845987912302	7.01264835554928e-17	5.41634813777293e-16	27.6005619430793
hsa-miR-100-5p	-1.85873788349634	11.7571745620557	-9.0245846427159	7.19857502836878e-17	5.48774485928893e-16	27.5747594473269
hsa-miR-377-5p	-1.40934097636972	1.32851958854602	-9.01330477189211	7.76806927281481e-17	5.84597008095166e-16	27.4996846469748
hsa-miR-192-5p	1.72418257760068	8.7139538509955	8.99940389427911	8.5317288411484e-17	6.33939851867609e-16	27.4072269103771
hsa-miR-106b-3p	1.21284097526366	8.39534420277513	8.96824733205178	1.05246697542719e-16	7.72247643219697e-16	27.2002458544815
hsa-miR-188-5p	1.4326923657717	1.21843128232717	8.90193195686845	1.64352582760698e-16	1.19104896395716e-15	26.7608476157029
hsa-miR-188-3p	1.33275334286354	1.18388234708658	8.77888729334105	3.74238435729676e-16	2.67899953382097e-15	25.9497920750975
hsa-miR-148b-3p	1.27187075106166	7.39349659635862	8.7139508372654	5.76497651018524e-16	4.07715808611896e-15	25.5240173594204
hsa-miR-199b-5p	-1.77280083899642	7.93195774170794	-8.67030819641403	7.70081658804036e-16	5.38140397283297e-15	25.238753770444
hsa-miR-125b-2-3p	-1.80960687556441	4.20018223736238	-8.66246945646456	8.11126724671695e-16	5.60154573390924e-15	25.1875936636329
hsa-miR-345-5p	1.88064593042863	4.44213346328324	8.64100586083152	9.34950155792919e-16	6.38157838895865e-15	25.0476300558041
hsa-miR-330-5p	1.29195502436503	4.94138950234088	8.61813466058687	1.08755822188447e-15	7.33789283041592e-15	24.8986819038073
hsa-miR-106a-5p	1.74459103650583	4.04577807518171	8.58904596326031	1.3177842228024e-15	8.79021975892054e-15	24.7095338461273
hsa-miR-331-3p	1.38128716737167	5.08742845975455	8.57547048390713	1.44117027166767e-15	9.50524662324635e-15	24.6213720644012
hsa-miR-33b-5p	2.35121964478116	2.66635170285499	8.5585218845464	1.61139551612932e-15	1.05098796440879e-14	24.5114052707242
hsa-miR-3682-3p	1.12049916725106	0.838195269886322	8.54423067336309	1.77031248069661e-15	1.14194881996584e-14	24.4187674589153
hsa-miR-99a-3p	-1.45451529581271	2.17984093733785	-8.47361093363429	2.81449727675324e-15	1.79577163201539e-14	23.9621793123491
hsa-miR-19b-1-5p	1.34157330419372	2.66064080790073	8.34977780130168	6.31603853601597e-15	3.9865748609047e-14	23.1663541270235
hsa-miR-181c-3p	1.68805139956369	5.40831412179191	8.33234195941888	7.07394057254872e-15	4.41745012349585e-14	23.0548008954616
hsa-miR-98-5p	1.13689999696636	5.8526229027792	8.32944281623818	7.20841535234367e-15	4.45404190718498e-14	23.0362644798562
hsa-miR-30e-5p	1.1040576455581	12.6219638063413	8.31908801633807	7.70971800093029e-15	4.71417131931883e-14	22.9700866150964
hsa-miR-3613-5p	1.48505905034595	3.52111987084302	8.26227083666236	1.11409064214247e-14	6.7419712055426e-14	22.607754463979
hsa-miR-495-3p	-1.65473831776242	2.92364555112736	-8.13589792417519	2.51470593114665e-14	1.50625753222764e-13	21.8067028021858
hsa-miR-454-3p	1.56930542057952	3.20668295772886	8.08072634938605	3.58053210246839e-14	2.12300236782722e-13	21.4591150439889
hsa-miR-3664-5p	1.20389825671365	0.694525268615053	8.04104630467001	4.6129111930082e-14	2.70777887029581e-13	21.2099400201247
hsa-miR-381-3p	-1.51620370967605	4.72436797683689	-7.99728601949341	6.09509772981883e-14	3.54239838356797e-13	20.9359402085271
hsa-miR-181b-5p	1.49583865530614	8.07095698557291	7.92098850251819	9.88794528936085e-14	5.69041557338708e-13	20.4602352602603
hsa-miR-505-3p	1.34949929521659	5.133766260811	7.88306460075557	1.25644165306109e-13	7.16049757618308e-13	20.2247517267846
hsa-miR-760	1.60291494832396	1.57909346345958	7.8794355020179	1.2855344226659e-13	7.25585294331621e-13	20.2022512447802
hsa-miR-29a-5p	1.14533943682683	2.95475018501714	7.84677673000226	1.57919151607643e-13	8.82843257082729e-13	20.0000342585909
hsa-miR-365a-3p	-1.52364786074188	6.72216655390733	-7.81920593513575	1.87804905653539e-13	1.04001395866629e-12	19.8296982528973
hsa-miR-133a-3p	-1.68124047194889	1.89564546690338	-7.80479406629495	2.05586794739444e-13	1.12784531319676e-12	19.7407979482159
hsa-miR-766-3p	1.32252586660093	3.23979789393625	7.64588065201031	5.54023673658418e-13	3.01122126331011e-12	18.7669056094221
hsa-miR-20a-5p	1.48345169158954	7.31232408675112	7.63474877531034	5.93609198144332e-13	3.19677614046535e-12	18.699127836328
hsa-miR-379-5p	-1.66020428063176	9.40312594446218	-7.62492613137089	6.30851770800228e-13	3.36645444963394e-12	18.6393702630217
hsa-let-7d-5p	1.05635031090557	7.73595528047272	7.5363444389319	1.08986129651448e-12	5.76350073021624e-12	18.1025503907357
hsa-miR-769-3p	1.1588465996202	1.5496853413661	7.49725743639394	1.38560325792993e-12	7.26204564647205e-12	17.8668783387855
hsa-miR-497-5p	-1.2709709306238	4.94900726233088	-7.48403170137534	1.50261907769488e-12	7.80564069563626e-12	17.7873029259033
hsa-miR-191-3p	1.35759463717804	2.46226628733023	7.43492004952016	2.02899426347239e-12	1.04475406373534e-11	17.4925611646909
hsa-miR-148a-3p	1.36928647218396	15.4903245693545	7.41750579338924	2.25636996067944e-12	1.1517297103642e-11	17.388334949755
hsa-miR-425-3p	1.21816251555881	3.45859291407484	7.36839939429839	3.04194042393948e-12	1.53932674901076e-11	17.0952367604931
hsa-miR-483-3p	-2.00447285982943	2.45011624738122	-7.34044547464904	3.60396177558027e-12	1.80814150620993e-11	16.9289266488647
hsa-miR-140-3p	-1.05540118681068	9.24747546109951	-7.3239232404354	3.98310435683754e-12	1.98142564191833e-11	16.8308127843882
hsa-miR-455-5p	1.29465669265401	4.17746161849318	7.31449259346036	4.21688346955384e-12	2.08009293834294e-11	16.7748723804418
hsa-miR-744-3p	1.39910176495606	4.41847627062254	7.27411705205693	5.38054203298184e-12	2.63198181113361e-11	16.5358817784144
hsa-miR-942-5p	1.26050432702898	2.60441770499943	7.23009855968148	7.01153734239464e-12	3.4014648099055e-11	16.2762712512197
hsa-miR-545-5p	0.878476875070581	0.653295473790825	7.22549595053667	7.20796064710809e-12	3.46809254086266e-11	16.2491833083189
hsa-miR-92b-3p	1.61113731092123	6.68815174140515	7.2123498804245	7.79937014938182e-12	3.72213843714401e-11	16.1718739569593
hsa-miR-3610	1.02055827912822	0.846881536670679	7.18833414568765	9.00590058994409e-12	4.26327713411063e-11	16.0308716793741
hsa-miR-155-5p	1.86673868552727	8.2165174050074	7.18353120125555	9.26840855988928e-12	4.35244465972401e-11	16.0027080747753
hsa-miR-324-5p	1.37987573456264	4.60650033352529	7.12883719915518	1.28453522757876e-11	5.98430300467248e-11	15.6828349595893
hsa-miR-1-3p	-1.57725780496519	2.35807302920686	-7.11011800926672	1.43584358973152e-11	6.63653690686929e-11	15.5737149816417
hsa-miR-939-5p	1.00858112535329	1.16188327016	7.1025924481434	1.50150843442035e-11	6.88582383597459e-11	15.5298977900614
hsa-miR-451a	-2.55295845297758	7.27360122407696	-7.09957494400049	1.52866147626102e-11	6.9560022214358e-11	15.512336861183
hsa-miR-501-5p	1.00268634989586	1.38477853004346	7.09095516950186	1.60892085626246e-11	7.26489648173897e-11	15.4621987798867
hsa-miR-10a-5p	-1.67106703087424	14.5537523351621	-7.06910444597942	1.83145570142282e-11	8.20659921171905e-11	15.335276056025
hsa-miR-144-5p	-2.37377120062966	5.35318221309748	-7.01955097381264	2.45468464596275e-11	1.09159082362131e-10	15.0483726483188
hsa-miR-1292-5p	0.701999978334857	0.485481398495421	7.00503655575611	2.67392570446455e-11	1.18014615678247e-10	14.9645842515936
hsa-miR-99b-5p	0.938897918483159	15.3999072975137	6.9303044513498	4.14665384973552e-11	1.81648194760802e-10	14.5349578559576
hsa-miR-203a-3p	2.46734827288272	11.5708509379985	6.9031552512859	4.85969370310356e-11	2.11306681757169e-10	14.3796255108836
hsa-miR-3170	1.19309539315082	1.59965684432788	6.89719882831714	5.03159045980936e-11	2.17172323522654e-10	14.3455997060516
hsa-miR-433-3p	-1.10176605040253	1.03265359614787	-6.89251462706216	5.17096479525919e-11	2.21558856555996e-10	14.3188549581216
hsa-miR-151a-3p	0.877556706876074	11.0261838458791	6.88509260463696	5.39962047725395e-11	2.29679508706382e-10	14.2765028902027
hsa-miR-432-5p	-1.36317360814764	2.81092438161991	-6.87721332164129	5.65325852576719e-11	2.38738327670888e-10	14.231574409285
hsa-miR-1976	0.942112812058094	3.40101364657441	6.84478477411588	6.82649177590324e-11	2.86225048032514e-10	14.0470205343783
hsa-miR-548d-3p	0.61308379559327	0.258000439068762	6.75211495851347	1.16653707481375e-10	4.85643448876364e-10	13.5228191104301
hsa-miR-9-5p	2.75285225556842	9.93740387804639	6.74809016104006	1.19387780887779e-10	4.93525544937508e-10	13.5001601372508
hsa-miR-107	0.8138129803053	5.66236699329755	6.69805626431347	1.59118040551853e-10	6.53162865761804e-10	13.2192336508518
hsa-miR-142-5p	1.93457562898012	5.73072287850577	6.67509472975239	1.81458260177935e-10	7.39694435586444e-10	13.0907817997855
hsa-miR-877-3p	0.630114127615228	0.335891502070459	6.66319927325351	1.9421681853527e-10	7.86243258484161e-10	13.0243530470204
hsa-miR-503-5p	1.6184483423281	3.3500140289964	6.65756221833337	2.00566989035298e-10	8.06389195641918e-10	12.992901548631
hsa-miR-383-5p	-1.13789831885142	0.642130212005781	-6.60890921485689	2.64570802942804e-10	1.05648341039065e-09	12.7221960507947
hsa-miR-15a-5p	1.00085885006475	6.81285481775933	6.59167525036607	2.9175144767681e-10	1.15714932288032e-09	12.6266299455752
hsa-miR-576-5p	1.2329742338332	3.87207201856537	6.55373099727163	3.61635288786256e-10	1.42469741286934e-09	12.4168211693485
hsa-miR-127-3p	-1.40933457865744	9.01282694235694	-6.54259000192335	3.85111746375306e-10	1.5070706341487e-09	12.3553756059493
hsa-miR-16-5p	1.09180257086338	9.03587572146258	6.52382182375299	4.28090389658809e-10	1.66416595185246e-09	12.2520262763293
hsa-miR-1254	0.882555064364713	0.783127020080415	6.51709722965181	4.44608762664461e-10	1.71700884002657e-09	12.215046084517
hsa-miR-3928-3p	1.04795355574492	1.55928465964062	6.50984482862555	4.63125623216173e-10	1.77682837142414e-09	12.1751927527031
hsa-miR-2277-5p	0.844595102385273	0.924230844322268	6.5076660867234	4.68834900561554e-10	1.78705251058203e-09	12.1632261138441
hsa-miR-483-5p	-1.34741489573335	1.53775007776392	-6.46836174128711	5.84539659254133e-10	2.21370825794952e-09	11.9478234039288
hsa-miR-218-5p	-1.04477471282701	5.33794901748228	-6.46619692903078	5.91669500325538e-10	2.2263461326352e-09	11.9359856055782
hsa-miR-1258	-1.12492495000776	1.12220042594714	-6.44446645040055	6.68140614350845e-10	2.49807987658564e-09	11.8173093071426
hsa-miR-299-5p	-1.17745539980798	1.78073230026999	-6.42430582878613	7.47720476901726e-10	2.77792354393236e-09	11.7074543120178
hsa-miR-423-3p	0.980595252256434	6.79863372079719	6.37226755856113	9.98669201589876e-10	3.68691082599533e-09	11.4250067202652
hsa-miR-369-5p	-1.3774515074397	2.20737798659587	-6.37042669325557	1.00891693097301e-09	3.70146399050723e-09	11.4150444513954
hsa-miR-126-5p	-1.2061892599009	7.85901367604058	-6.32601331607585	1.28994118368798e-09	4.70307748338414e-09	11.1753028752044
hsa-miR-3922-3p	0.653776089120547	0.594775591975892	6.30981515275977	1.41048176652588e-09	5.11081973426353e-09	11.0881591856371
hsa-miR-339-3p	0.805370741539229	3.36534764254567	6.3036315359864	1.45935523342966e-09	5.25546946026511e-09	11.0549337523437
hsa-miR-193a-5p	-0.960174897947889	8.9626056424628	-6.30087075391306	1.48170843098193e-09	5.30343200601458e-09	11.0401071001535
hsa-miR-376c-3p	-1.21621728605868	2.20674897326051	-6.29270343356632	1.54982148938831e-09	5.5136073592178e-09	10.9962717067329
hsa-miR-3127-5p	1.17894433612881	2.97961541886014	6.28641269530898	1.60436935801005e-09	5.67328200693916e-09	10.9625356052385
hsa-miR-532-5p	0.86973025827217	9.24229738656766	6.2802033638364	1.66005647740792e-09	5.8350488157991e-09	10.9292594460754
hsa-miR-487b-3p	-1.23495419854787	2.45238149736998	-6.26106842593526	1.84385618314707e-09	6.44252130659124e-09	10.8268605091447
hsa-miR-655-3p	-1.01993864625907	1.65151727735989	-6.24930100299967	1.96664662843781e-09	6.83089686918932e-09	10.76399808253
hsa-miR-1306-3p	0.91657823295163	1.17376281730402	6.23711493346409	2.10225205771776e-09	7.22262465016566e-09	10.6989876368852
hsa-miR-651-5p	1.03918761841875	1.59790206010478	6.23695985944669	2.10403546026973e-09	7.22262465016566e-09	10.6981609259102
hsa-let-7a-5p	-0.729966022128957	15.177396733468	-6.23570949646732	2.11846934988009e-09	7.22989249057914e-09	10.6914956824263
hsa-miR-187-3p	2.72139804411102	3.51903042869012	6.21730493560403	2.34250209808051e-09	7.9482585640073e-09	10.5934973793839
hsa-miR-500a-5p	0.976036875270601	1.86634560180373	6.20213346332609	2.54450743533993e-09	8.58405669278469e-09	10.5128692824157
hsa-miR-3199	-0.791892071011321	0.969395318327866	-6.19861273426738	2.59377253555213e-09	8.70025416210913e-09	10.49417860028
hsa-miR-500b-5p	0.974528779777907	1.86555677876634	6.18762267997088	2.7536461208232e-09	9.18403564160919e-09	10.4358838276211
hsa-let-7d-3p	0.881526575954041	8.33115052414607	6.13123300559998	3.73856409341346e-09	1.23985148182695e-08	10.1379398738704
hsa-miR-16-2-3p	1.10073202089506	3.05174527483187	6.11664538869902	4.04506257351916e-09	1.33396164643581e-08	10.0611826635274
hsa-miR-485-5p	-0.503325858322494	0.308809063024566	-6.09570655176411	4.5284395345016e-09	1.4850245847779e-08	9.95123672028116
hsa-miR-3136-5p	0.676471524102421	0.59429467643037	6.05710272615021	5.57227060497035e-09	1.81717935839866e-08	9.74924910604967
hsa-miR-616-5p	1.0127162166135	1.77526365206209	6.04055170258199	6.08885828450234e-09	1.97467392983584e-08	9.66293347197915
hsa-miR-340-5p	0.911722781742813	3.74867458371596	6.03632446766466	6.22814157835231e-09	2.00874676180923e-08	9.64091539011156
hsa-miR-3615	1.12117120741032	1.53777525730319	6.02649461566538	6.56419592795556e-09	2.10556448618028e-08	9.58975866047871
hsa-miR-431-3p	-1.25992773629631	3.1898510417724	-6.01199868421861	7.09238298122693e-09	2.26050213718346e-08	9.5144292385887
hsa-let-7a-3p	0.840857948394208	5.18903804270689	6.01115850591106	7.12424012570596e-09	2.26050213718346e-08	9.51006722314125
hsa-miR-105-5p	2.72122184955238	1.56559918188463	6.00389852914757	7.40541508411129e-09	2.33708529805017e-08	9.47239356135982
hsa-miR-181a-3p	0.926398898711197	7.58734707842807	6.00010909211401	7.5564627957081e-09	2.37200195779714e-08	9.45274249047734
hsa-miR-589-5p	0.796643351761413	5.64242666280867	5.99208150417888	7.88647141809498e-09	2.462424852352e-08	9.41114330932434
hsa-miR-671-3p	0.812800423370167	2.23916076045218	5.97209525997528	8.77057741043232e-09	2.72398356609723e-08	9.30775067431765
hsa-miR-501-3p	1.02472553759917	5.36346572192708	5.95919163840213	9.39214678754896e-09	2.90167903383749e-08	9.24113195541605
hsa-miR-4326	1.63709367525647	2.45538779985997	5.88575173046918	1.38410200444779e-08	4.25375851628719e-08	8.8639923452644
hsa-miR-500a-3p	0.947941095866761	7.44955063117543	5.85802107419987	1.60096775894884e-08	4.89462538803631e-08	8.72248252913945
hsa-miR-18b-5p	0.662378326761392	0.462994403274208	5.85215744091003	1.65090797223121e-08	5.0211553352317e-08	8.69262365406296
hsa-miR-147b	0.787159853853248	0.599137003411987	5.80661996724392	2.09415976911217e-08	6.33645249726208e-08	8.46149226970318
hsa-miR-9-3p	1.57695004979562	1.41181137364456	5.78954911080665	2.28868117719005e-08	6.88951718466953e-08	8.37519290065053
hsa-miR-585-3p	-0.662901748606015	0.459368451043426	-5.77783704857868	2.43223608457804e-08	7.28429888595567e-08	8.31609370869053
hsa-miR-494-3p	-1.04763479471908	1.35787201209362	-5.73309662103204	3.06612198655565e-08	9.11470202492899e-08	8.09115661743312
hsa-miR-1226-3p	0.921157540649636	1.18039682526412	5.73257024395268	3.07446507825543e-08	9.11470202492899e-08	8.08851799396456
hsa-miR-654-5p	-0.89182625643685	1.3399941735276	-5.72128371060983	3.25878502916586e-08	9.61259704583097e-08	8.03198456671539
hsa-miR-296-5p	-1.29612522016073	2.30539272314956	-5.71781187550833	3.31762234470281e-08	9.73722158170276e-08	8.01461120954346
hsa-miR-411-5p	-1.21006311997885	2.58750407803843	-5.66740250730325	4.2982256499403e-08	1.25525296344028e-07	7.76325252624343
hsa-miR-660-5p	0.866680320955727	4.75678060196546	5.62672352160701	5.29094295669547e-08	1.53751659187141e-07	7.56163820175244
hsa-miR-25-3p	0.61509466465991	13.0221228588053	5.61011028905345	5.7578037052747e-08	1.66494126847106e-07	7.47961560398639
hsa-miR-3651	0.93129412153178	0.921510156279568	5.60539640328067	5.89743300806102e-08	1.69695743908422e-07	7.45637579429103
hsa-miR-519a-5p	1.56021813918568	0.921959705074386	5.55251137883346	7.70877930527821e-08	2.20734314741381e-07	7.1966677420018
hsa-miR-636	0.57118907297246	0.338533384651381	5.52726563531635	8.75465436014409e-08	2.4946515094197e-07	7.07335329173461
hsa-miR-484	1.01319912919164	6.50803532934145	5.52199439251688	8.98986574522995e-08	2.54930009297101e-07	7.04765980894964
hsa-miR-656-3p	-0.627336794369814	0.698443754271847	-5.50426535148966	9.82702833136436e-08	2.77330078389946e-07	6.96138140710826
hsa-miR-1180-3p	1.19653644781377	3.6411290743564	5.4846385269292	1.08424459043295e-07	3.04522284490019e-07	6.86611570796991
hsa-miR-185-5p	0.72959842606898	5.56009554824623	5.4743326769018	1.14158365533122e-07	3.19099812228299e-07	6.81619732911808
hsa-miR-548s	0.659039931664626	0.438142255846451	5.47248017447891	1.1521990351104e-07	3.20043224688388e-07	6.80723203031631
hsa-miR-186-3p	0.484386212634239	0.337956995280406	5.47184461212633	1.15586309427493e-07	3.20043224688388e-07	6.80415672520282
hsa-miR-20b-3p	1.4338638484367	1.58604021807976	5.4424622358156	1.33822256884439e-07	3.68796548315331e-07	6.66228417100537
hsa-miR-26a-5p	-0.709589480451179	10.7585709610637	-5.43842806516298	1.36535149130095e-07	3.74514638034418e-07	6.64285119781166
hsa-miR-1229-3p	0.728403604619484	0.775499283378394	5.37863926303325	1.83602836059578e-07	5.01278440776615e-07	6.35615028729362
hsa-miR-767-5p	1.99480663723981	0.981599478853641	5.36882357375674	1.92708190191502e-07	5.23702350196351e-07	6.30931667732582
hsa-miR-181d-5p	1.21798837490892	4.3180822296736	5.36693704265795	1.94507840046725e-07	5.26157152568791e-07	6.30032308284109
hsa-miR-329-3p	-0.685772364778518	0.719840927529177	-5.34777268282311	2.13741358434942e-07	5.75532923859225e-07	6.20910081905999
hsa-miR-505-5p	0.900757573177333	3.24139314583035	5.34665557506839	2.14917811724443e-07	5.76058244211179e-07	6.20379122383875
hsa-miR-654-3p	-1.18415490545344	4.20371559117793	-5.33984082505903	2.22232172920004e-07	5.92955843200191e-07	6.17141953609461
hsa-miR-3942-5p	0.397527542752273	0.219778284913555	5.30920833007714	2.58211096756854e-07	6.85836714010286e-07	6.02630562149112
hsa-miR-589-3p	0.861173221814895	1.72440785282991	5.29323246408317	2.79160997556387e-07	7.38141916962158e-07	5.95088269040364
hsa-miR-30a-3p	-1.27363282785513	13.5654438162489	-5.2851225616625	2.90419032500352e-07	7.64466242500927e-07	5.91266346085422
hsa-miR-335-3p	-1.41184648819258	6.27057410854192	-5.27090236278135	3.1123338139201e-07	8.15598191415668e-07	5.8457592998311
hsa-miR-148a-5p	0.950067795426174	5.11701417462842	5.24651133454683	3.50357520625304e-07	9.14043842698016e-07	5.73133212247424
hsa-miR-330-3p	0.825761354879817	1.91998337240452	5.24239218347687	3.57420172040166e-07	9.28343544192821e-07	5.7120488416434
hsa-miR-27b-5p	0.762954980081025	3.25592578256469	5.22303983224714	3.92495398731446e-07	1.01495506191788e-06	5.62161279073364
hsa-miR-129-2-3p	-0.519702828651807	0.300060290095666	-5.21288105716746	4.12223210647232e-07	1.06129396776283e-06	5.57424495486996
hsa-miR-1247-5p	-1.49396654175093	2.75842784666762	-5.20175217413133	4.34940179608614e-07	1.11489032938977e-06	5.52243721892977
hsa-miR-2355-3p	0.892505736594593	1.713815159259	5.20045418989616	4.37667559393649e-07	1.11700372766988e-06	5.51640046628725
hsa-miR-197-3p	0.886376150135414	8.36187690835111	5.18923279015246	4.61949136302985e-07	1.1738707489604e-06	5.46426082274518
hsa-miR-20a-3p	0.992361619766221	3.12566673517529	5.18188929696276	4.78542124780618e-07	1.21079408295786e-06	5.43018784300106
hsa-miR-32-3p	0.658159400444716	0.834090431544856	5.16862792113012	5.09984338754864e-07	1.28481032982449e-06	5.36875324830542
hsa-miR-758-3p	-1.05043420281517	3.39137966878176	-5.15897933600564	5.341115791017e-07	1.33984400398589e-06	5.32413357793195
hsa-miR-1262	-0.64164356597829	0.797843413344486	-5.15630755564238	5.40986147513619e-07	1.35131433442764e-06	5.31178966503782
hsa-miR-202-5p	-0.804595840161081	0.859629997760993	-5.13991453806638	5.85084076227517e-07	1.45527268112522e-06	5.2361631628425
hsa-miR-331-5p	0.679881661725384	1.98908904129102	5.13546442667335	5.97644744986208e-07	1.48024246964939e-06	5.21566628082652
hsa-miR-146b-5p	0.9937659182395	8.7934752626335	5.12363933035009	6.32306228574074e-07	1.55951158055874e-06	5.16126929098021
hsa-miR-103a-2-5p	0.796803197133209	1.30971770566654	5.1005613793815	7.0565478422982e-07	1.73313539055608e-06	5.05539498548514
hsa-let-7f-2-3p	0.611742322572478	0.632152546904303	5.09699278610476	7.17709561974509e-07	1.75539797032932e-06	5.03905738545362
hsa-miR-27a-3p	0.768600019555272	9.82849664880805	5.08563783925263	7.57410218050839e-07	1.84481243981677e-06	4.98713323254089
hsa-miR-30c-2-3p	-1.20845614115713	5.66920193653101	-5.08132092472899	7.73055432531228e-07	1.87513859047864e-06	4.96741697998827
hsa-miR-7-5p	1.11850828579763	1.17211256353009	5.04260260168956	9.28117125460546e-07	2.24199486685325e-06	4.79118045320931
hsa-miR-3662	0.629075283243836	0.429024812923766	5.03951681344312	9.41696597595974e-07	2.26547501142966e-06	4.77718108539687
hsa-miR-15b-5p	1.03713086903318	7.08748950735295	5.03453642619724	9.64020596957295e-07	2.30971465475074e-06	4.75460092503538
hsa-miR-19b-3p	0.964524414703999	6.81988207954054	5.02949926660991	9.87120297428715e-07	2.35544558776689e-06	4.73178156639024
hsa-miR-138-5p	0.729444455917553	0.597275117602666	5.01847601415699	1.03955744624809e-06	2.47052721031429e-06	4.68190788970841
hsa-miR-154-5p	-1.00689169629109	2.64422381843309	-5.00105609511712	1.12796790749763e-06	2.66982726492382e-06	4.6032721898487
hsa-miR-92a-3p	0.738130554935342	12.955501806586	4.99690109524483	1.15010749450016e-06	2.71129758743613e-06	4.58454844725416
hsa-miR-421	0.749990651514988	1.24831608811431	4.98354911883991	1.22413835849348e-06	2.87427686574269e-06	4.5244649581305
hsa-miR-378a-5p	-1.04918937783053	5.71084299947241	-4.96266777369989	1.34925115889192e-06	3.15542004091457e-06	4.43075909176211
hsa-miR-3917	0.679792427411456	1.00837868845489	4.91062075134761	1.7173547194116e-06	4.0003461122802e-06	4.19857923878135
hsa-miR-532-3p	0.887996711354937	5.04383632204132	4.90150108760772	1.79115407369634e-06	4.15576063739033e-06	4.15810073605844
hsa-miR-27a-5p	-1.15131787908596	3.77873614606586	-4.88874048699486	1.89958547352106e-06	4.38998690140497e-06	4.10156400046262
hsa-miR-92a-1-5p	0.898556849048761	1.91979482543702	4.88543725819747	1.92867237067272e-06	4.43972816307798e-06	4.08694829789523
hsa-miR-454-5p	0.641210131621239	0.686163183072863	4.87378301303724	2.0347747441226e-06	4.66567490156236e-06	4.03544617279408
hsa-miR-744-5p	0.796485477099225	4.59794517916507	4.86251737653082	2.14269038125963e-06	4.89400487859689e-06	3.98575640103252
hsa-miR-136-3p	-0.902085709206073	2.96390483909707	-4.80689042870476	2.76191482154111e-06	6.28389147381641e-06	3.741774358522
hsa-miR-548b-3p	0.709110764120195	0.881003739873612	4.79946010499015	2.85670427311481e-06	6.47446103597834e-06	3.7093581775675
hsa-miR-3680-3p	0.420099207630228	0.324676093665642	4.79834264724722	2.87122884506606e-06	6.48235127712992e-06	3.7044866053079
hsa-miR-20b-5p	1.65690390557493	4.44626429600102	4.78588265779842	3.03809013414549e-06	6.83279275380613e-06	3.65022998309635
hsa-miR-374a-3p	0.645371820780428	9.41326658141439	4.74297381417884	3.68739671827035e-06	8.26145753291869e-06	3.46426977913023
hsa-miR-605-5p	-0.529092271272387	0.541562850971229	-4.73063837116647	3.89760149787511e-06	8.69920942681632e-06	3.41106443950427
hsa-miR-1269a	2.93033072782661	2.44996791333688	4.72437850532532	4.00864956574026e-06	8.91317157230883e-06	3.38410791886339
hsa-miR-639	0.487837345919322	0.501153649485124	4.71739952206219	4.13605251910427e-06	9.16174652344984e-06	3.35408933384581
hsa-miR-181c-5p	0.91247232336945	5.36395760497264	4.7108399043403	4.25935421771861e-06	9.39940197669482e-06	3.32590787331789
hsa-miR-190a-5p	-0.712882133837349	2.17672597096718	-4.70064685878844	4.45801609875149e-06	9.80095674144991e-06	3.28218058127328
hsa-miR-299-3p	-0.475878600132849	0.538561445887028	-4.6852887118764	4.77431202924612e-06	1.04571685118189e-05	3.21644298432976
hsa-miR-146a-3p	1.2484667929215	0.896080217212991	4.66854204336606	5.14384522241086e-06	1.12246734035508e-05	3.1449645684901
hsa-miR-502-3p	0.72826591473365	2.8900816201821	4.65276950503999	5.51698588245222e-06	1.19943359740721e-05	3.07783748473625
hsa-miR-410-3p	-1.01239728573696	2.87006157853361	-4.6513654595154	5.55143832772548e-06	1.20247022080253e-05	3.07187105376172
hsa-let-7b-5p	-0.713939367448784	14.7804982666039	-4.64967788338609	5.59312239570373e-06	1.20704516407283e-05	3.06470174445029
hsa-miR-29b-2-5p	-0.801550768715551	5.8048012856184	-4.64737223781304	5.65056084773455e-06	1.21497407238834e-05	3.05491018020363
hsa-miR-551a	0.563289438393005	0.402196766713737	4.64625913111736	5.67849365888336e-06	1.21652400648341e-05	3.05018450297878
hsa-miR-146a-5p	1.18276549775917	6.77756908537478	4.64295891202372	5.76209497288052e-06	1.22994536330213e-05	3.03617898493576
hsa-miR-362-3p	0.722626900026953	1.06509024155107	4.61362430488372	6.55918391446418e-06	1.39501483977916e-05	2.91205106048803
hsa-miR-3687	0.854554499417066	0.717611483147328	4.59267286865858	7.19240083360914e-06	1.52416580842187e-05	2.82379611967836
hsa-let-7f-1-3p	0.67993644137083	1.85058816441517	4.58319529547501	7.49780142273429e-06	1.58316886156296e-05	2.78398294604812
hsa-miR-181a-5p	0.755333271400678	10.2717221245961	4.58050481427031	7.58674803239775e-06	1.59620827778404e-05	2.77269330904326
hsa-miR-199a-5p	-0.790358278960408	10.3160462750403	-4.57072642426855	7.91864943083785e-06	1.66008829139351e-05	2.73170831223494
hsa-miR-411-3p	-0.692201917328184	1.07412087561527	-4.53456938522395	9.27148473077543e-06	1.93678346511216e-05	2.58079488648788
hsa-miR-493-3p	0.821568625704916	1.87925698919067	4.49932852470917	1.0802266407412e-05	2.24855687274852e-05	2.43466990327412
hsa-miR-3614-5p	1.07133441676113	1.60211776186886	4.45369119559212	1.31484494654778e-05	2.72725789266271e-05	2.24685755390843
hsa-miR-134-5p	-0.929567538755883	8.63706458743282	-4.45071604431082	1.33173025965791e-05	2.75255514936335e-05	2.23466971293844
hsa-miR-502-5p	0.495942148966782	0.548142802791443	4.42010714519539	1.51798284512562e-05	3.12651203539908e-05	2.10967726270453
hsa-miR-548o-3p	0.434330654424446	0.445250954332487	4.39588799324058	1.68282043778304e-05	3.45390068873652e-05	2.01129316302248
hsa-let-7b-3p	-0.79370632209117	5.65851079314377	-4.39006965796853	1.72490613363063e-05	3.52794390397625e-05	1.98772568258402
hsa-miR-33b-3p	0.680382582901677	0.845581719779058	4.38334638767044	1.77479482458519e-05	3.61737695149829e-05	1.96052557504354
hsa-miR-191-5p	0.836490355837373	9.91241865885423	4.37387149871038	1.84745595977593e-05	3.74924345477887e-05	1.92225319783953
hsa-miR-379-3p	-0.529057218994175	0.584048646337375	-4.37325685322355	1.85226678345123e-05	3.74924345477887e-05	1.91977285091893
hsa-miR-378c	-0.780356488437365	2.4887689414264	-4.37132610214739	1.86745699812529e-05	3.76700088625274e-05	1.9119833964408
hsa-miR-222-5p	0.819332637911393	2.34101595298383	4.36860988755359	1.88902918951221e-05	3.79746621316324e-05	1.90102998415153
hsa-miR-196a-5p	1.94287219022005	8.57288613817487	4.35014883263429	2.04210386818453e-05	4.09068533021247e-05	1.82673670982851
hsa-miR-1295a	-0.728615351555767	0.972706475428961	-4.34936875467159	2.04882706487643e-05	4.09068533021247e-05	1.82360329459095
hsa-miR-3065-5p	1.12239012403308	1.67834247117423	4.34025102988133	2.12899890051336e-05	4.23634696475031e-05	1.78701458022078
hsa-miR-3605-3p	0.815465402010155	2.34244731553583	4.33555769063836	2.17143057151239e-05	4.30618157256005e-05	1.76820597521894
hsa-miR-182-3p	0.419963854562484	0.323566264904053	4.31942585083692	2.32354046305994e-05	4.59231734618244e-05	1.70368923661648
hsa-miR-15a-3p	0.347189980741967	0.273630217190101	4.31743115346731	2.34304294117623e-05	4.61532284050485e-05	1.69572595473712
hsa-miR-539-5p	-0.836207329625906	3.59677492536455	-4.29928449686689	2.5278140216494e-05	4.96263154083009e-05	1.62342408572053
hsa-miR-3648	0.819024578615377	0.695999628164943	4.27043588797132	2.85057175739423e-05	5.57761873863471e-05	1.50901624810685
hsa-miR-3187-3p	0.417063081151536	0.299142956552645	4.26406950013649	2.92693071215919e-05	5.70800108982539e-05	1.48385688326119
hsa-miR-378a-3p	-0.858302727935467	7.214917149014	-4.25403476846267	3.05127492495223e-05	5.93078934088397e-05	1.4442656164319
hsa-miR-3614-3p	0.719981012379773	0.962195790560231	4.23908383360815	3.24595091788185e-05	6.28836035906483e-05	1.38542565558609
hsa-miR-1287-5p	0.733356024667592	4.95444514799686	4.22625841488257	3.42236280641266e-05	6.60831239264549e-05	1.33509189427697
hsa-miR-885-5p	1.07800687603366	0.934274587117661	4.19324210449649	3.9196520094439e-05	7.54372370342154e-05	1.20611935030191
hsa-miR-3691-5p	0.279793519047857	0.151375315950234	4.18589828354838	4.03929083827069e-05	7.74857425511403e-05	1.17754989814503
hsa-miR-511-5p	-1.04683894721374	3.17772922783972	-4.17211731065766	4.27327403010692e-05	8.17072265691453e-05	1.12405422952995
hsa-miR-29b-1-5p	0.757373444603654	2.70008330169304	4.15637336400721	4.55642150894248e-05	8.68382930438064e-05	1.06312413146183
hsa-miR-1284	0.355690974686458	0.354490829334762	4.14658109180662	4.74147045837089e-05	9.00725941444568e-05	1.02532735081739
hsa-miR-3117-3p	0.418026548656296	0.369687068390926	4.11618829475643	5.36258513697766e-05	0.000101543144367932	0.90850461469846
hsa-miR-342-5p	0.933921201881702	4.58841990174673	4.10125764213502	5.69542663886414e-05	0.000107498888649944	0.851386260868283
hsa-miR-382-5p	-0.805454828560872	4.5561890495582	-4.09744992431546	5.78341042797188e-05	0.000108809676962163	0.836848226035727
hsa-miR-29b-3p	0.734407076271722	9.04473006940674	4.0921371877279	5.90833761320047e-05	0.000110804925845006	0.816583456942128
hsa-miR-615-3p	1.07114616477026	3.4190144862963	4.07316296988386	6.37583671318191e-05	0.000119191597154069	0.744394254797115
hsa-miR-376a-3p	-0.499361550670062	0.59249856760404	-4.05324096648409	6.90451736746692e-05	0.000128665133165177	0.668911648697211
hsa-miR-25-5p	0.377304191899865	0.318958070538677	4.01610667145939	8.00331627886287e-05	0.000148669197964953	0.529070088110347
hsa-miR-3909	0.383144922440715	0.397439117654565	4.00268916485925	8.43979330228856e-05	0.000156282607837331	0.478816955837064
hsa-miR-33a-3p	0.700623561502429	1.35007875451052	3.98796348053654	8.94485683306448e-05	0.0001651141811638	0.423832628955416
hsa-miR-326	-0.841015856142317	3.81219279365958	-3.94837718892695	0.000104489297242059	0.000192273409031626	0.27689666226049
hsa-miR-3934-5p	0.456295885374688	0.494713959353469	3.94695083483383	0.000105073728633314	0.000192744620961735	0.271626203928083
hsa-miR-3944-3p	0.329137790346417	0.2635224241713	3.94209139961653	0.000107088217949515	0.000195827987340702	0.253682800187415
hsa-miR-3150b-3p	0.867992687336349	1.43393136815089	3.89364855994977	0.000129279343890826	0.000235673834981102	0.0758652975125571
hsa-miR-516a-5p	0.988400546305763	0.71873535701487	3.87703033961244	0.000137849564056101	0.000250519176783068	0.0153090183484208
hsa-miR-29c-3p	-0.702231976726388	10.5477691632969	-3.86501658567237	0.000144377745790974	0.000261573261664511	-0.0283272163373018
hsa-miR-3065-3p	1.20869731287771	4.59067358323864	3.82003837334842	0.000171515335871518	0.000309783083558711	-0.190639473502061
hsa-miR-629-5p	0.699541291731318	6.89618570390653	3.81515409817295	0.000174737044386461	0.000314633880536358	-0.208164648618945
hsa-miR-675-3p	-1.02276014940271	5.49395698772323	-3.77067843022311	0.000206827840392208	0.000371278111040447	-0.366836953539322
hsa-miR-125a-5p	-0.515705708336382	10.1080945310926	-3.76458322488044	0.000211637203174026	0.000378753165436443	-0.388454332258495
hsa-miR-665	-0.322630285339655	0.303846195137305	-3.74110826314762	0.000231165503479133	0.000412444226572192	-0.471422158041108
hsa-miR-509-3p	0.632884903815711	2.34149164049532	3.70382425143231	0.000265716390819143	0.000472653095184354	-0.602250478164295
hsa-miR-320b	0.706333593838361	2.49116301250277	3.68978807737415	0.000279943597431998	0.000496455866140734	-0.65120172409152
hsa-miR-194-3p	0.611318902383153	1.22047929220038	3.68281416212474	0.000287276728634015	0.00050792602321737	-0.675461916230693
hsa-miR-2277-3p	0.340777718023259	0.33374921727712	3.67624952500214	0.00029434467859162	0.000518859838838681	-0.698261086223237
hsa-miR-186-5p	0.534098639686128	8.38376598906776	3.67042875034557	0.00030074855872873	0.00052856108974181	-0.718446554930326
hsa-miR-24-3p	0.563212774397646	10.2838678335015	3.66576344344828	0.000305975793889445	0.000535648502997383	-0.734604520183507
hsa-miR-101-5p	-0.649743392914641	3.16271752786983	-3.66520580387769	0.000306606298138196	0.000535648502997383	-0.736534642960246
hsa-miR-485-3p	-0.664174509087332	2.31073179101217	-3.64653079661383	0.000328442565825378	0.000572094320888715	-0.801022337815522
hsa-miR-126-3p	-0.682917248581646	11.7801365688622	-3.64542098598015	0.000329785299446289	0.00057273364134607	-0.804845452959459
hsa-miR-133b	-0.478788555690915	0.413443262520666	-3.63334725203994	0.000344730993352758	0.000596923578460381	-0.846370482083259
hsa-miR-556-3p	0.364331264601934	0.341923540030361	3.6177630854832	0.000364966027361857	0.000630103111945324	-0.899787306704179
hsa-miR-129-5p	-0.799016219219164	1.46726315280227	-3.61233326131282	0.000372275133426054	0.000640837253141038	-0.918350638667109
hsa-miR-570-3p	0.389989536438849	0.416824250632011	3.59762915581624	0.000392765933635979	0.000674133342234853	-0.968495635086732
hsa-miR-765	0.30796081344131	0.249509739306033	3.58564981034375	0.000410238928225265	0.000702070702239739	-1.00921337126544
hsa-miR-1266-5p	0.699168956924717	3.77706950826513	3.5827034609032	0.000414647061519436	0.000707551817185782	-1.01920939660705
hsa-miR-34b-3p	-0.590852372499768	1.19375946033361	-3.57007160819225	0.0004340555224328	0.0007385234541103	-1.06198194142585
hsa-miR-658	0.281469749029214	0.277533815550196	3.56787351201411	0.000437518826176205	0.000742264598165989	-1.06941107709614
hsa-miR-29a-3p	-0.555327308801509	12.1433830666538	-3.55171813544224	0.000463781178481521	0.000784552022388048	-1.12388737825848
hsa-miR-22-5p	0.65065710858683	4.6605739463965	3.54831525193405	0.000469498496526792	0.000791941429486285	-1.13533374261242
hsa-miR-215-5p	-0.798150978612204	2.72957306749814	-3.52796486540171	0.000505094983686094	0.000849543711815866	-1.2035815104853
hsa-miR-34c-5p	-0.746189897837203	2.7313790546144	-3.52426251767795	0.000511837381715349	0.0008584244087626	-1.21595997394974
hsa-miR-676-3p	-0.419583876351301	0.716374269106178	-3.50241819180061	0.000553368588320218	0.000925434077903042	-1.28875691588623
hsa-miR-628-5p	1.00797290811975	4.93799785728103	3.47210602464624	0.000616252975953379	0.00102580572961916	-1.38909902022166
hsa-miR-643	0.310145478955641	0.331985316022616	3.47181796676986	0.000616881469430262	0.00102580572961916	-1.39004881084494
hsa-miR-135a-5p	-1.00133919544623	1.24066069086541	-3.46814732779809	0.000624942921157328	0.00103627540881173	-1.40214550783829
hsa-miR-425-5p	0.875145086564879	8.10346454688353	3.45245074333997	0.000660541439612265	0.00109221922549972	-1.45374400467251
hsa-miR-342-3p	0.801652937328702	8.3935216222807	3.43146197866163	0.000711112915064456	0.001172537306581	-1.52240939324165
hsa-miR-30a-5p	-0.820747239718644	14.8721937998761	-3.4294162559904	0.000716231023422854	0.00117766837744878	-1.52908183158335
hsa-miR-548e-3p	0.329201091857942	0.366623861455897	3.42727217658033	0.000721632163647088	0.00118323486050514	-1.53607122058643
hsa-miR-543	-0.477633886484082	0.725379438006083	-3.42526815883398	0.000726714887781371	0.00118824969116341	-1.54260046091425
hsa-miR-3191-3p	0.28258403302199	0.354902390930135	3.41902865070102	0.000742755106371181	0.00121110346511079	-1.56290716405847
hsa-miR-3940-3p	0.402044363171097	0.565847170624873	3.35195933717563	0.000937372062568377	0.00152420332611534	-1.77907106672175
hsa-miR-889-3p	-0.684649573803068	3.36851270493288	-3.34890917024148	0.000947264239361049	0.00153603344890866	-1.78880950134768
hsa-miR-103a-3p	0.453238034866608	13.8128018027436	3.33048654352243	0.00100911099020401	0.0016318130888423	-1.84745740162776
hsa-miR-92b-5p	0.415183061412303	0.524033800651725	3.29977648873659	0.00112063525424025	0.00180717828087645	-1.9445686584942
hsa-miR-548v	0.485057359292214	1.13188872121636	3.28210370739115	0.00118990897881937	0.0019136344399095	-2.00008255057858
hsa-miR-23a-3p	0.43044324800703	11.6245698012604	3.25598523735789	0.00129960778477805	0.0020843436329637	-2.08162889316968
hsa-miR-374b-3p	0.437475345386132	1.46985808675273	3.24968302545778	0.0013274487881452	0.00212319465569818	-2.10121653090038
hsa-miR-452-5p	-1.00603014116334	5.15399436707822	-3.2326902642978	0.00140530109945786	0.0022416080037548	-2.15385844775602
hsa-miR-3690	0.429297074243205	0.545638065738908	3.22781146155274	0.0014284240631506	0.00227231687010679	-2.16892594877006
hsa-miR-224-3p	-0.734634765302219	1.53461728646075	-3.22544008649157	0.00143979017611885	0.00228420765778855	-2.17624210355645
hsa-miR-1910-5p	0.29786373113979	0.278714358415094	3.22021676616581	0.00146512237461668	0.00231813162776278	-2.19233974133443
hsa-miR-616-3p	0.442058943138708	1.02700051071746	3.19323395499087	0.00160269617946485	0.00252898563802652	-2.27511760114364
hsa-miR-214-3p	-0.643136251894868	2.65791834549347	-3.18665043237054	0.00163803241552391	0.00257781508823736	-2.29521782484685
hsa-miR-30d-3p	0.446461778321829	2.71976833519289	3.18516364082536	0.00164611183439829	0.00258360333366791	-2.29975190822485
hsa-miR-708-3p	0.548125200572484	6.16726488262994	3.17454339341805	0.00170490578761893	0.00266874585955284	-2.33208280602577
hsa-miR-181a-2-3p	0.482092509909165	9.33313726970132	3.17332098859169	0.00171179639709765	0.00267240554546894	-2.33579778933288
hsa-miR-320d	0.475685235235512	1.02680693198258	3.17027145262877	0.00172909894752525	0.00269225751245974	-2.34505985248104
hsa-miR-376a-5p	-0.520880391197596	1.0530026266077	-3.15950682343575	0.00179147809131687	0.00278200433757408	-2.37768898109271
hsa-miR-219a-5p	0.387131734041035	0.670880059186377	3.15084009276561	0.00184320611855192	0.00285478098044849	-2.40388514238876
hsa-miR-891a-5p	-0.695267807895988	1.26784250456829	-3.14841690605941	0.00185791423004145	0.00286998856061665	-2.41119768950122
hsa-miR-2116-3p	0.35009123530433	0.585380518804967	3.12466718401676	0.00200792305630647	0.00309357174291836	-2.48259484570257
hsa-miR-3926	-0.43668276939901	0.804099191862425	-3.07698247443927	0.0023434346106165	0.00360103695401017	-2.62444531783569
hsa-miR-3607-3p	0.679721361732699	6.38492363307945	3.0364338559525	0.00266860735269617	0.00409000656927586	-2.74348662605858
hsa-miR-28-5p	0.359209011298351	6.56074425423568	3.01597489079433	0.00284797983330332	0.00435355250559649	-2.80299624133163
hsa-miR-323b-3p	0.722703210678037	2.35646635580742	3.00290251310031	0.00296832366192435	0.00452572984298595	-2.84082563147829
hsa-miR-409-5p	-0.698458958635693	3.7404996704475	-2.96299430784562	0.00336519190332385	0.00511753276489922	-2.9553730342493
hsa-miR-219a-1-3p	0.396575611366101	1.29353214283602	2.95842280538677	0.00341363127822374	0.00517778180960551	-2.96840389577781
hsa-miR-550a-5p	0.509860677383313	2.05535615592854	2.95409067288174	0.00346012304131389	0.00523477377642076	-2.9807352377165
hsa-miR-551b-3p	-0.578398832296873	1.5950277420802	-2.90690960552655	0.00400537785675877	0.0060441048892478	-3.11394961482374
hsa-miR-708-5p	0.624214280432549	5.11343388026655	2.87842086294617	0.00437153472123517	0.00657972020862832	-3.19342179811743
hsa-miR-370-3p	-0.585542701449279	2.77605677663202	-2.80932246049358	0.00538985420798149	0.00809167370865764	-3.38314941840803
hsa-miR-431-5p	0.471080616257693	1.10807221324644	2.80191644639403	0.00551090955690853	0.00825230589261558	-3.4032293642499
hsa-miR-323a-3p	-0.592932326851975	2.17609558967887	-2.78901781168424	0.0057276551857877	0.0085550473131231	-3.43808325132454
hsa-miR-193a-3p	0.468357358714597	4.16982988054001	2.77584524306859	0.00595696287779727	0.00887496753621066	-3.47352220777202
hsa-miR-520a-3p	-0.320436740423223	0.361248799022565	-2.77418674788772	0.00598641656102686	0.00888154176687408	-3.47797303857436
hsa-miR-3684	0.216177508355112	0.176750385634364	2.77389360096987	0.00599163635380262	0.00888154176687408	-3.47875948539253
hsa-miR-10a-3p	-0.61421627192069	1.5976268714004	-2.74525628175096	0.00652189837936319	0.00964320994631283	-3.5552120115917
hsa-miR-1248	0.437770245620261	0.489693086204252	2.72300418526685	0.00696287174124188	0.010269361085701	-3.61410495773979
hsa-miR-409-3p	-0.531613182812918	4.51295773842578	-2.71581070220491	0.0071110879410124	0.0104616757427927	-3.63304730529371
hsa-miR-376b-3p	-0.377507164122877	0.706660568176502	-2.68914610233611	0.00768568530181017	0.0112787431804064	-3.70285211658603
hsa-miR-491-5p	-0.463244004675493	2.11757806739171	-2.68493423721982	0.00778018284530404	0.0113889459605822	-3.71381915500657
hsa-miR-944	-0.510905889170534	1.15169356171057	-2.68136371973691	0.00786111032645386	0.0114787854766876	-3.7231035794318
hsa-miR-24-2-5p	0.496573230190057	4.8976113955484	2.66206691756796	0.0083117599590386	0.0121067074341331	-3.77308016507466
hsa-miR-628-3p	0.300718518994028	0.525110404197942	2.65453366428612	0.00849391088651481	0.0123414002237232	-3.792498359746
hsa-miR-541-3p	-0.31965930099891	0.50765370112187	-2.63417166283091	0.00900436843900146	0.0130507759844293	-3.84472565247039
hsa-miR-615-5p	0.249673143557342	0.343206010465241	2.60169291302245	0.00987581602713097	0.01427858130031	-3.92724772155092
hsa-miR-676-5p	-0.19590288402149	0.247731424932766	-2.583752526709	0.0103889475669094	0.0149835681124713	-3.97241684338546
hsa-miR-632	0.233166613828427	0.344106210680825	2.56739906031519	0.010877358077302	0.0156495323318046	-4.01333355028761
hsa-miR-29c-5p	-0.445421536427482	5.65911255853907	-2.5391533259476	0.0117694938608104	0.0168605494473867	-4.08342693369366
hsa-miR-664a-5p	-0.420789921132863	2.61404216300519	-2.53893815300505	0.0117765336855682	0.0168605494473867	-4.08395808475218
hsa-miR-580-3p	0.21889839136583	0.325972551138761	2.53462987996893	0.0119182810258562	0.0170219731439845	-4.09458403234724
hsa-miR-497-3p	0.326639282110354	0.778555867468112	2.53089221489937	0.0120424860329678	0.017157619663476	-4.10378880454519
hsa-miR-556-5p	0.269885415059302	0.360945928341587	2.5212742407114	0.0123674225919746	0.0175779105605063	-4.12741597799731
hsa-miR-26b-5p	-0.467505305560135	9.44009489225803	-2.51519463297996	0.0125768282457891	0.0178323627542951	-4.14230701821021
hsa-miR-194-5p	0.423450112309751	7.33699958210207	2.51032910847214	0.0127466861149683	0.0180296499987624	-4.15419984098365
hsa-miR-362-5p	0.487468800442609	3.07818723098557	2.48900679651698	0.0135153993860119	0.0190710082682427	-4.20606086355339
hsa-miR-582-5p	0.557707063227594	2.62391158748614	2.48771535592278	0.0135632558468537	0.019092640724468	-4.20918849983595
hsa-miR-1288-3p	0.235660384491441	0.423132915126255	2.47509267044532	0.0140390029483031	0.0197150591642438	-4.23967736046065
hsa-miR-1304-5p	0.196389549315665	0.240838756953833	2.47315093442517	0.0141134876412658	0.0197723561943271	-4.24435438547434
hsa-miR-3607-5p	0.285604726703875	0.454404370905613	2.4268718838269	0.0159957395981914	0.0223559503431865	-4.35479493686238
hsa-miR-625-5p	0.424161839301206	1.97029877429977	2.42290236739882	0.0161670906119623	0.0225417629197669	-4.36417555944294
hsa-miR-361-3p	0.310659821530288	7.14961871215698	2.40562007308272	0.0169321784585906	0.0235525799886082	-4.40484636700614
hsa-miR-7-1-3p	0.532308515990292	4.59399434889837	2.38101953081766	0.0180763737853594	0.0250847078298014	-4.46226170982465
hsa-miR-205-5p	-1.22063697496443	10.9631556641847	-2.35520145281383	0.019349976061217	0.0267887640281472	-4.5219143551584
hsa-miR-496	-0.40731111516942	1.28743513149829	-2.35215441566289	0.0195053744908	0.026940364296705	-4.52891365528663
hsa-miR-149-3p	0.349787941097841	0.665694423935678	2.32053286348835	0.021183975028779	0.0291901252157119	-4.60104089263463
hsa-miR-2355-5p	0.359386049398637	5.44282908631906	2.31509650387203	0.021484979444243	0.0295355572219453	-4.61334714699823
hsa-miR-664a-3p	-0.458997958587217	5.20117762940275	-2.29454914811286	0.022656775121179	0.0310736612059161	-4.65961114874905
hsa-miR-196a-3p	0.420357025204298	0.662470967612138	2.28790502280537	0.0230474613683955	0.0315358037837952	-4.67448663698254
hsa-miR-222-3p	0.428868531100808	5.38858142260212	2.24643817621969	0.0256214195946776	0.0349762169815715	-4.76639446765839
hsa-miR-493-5p	0.457442944986215	3.062254615936	2.2342853226562	0.0264217183123674	0.0359850316690479	-4.79302547546426
hsa-miR-130a-3p	-0.436843909994475	6.28118031411309	-2.19011648933918	0.0295161743087684	0.0401064683315903	-4.88864856151451
hsa-miR-582-3p	0.506751685293725	6.88959838103426	2.13614525213504	0.0337191660268183	0.0457116638746937	-5.00300597644776
hsa-let-7f-5p	-0.354669254550842	12.9983230204167	-2.11905872775031	0.0351529239442621	0.0475455445974236	-5.03863851826613
hsa-miR-212-3p	0.356127417746895	2.07524519582991	2.08722112686136	0.0379644828528914	0.0512302331830971	-5.10429878520052
hsa-miR-514a-3p	0.491665840652957	1.34668450953222	2.07711400515753	0.0388963750263002	0.0523673672945831	-5.12494309886052
hsa-miR-221-5p	0.315531397490148	1.14217332960004	2.07558090319501	0.039039423992557	0.0524396839442356	-5.12806610810921
hsa-miR-144-3p	-0.578369272915338	1.75058601616014	-2.06073910636149	0.040447668673675	0.0542072637247653	-5.15818476834875
hsa-miR-1538	0.177027050929555	0.283326574930473	2.04617624048725	0.0418713564514856	0.0559874401754489	-5.18753489921439
hsa-miR-28-3p	-0.217009555929049	12.1255700159778	-2.01993414594807	0.0445446882121244	0.0594266635920842	-5.23991659864274
hsa-miR-512-3p	0.316374837531625	0.534561170835764	1.97634864772828	0.0493048658682556	0.0656280187407393	-5.32547464720696
hsa-miR-218-1-3p	-0.255201374089245	0.840386508726576	-1.96744303095009	0.0503286088931037	0.0668391253851852	-5.34273441547044
hsa-miR-3158-3p	0.152366704005773	0.222490967397254	1.94531194009271	0.0529505724764055	0.0701624967125282	-5.38529969980275
hsa-miR-30b-5p	-0.367244585522796	8.71991994641798	-1.89823817318722	0.05891105796549	0.0777121726822576	-5.47428744610127
hsa-miR-598-3p	0.409232338083525	3.78416318805561	1.89822368132858	0.0589129758834832	0.0777121726822576	-5.47431451621596
hsa-miR-486-3p	-0.331120259315089	0.543549658836255	-1.85864366973786	0.0643493650830559	0.0846929984389099	-5.54750036538731
hsa-miR-1224-5p	0.372932396778744	0.693406831474576	1.84517703161618	0.0662915415725304	0.0870539930717569	-5.57205984933027
hsa-miR-365a-5p	0.270791040159403	1.06453582563396	1.83427863981239	0.0678986852442527	0.0889654648178044	-5.59180860929306
hsa-miR-30e-3p	-0.184332986613603	12.7581702623978	-1.78888507131159	0.0749433388065399	0.0979771489519798	-5.6728424831052
hsa-miR-31-5p	0.48359212556346	2.08479987139593	1.77616418671783	0.0770219187589614	0.100470814025579	-5.69519686083083
hsa-miR-1270	0.376080031504655	1.48408672661953	1.7632264186937	0.079184207980976	0.103062372693643	-5.71777314761163
hsa-miR-184	0.816280812834555	2.87217201388551	1.75504750274161	0.0805766075405084	0.104642629704156	-5.73196240097714
hsa-miR-31-3p	0.40802956457228	1.67007202268012	1.73739364743297	0.0836503063010528	0.108394547017038	-5.76237034792886
hsa-miR-34c-3p	-0.332509646593838	1.87577046829735	-1.71183504264437	0.0882689539768137	0.114127480141827	-5.80586313583016
hsa-miR-377-3p	-0.263050050135188	1.04668770739893	-1.70359826720156	0.0898007594287615	0.115852847878424	-5.81974569697478
hsa-miR-217	-0.433465128715856	3.89847349484118	-1.69991795630001	0.0904921198785919	0.116488759580556	-5.82592752352222
hsa-miR-130a-5p	0.251982965450027	0.996598754306858	1.6614732249371	0.0979747114944679	0.12584497953447	-5.88972340232074
hsa-miR-1185-5p	-0.132018005791981	0.258165777022638	-1.63753209624261	0.102880570271701	0.13185784879801	-5.92873185125069
hsa-miR-652-3p	0.309382098019594	4.94720655209462	1.59105391172251	0.112964751885654	0.144466904916947	-6.00288104386127
hsa-miR-526b-5p	-0.324371238928676	0.946329911751338	-1.58236102375366	0.114935092647143	0.146667172573636	-6.01651750811569
hsa-miR-34a-5p	0.24419502865454	6.97470988135575	1.57107795649577	0.117532994239585	0.149656979649971	-6.0341081409024
hsa-miR-363-3p	0.515270544584469	3.62846458328203	1.56712752769018	0.118453458568971	0.150502554502134	-6.04023785618326
hsa-miR-22-3p	-0.188638649828007	16.1252896997354	-1.55315634144088	0.121754506392945	0.154362624735764	-6.06179515801142
hsa-miR-34a-3p	0.178521417976399	0.643088769384053	1.51350231199867	0.13151884489914	0.166382676628869	-6.12195050133817
hsa-miR-3613-3p	-0.174052651477652	0.655666279800501	-1.50145790246116	0.134602589001762	0.169917676868891	-6.13992001020949
hsa-miR-125b-1-3p	-0.199802056827623	0.962054140129678	-1.4954611705622	0.13615877376391	0.171513305148959	-6.14881426423766
hsa-miR-1249-3p	-0.235485912598365	1.85010520790613	-1.49146248711904	0.137204198600181	0.172460095456759	-6.15472564604014
hsa-miR-542-5p	-0.266665774391612	1.78311790775068	-1.47429353773632	0.141763835890195	0.177810623221248	-6.17993059449214
hsa-miR-574-3p	-0.231118094436917	6.86558379679381	-1.39728111850463	0.163669461098759	0.204848557921049	-6.28946288908214
hsa-miR-3678-5p	0.174629697389471	0.589247347479417	1.3876662758997	0.166575565843502	0.208042249255608	-6.3027323289802
hsa-miR-375	0.57741507289634	12.9993785284124	1.37928625771399	0.169140142148116	0.210796737666548	-6.31422409790064
hsa-miR-34b-5p	0.200827751848023	0.744140461432462	1.37522450353483	0.170393855455597	0.211909307526347	-6.31976946783669
hsa-miR-320c	0.18422207621482	0.92064708194083	1.37020529779584	0.171952764253453	0.213395925194031	-6.32659978932308
hsa-miR-3653-3p	0.25710524659942	3.08538206722013	1.36881472573845	0.172386554744674	0.213482927500261	-6.32848778496142
hsa-miR-581	0.156834062759015	0.659171701956489	1.3556950438523	0.176519885869409	0.218141416853353	-6.3462076746246
hsa-miR-1468-5p	-0.255256860830959	2.7853633413262	-1.33194231061717	0.184191572634891	0.227143809110675	-6.37786155176632
hsa-miR-548j-5p	0.116615421766067	0.334833346945125	1.31137241429262	0.191033698634966	0.23508759140194	-6.4048286627329
hsa-miR-450b-5p	0.259256573488771	4.12879503285866	1.29758861740063	0.195722796144832	0.24035414505652	-6.42266783025997
hsa-miR-320a	-0.219566758544616	8.82529745355428	-1.2955525632699	0.196422576384099	0.240709921372581	-6.42528717266975
hsa-miR-125a-3p	0.196250209513419	2.40045222047355	1.2833712282854	0.200647796606085	0.245375534599525	-6.44087352880129
hsa-miR-26b-3p	-0.18677118646949	5.12091389589113	-1.28153190450386	0.201291543352248	0.245651010286423	-6.44321438230863
hsa-let-7e-3p	-0.211541250272271	4.05003114774797	-1.27622920122557	0.20315592645793	0.24741188554109	-6.44994445152141
hsa-miR-26a-2-3p	-0.211085844388029	2.43549298877675	-1.26378698796721	0.207580123643489	0.252276464966311	-6.46562779705185
hsa-miR-192-3p	0.197406388576	1.16480882752111	1.25591263845177	0.210416190896764	0.25478698075526	-6.47547507726361
hsa-miR-3130-5p	0.307984027108434	2.14592980318611	1.25460650408409	0.210889330972088	0.25478698075526	-6.4771025957039
hsa-miR-3913-5p	0.165857449353255	1.90756768232604	1.25386451971389	0.211158455502554	0.25478698075526	-6.47802640683626
hsa-miR-221-3p	0.235236340769189	6.49885450615429	1.25324860376644	0.211382043658964	0.25478698075526	-6.47879284640781
hsa-let-7g-5p	0.172836213109196	9.17671115885877	1.24526014997262	0.214297611704698	0.257771922275938	-6.48869994112836
hsa-miR-24-1-5p	0.234227579102258	3.29310615618298	1.24249711362609	0.215312807581934	0.258463431596309	-6.49211204690353
hsa-miR-1291	0.164676775948776	0.688350241256703	1.23712528197149	0.217296500351761	0.260312338176497	-6.49872438078715
hsa-miR-550a-3p	0.216649125921687	1.45647975586379	1.23528940848516	0.217977469953663	0.260596282816294	-6.50097772558776
hsa-miR-95-3p	0.214460285924229	1.77474615861729	1.2276326946577	0.220834175593667	0.263294144454704	-6.51033994102213
hsa-miR-380-5p	-0.133299518140665	0.495185603256709	-1.22684071095747	0.221131197983252	0.263294144454704	-6.51130505727914
hsa-miR-3193	-0.0879520579595385	0.206613313967153	-1.1878629371907	0.236107115057416	0.28055643024029	-6.55804369819251
hsa-miR-149-5p	-0.335789234275784	6.70134087765329	-1.18563864542191	0.236982996516111	0.281028321121126	-6.56066592216133
hsa-miR-100-3p	-0.095926441512147	0.227226494013275	-1.17618530644629	0.240731312183048	0.284897742442438	-6.57175632117905
hsa-miR-146b-3p	0.238335694758307	6.48160969862706	1.17056026792364	0.24298152624148	0.286982205037724	-6.57831383598912
hsa-miR-193b-3p	0.213367686984423	6.90521938761214	1.13276011656302	0.258489172046058	0.304583072300667	-6.62157416429325
hsa-miR-296-3p	0.197523360229644	0.819005849929613	1.13172923446235	0.258921555499204	0.304583072300667	-6.62273429028364
hsa-miR-2110	0.136614412447799	0.878114656240037	1.10944838622985	0.268390238366102	0.315090139841804	-6.64755321545944
hsa-miR-624-5p	0.15111170856064	0.81576368060634	1.08012896751368	0.281210987795433	0.329482734203431	-6.67946843547495
hsa-miR-584-5p	-0.223229694322119	5.2946783681078	-1.05741421391112	0.291426929732397	0.340772126997843	-6.70361253813402
hsa-miR-423-5p	-0.170480082842701	5.4989701664128	-1.0245412850614	0.306651185621594	0.357861323975896	-6.73765398013008
hsa-miR-1275	0.0944538651413628	0.309426194320509	1.01816187710756	0.309666017154762	0.360662603313186	-6.74413674591692
hsa-miR-196b-5p	0.264266448529675	8.46838984543371	0.991224400403816	0.322612978046805	0.374997659630642	-6.77106809982382
hsa-miR-132-3p	0.145447646002195	6.07499542833227	0.980414944984531	0.327906839251166	0.380397855020621	-6.78167381784166
hsa-miR-653-5p	-0.21565534169636	3.88880309360462	-0.971484236977518	0.332323152604906	0.384760730925207	-6.79034919763575
hsa-miR-136-5p	0.199441246119096	4.96576359512281	0.946054042371743	0.345109388379142	0.398777974367237	-6.8146209546793
hsa-miR-369-3p	-0.164799758649193	2.5101229625231	-0.901743852037148	0.368132024240947	0.424545183161957	-6.85538605209571
hsa-miR-140-5p	-0.141109628664261	5.43202880721631	-0.898763836222777	0.369714174529995	0.425533765586485	-6.85805798804551
hsa-miR-424-5p	0.240590612247586	7.16234310288678	0.880121078197661	0.379708265641179	0.436181510628909	-6.87457406020998
hsa-miR-223-5p	0.194134743053639	1.780090980235	0.856952690321107	0.392359014438043	0.448963799431523	-6.89462025437206
hsa-miR-152-3p	-0.123184110573346	7.92113875182993	-0.856941299906063	0.392365296607106	0.448963799431523	-6.89462997914036
hsa-miR-489-3p	-0.110849364353363	0.382993758227065	-0.840776240561928	0.401342593229123	0.458342611333648	-6.90830173687062
hsa-miR-517a-3p	-0.118178798090886	0.386262560495549	-0.818616553658039	0.413848752033614	0.469919856765775	-6.92662297827759
hsa-miR-517b-3p	-0.118178798090886	0.386262560495549	-0.818616553658039	0.413848752033614	0.469919856765775	-6.92662297827759
hsa-miR-935	-0.244584315603171	1.55824629841008	-0.818558682163022	0.413881713710232	0.469919856765775	-6.92667018856674
hsa-miR-618	-0.110815175052656	0.47624162456611	-0.816291035193889	0.415174520643607	0.470477690381848	-6.92851747249834
hsa-miR-30c-5p	-0.136012377328102	9.49957534030391	-0.813929002225845	0.416523688465007	0.471097119708977	-6.93043622814705
hsa-miR-190b	0.222132879029032	3.13518462674076	0.810351487524106	0.418572076882615	0.472503479096336	-6.93333183131406
hsa-miR-491-3p	0.126166737985538	0.952318626524595	0.798285961846061	0.425524334126952	0.479429528085453	-6.94300402005373
hsa-miR-625-3p	-0.142861246733062	7.71867401655921	-0.786323348164819	0.432483824763997	0.486337174590932	-6.95245125581862
hsa-miR-2114-3p	0.101697189655135	0.349281118985985	0.778296051439684	0.437190825986719	0.490690276967885	-6.95871110953455
hsa-miR-3130-3p	0.0556076280234935	0.205713877896566	0.77356744838729	0.439977395578794	0.492875441230443	-6.962368667995
hsa-miR-627-5p	0.108369822830246	1.06771790905654	0.75247801191121	0.45252961083915	0.505971202976345	-6.97841126139429
hsa-miR-101-3p	-0.105515357620861	13.3163720852735	-0.735414571435004	0.462832928951945	0.516507470142189	-6.99106837124356
hsa-miR-339-5p	0.147247393727388	5.57112057901255	0.72745340849108	0.467684756245606	0.520931597563892	-6.99687485090445
hsa-miR-320e	0.0558691516042273	0.237890291676556	0.673425038125915	0.501350012770389	0.557372078591323	-7.03461780461221
hsa-let-7a-2-3p	-0.137748208571757	3.17141534907339	-0.663458254519193	0.507698552640878	0.563363044234774	-7.04126358487943
hsa-miR-372-3p	0.0907309671324344	0.453143472612574	0.657807528921233	0.511316671130923	0.5663073319884	-7.04498760018135
hsa-miR-127-5p	0.145100196781659	8.14588452456638	0.642298372407542	0.521316283575261	0.57629502534591	-7.05504556250424
hsa-miR-205-3p	-0.128124528589289	1.18304589483897	-0.627743879550082	0.530791683842444	0.585666763938938	-7.06426691827168
hsa-miR-132-5p	0.094221556083627	1.7176591344276	0.608697008088601	0.543323282474294	0.598369168503584	-7.07601633132522
hsa-miR-23c	-0.0490116091754527	0.267325912611852	-0.606698565897026	0.544646670333434	0.59870336233282	-7.07722819257326
hsa-miR-508-3p	0.18296445181369	2.55965488642247	0.603838735203059	0.546543277532961	0.599665240956725	-7.07895549232832
hsa-miR-361-5p	0.0551580409958818	7.5301375519332	0.594173710065033	0.552977280254675	0.605592655801296	-7.08473282947564
hsa-miR-487a-3p	-0.0688699674357792	0.462313256210351	-0.580828280371254	0.561922322098513	0.614242836260385	-7.0925573955847
hsa-miR-150-3p	0.153718031183854	1.77503648584679	0.574526468799948	0.566170566328674	0.617736287053776	-7.09619061411842
hsa-miR-1228-3p	-0.0729039032177194	0.76225270696035	-0.547010541724609	0.584899436533055	0.636986955927464	-7.11159145679307
hsa-miR-143-5p	-0.108182418016034	6.2636993510498	-0.539720293030973	0.589909734597425	0.64125373001609	-7.11554555668376
hsa-miR-30b-3p	-0.0791946701701542	1.96965603071375	-0.517627423589652	0.605213498488379	0.656673426271124	-7.12720513296134
hsa-miR-499a-5p	-0.0382342362785281	0.218224394824116	-0.500475914995769	0.617216406752321	0.668461311371979	-7.13592170060316
hsa-miR-199a-3p	-0.0862009592815962	12.0823069769105	-0.475573738032797	0.634827415521538	0.685033199354247	-7.14805558765917
hsa-miR-328-3p	-0.0813542624518053	5.9213842696207	-0.475539337017318	0.634851891735452	0.685033199354247	-7.14807192258242
hsa-let-7i-3p	-0.0937189965397964	6.58964976905022	-0.463665931969109	0.643323626450386	0.692900860048398	-7.15363942020419
hsa-miR-153-3p	-0.13650383302788	1.86737199822376	-0.457398062670077	0.647814767400978	0.6964601986527	-7.15652179162196
hsa-miR-199b-3p	-0.0821335381684687	12.0781159553696	-0.452246759209958	0.651515543601398	0.69915836214629	-7.15886137787126
hsa-miR-548k	0.0370638302681524	0.203076630997723	0.437418837280766	0.662216225291674	0.70934475227411	-7.16544817110333
hsa-miR-26a-1-3p	0.105235391734264	2.34832222052441	0.432029341894158	0.666123009792377	0.712229884787114	-7.16778795431108
hsa-miR-27b-3p	0.0654049688194274	9.06465825385208	0.404707586730624	0.686066894875985	0.732220485985824	-7.17920378030502
hsa-miR-1228-5p	0.0517108179771403	0.671139269373806	0.397621923656407	0.691276018149843	0.735462298697307	-7.18204281050227
hsa-let-7e-5p	-0.0540092425113503	10.178686385378	-0.397168039351105	0.691610202522851	0.735462298697307	-7.18222296287792
hsa-miR-30c-1-3p	0.0481086011853267	0.950331653829977	0.39075351824922	0.696339502611769	0.739152419589708	-7.18474699446379
hsa-miR-214-5p	-0.0686122801380513	4.67756352770253	-0.378302876215557	0.705552968152684	0.7475804915264	-7.18952901355841
hsa-miR-874-3p	-0.0535105512866556	5.15365998497975	-0.356341748093931	0.721909839952495	0.76353347036417	-7.1975868340311
hsa-miR-548t-5p	0.0241761353624541	0.200780955250567	0.32136858542692	0.748221620996348	0.788623792821527	-7.20942548598392
hsa-miR-887-3p	-0.0747257858288992	2.65023565139263	-0.321239457988541	0.748319340036781	0.788623792821527	-7.2094669346331
hsa-miR-338-3p	0.0661367092569849	7.85583380673377	0.302880036176538	0.762253810914672	0.801869152342137	-7.2151907198922
hsa-miR-542-3p	-0.0611894150076031	7.72520098287564	-0.294504777501947	0.768636649255006	0.807137232759729	-7.21769005524194
hsa-let-7i-5p	-0.0295402614939047	8.84129780358364	-0.286839675278644	0.774492152406044	0.811833738325622	-7.21991609306008
hsa-miR-642a-5p	-0.0616758319345361	2.40223084980398	-0.264018184733985	0.792001251060718	0.828707191395083	-7.22619639735366
hsa-miR-2114-5p	0.0285580034339665	0.382090937966421	0.235915536657356	0.813707208420995	0.849904148297374	-7.23321550559892
hsa-miR-23b-5p	0.0276236868804201	0.609933224092216	0.226936588821533	0.820673717904622	0.855658032699846	-7.23529188715857
hsa-miR-548q	-0.017464772855191	0.276308119442073	-0.220594685972605	0.825602848804849	0.858369381918997	-7.23670992895422
hsa-miR-1296-5p	-0.0403287320640162	2.9340907760767	-0.219828522165827	0.826198808831743	0.858369381918997	-7.23687852247605
hsa-miR-504-5p	-0.0393708520564739	1.13668631333767	-0.203899631382993	0.838611417751289	0.869725975653722	-7.24025084110353
hsa-miR-223-3p	-0.0502661511907414	6.63872648811169	-0.201744882825453	0.840293689013368	0.869933678043822	-7.24068756318431
hsa-miR-193b-5p	-0.0381919961336212	3.31881074881969	-0.194754797035966	0.845756058018638	0.874047193762219	-7.24207237810447
hsa-miR-380-3p	-0.0139764215354424	0.206916230184102	-0.189369683567626	0.84996933826684	0.876857647737496	-7.24310594312325
hsa-miR-154-3p	-0.0287059323926524	1.15037282112905	-0.185214420094	0.853223347994551	0.878670360127722	-7.24388366137277
hsa-miR-450a-5p	0.0345084603650037	3.49222513134792	0.163172035617577	0.870525618684966	0.894918630767206	-7.24772075978085
hsa-miR-424-3p	-0.0316356278734742	2.03351048804726	-0.153891278164406	0.877829795841546	0.900849807970258	-7.24919111595285
hsa-miR-2115-3p	0.0215476249662498	0.596938887989052	0.134403506177481	0.893200517241639	0.91502391556866	-7.25199848941957
hsa-miR-374a-5p	-0.0154947056955397	4.92325092935438	-0.118669183696024	0.90564056312062	0.926151586327185	-7.25398826276923
hsa-miR-3912-3p	0.010320657860413	0.607067828425403	0.0960816851249355	0.923538984803946	0.942812841878116	-7.25641220179189
hsa-miR-338-5p	-0.0168445350561315	1.63567131274948	-0.0867161079998566	0.93097227828852	0.948751262769724	-7.25726772208047
hsa-miR-150-5p	-0.0295447755549745	9.34574268077339	-0.0766419373779824	0.938974722612014	0.955248114685013	-7.2580901120821
hsa-miR-216a-5p	0.00884151846882347	0.347810179518794	0.0713626578620336	0.943170862694877	0.957333741091484	-7.25848057530951
hsa-miR-1251-5p	0.0169552663866417	0.674565447668695	0.0699592561403594	0.944286603223116	0.957333741091484	-7.25857968650717
hsa-miR-374b-5p	-0.00896619271073984	5.76554822154413	-0.0661460101518704	0.947318781295963	0.958594042099666	-7.25883904569507
hsa-miR-23a-5p	0.0136349711863692	2.05134407131234	0.0642888667264767	0.948795806575649	0.958594042099666	-7.25896009764309
hsa-miR-452-3p	0.0121971087290351	1.97175928887012	0.046308878085272	0.963104065408514	0.971378155317522	-7.25995383220807
hsa-miR-224-5p	0.014865643221583	4.51965807742371	0.0385653764595121	0.969270209690523	0.975920434113786	-7.26028226807408
hsa-miR-1271-5p	0.00331457124829537	2.32909635310262	0.0204380902783502	0.983711538035652	0.988764850731041	-7.26081676986113
hsa-miR-449a	-0.00556212669439243	1.42282913118345	-0.0142886741682678	0.988612006220399	0.991991876327135	-7.26092348800311
hsa-miR-30d-5p	0.000800959667508039	12.5698397257811	0.00516549006821449	0.99588301086079	0.997582469923692	-7.26101218306455
hsa-miR-23b-3p	9.77558327441841e-05	9.52835191938836	0.000588382378104412	0.999531046520854	0.999531046520854	-7.2610253441581
