# Supplementary material for: miRNA-Based Breast Cancer Subtyping Using AHALA Multi-Stage Classification Approach
Source: Cancers (Basel). 2026 Feb 10;18(4):586. doi: 10.3390/cancers18040586 (PMC12939616; doi:10.3390/cancers18040586)
Supplement: Supplementary file 1 [file cancers-18-00586-s001.zip › Supplementary File S3 The outcome of the differential expression analysis/Supplementary File S3 b/dge_results_BasalLike_vs_HER2Enriched.csv]

	logFC	AveExpr	t	P.Value	adj.P.Val	B
hsa-miR-934	2.75995687414915	0.922313413535586	10.2549799133548	1.40561850647196e-20	8.2509806329904e-18	36.0387396003151
hsa-miR-135b-5p	3.32650635617711	2.63823226048877	9.08394417893683	4.81866582947317e-17	1.41427842095037e-14	28.117181761552
hsa-miR-577	3.19627862275303	1.91703670995689	8.04670842824357	4.44930761531359e-14	8.70581190063027e-12	21.4818841899614
hsa-miR-505-5p	1.49605728017402	3.24139314583035	7.63108776416333	6.07228862602772e-13	8.91108355869568e-11	18.9462516090225
hsa-miR-455-5p	1.51704406366856	4.17746161849318	7.36532168197855	3.09931210579454e-12	3.63859241220279e-10	17.3664844145997
hsa-miR-505-3p	1.39319324334932	5.133766260811	6.99355063173223	2.86099631192451e-11	2.79900805849948e-09	15.2149701429335
hsa-miR-17-3p	1.23846966381408	7.27029629722465	6.80737032278912	8.47983951564943e-11	7.1109511366946e-09	14.1644372547634
hsa-miR-455-3p	1.81080436951943	7.5242359759275	6.57142699845577	3.27206131872048e-10	2.40087499261115e-08	12.860190765622
hsa-miR-17-5p	1.45891139403827	8.2971582770778	6.49832309402406	4.94111720647646e-10	3.22270644466854e-08	12.4624081953133
hsa-miR-18a-5p	1.56317669692069	2.85518198516739	6.42053511291684	7.63605003277262e-10	4.48236136923753e-08	12.0424946145794
hsa-miR-92a-3p	1.09940373715738	12.955501806586	6.39570935255767	8.7677504877569e-10	4.67879048755755e-08	11.9092163486264
hsa-miR-18a-3p	1.19430404127542	1.111131530531	6.07569144939427	5.04316283927013e-09	2.46694715554297e-07	10.2238025646819
hsa-miR-548b-3p	1.00419092290756	0.881003739873612	5.8406144668337	1.75370751251181e-08	7.87260427524137e-07	9.02552208648454
hsa-miR-20a-5p	1.31765178450712	7.31232408675112	5.82754905147168	1.87762282544087e-08	7.87260427524137e-07	8.95994037217681
hsa-miR-20a-3p	1.29012745148608	3.12566673517529	5.78914900783167	2.29344577149842e-08	8.97501778579714e-07	8.76782127668115
hsa-miR-138-5p	0.963323872808022	0.597275117602666	5.69529059495487	3.72526916201243e-08	1.36670812381331e-06	8.30222159915489
hsa-miR-19b-1-5p	1.00650934069819	2.66064080790073	5.38322163558677	1.79496739139347e-07	6.19791681616451e-06	6.79569320054314
hsa-miR-93-3p	0.98955082019083	3.88027211965286	5.34009384139495	2.2195633102108e-07	7.23824257274301e-06	6.59262383427762
hsa-miR-197-3p	1.05835601112642	8.36187690835111	5.32452429425692	2.39566076465339e-07	7.40133088869232e-06	6.51962536273277
hsa-miR-19b-3p	1.16973697577049	6.81988207954054	5.24159766841493	3.58798260360303e-07	1.03965104250661e-05	6.13362275033087
hsa-miR-30e-5p	0.80835064288725	12.6219638063413	5.2341684825778	3.71936488801344e-07	1.03965104250661e-05	6.09927317451546
hsa-miR-877-5p	0.929717462720981	1.11120228435469	5.1773833687856	4.89008382852135e-07	1.30476327606456e-05	5.83798705104136
hsa-miR-106b-5p	0.863346092118913	7.55786794986665	5.14618294024838	5.67824771707663e-07	1.44918756953217e-05	5.69538087382733
hsa-miR-19a-3p	1.16308688740043	4.24973623068796	5.11616995411472	6.55196896299574e-07	1.60250240886604e-05	5.55884576973343
hsa-miR-190b	-1.60774166591857	3.13518462674076	-5.04011905887496	9.39031294913762e-07	2.20484548045751e-05	5.2157182795874
hsa-miR-30c-5p	0.974709963988984	9.49957534030391	5.01241981462102	1.0695047444515e-06	2.41461263458858e-05	5.09176338868909
hsa-miR-186-5p	0.834558336069485	8.38376598906776	4.92851367656773	1.58101153861933e-06	3.43723619692426e-05	4.71962843515769
hsa-miR-151a-5p	0.798922667853718	6.44211413892848	4.89047417170121	1.88448955034998e-06	3.95069773591229e-05	4.55258694893465
hsa-miR-1468-5p	1.08218615790786	2.7853633413262	4.85259343169496	2.24232005809475e-06	4.53876508310904e-05	4.38728429714918
hsa-miR-200b-5p	1.20583043282719	4.07600059227951	4.73441686227711	3.83201485825352e-06	7.49797573931605e-05	3.87832380551747
hsa-miR-550a-5p	0.946307978739968	2.05535615592854	4.71160360054123	4.24481865331031e-06	8.03776951449404e-05	3.78125532352647
hsa-miR-548d-3p	0.492602459782524	0.258000439068762	4.66208842915967	5.29348485745926e-06	9.71023628540182e-05	3.57190024699973
hsa-let-7d-3p	0.778644727055529	8.33115052414607	4.65388554678179	5.48974751835069e-06	9.76509634324805e-05	3.53739374467635
hsa-miR-30e-3p	0.5571021826295	12.7581702623978	4.64598903409358	5.68529162733963e-06	9.81548878014225e-05	3.50422343744131
hsa-miR-28-5p	0.632097022060581	6.56074425423568	4.56066510988024	8.27471861383354e-06	0.00013877885218058	3.14878777244522
hsa-miR-532-3p	0.951537755362963	5.04383632204132	4.51344039326323	1.01621718948636e-05	0.00016388120818622	2.95441976072234
hsa-miR-25-3p	0.57537469245996	13.0221228588053	4.5096634813028	1.03298206182115e-05	0.00016388120818622	2.93894762682897
hsa-miR-584-5p	1.07614077318743	5.2946783681078	4.38052543308503	1.7961366671779e-05	0.000277455848324587	2.4164765184939
hsa-miR-328-3p	0.86764220948182	5.9213842696207	4.35823604060253	1.9736376630903e-05	0.000297057771342053	2.3275917176814
hsa-miR-92a-1-5p	0.931285086490509	1.91979482543702	4.35115415475996	2.03347055396098e-05	0.000298411803793774	2.29943108957839
hsa-miR-769-5p	0.669469958029096	4.43921873304831	4.3267794543424	2.25297754150606e-05	0.000322560443137576	2.2028031988775
hsa-miR-324-5p	0.972791704301462	4.60650033352529	4.31879428586701	2.32969849362895e-05	0.000325603098990522	2.17124787821644
hsa-miR-937-3p	1.11028810121007	1.68709718060923	4.27418816443733	2.80646335496329e-05	0.000383114881247314	1.99588687478621
hsa-miR-188-3p	0.74227096576425	1.18388234708658	4.20161356514037	3.7874007561904e-05	0.000498562285959907	1.71389015138679
hsa-miR-431-5p	-0.821604563058496	1.10807221324644	-4.19939501983118	3.82202774585959e-05	0.000498562285959907	1.70533475614377
hsa-miR-516a-5p	1.23135322970798	0.71873535701487	4.15061849563242	4.66432115060433e-05	0.000595207938131466	1.51821634364978
hsa-miR-3150b-3p	-1.07420936417785	1.43393136815089	-4.1408886997984	4.85231579393013e-05	0.000603817965291401	1.48111504441793
hsa-miR-30d-3p	0.674408017889041	2.71976833519289	4.1346059949498	4.9775255042627e-05	0.000603817965291401	1.45719783731088
hsa-miR-9-3p	1.30953734321109	1.41181137364456	4.13150833136336	5.04038846665735e-05	0.000603817965291401	1.44541704513913
hsa-miR-576-5p	0.891141767335272	3.87207201856537	4.07047742190438	6.44478580444896e-05	0.000743121121742341	1.21486129021111
hsa-miR-106b-3p	0.640515489766367	8.39534420277513	4.07002702798738	6.4564186045757e-05	0.000743121121742341	1.21317084979093
hsa-miR-493-5p	-0.968355452650212	3.062254615936	-4.06443742173601	6.60246197884949e-05	0.000745316381073971	1.19220511925123
hsa-miR-501-5p	0.662818133828986	1.38477853004346	4.02807880980015	7.63206531395517e-05	0.00083028925673886	1.05643832637462
hsa-let-7d-5p	0.65699158115154	7.73595528047272	4.02787996312443	7.63809537715476e-05	0.00083028925673886	1.05569871755323
hsa-miR-548t-5p	-0.350641655138856	0.200780955250567	-4.00538244967432	8.35040262616787e-05	0.000891215698465553	0.972223853785134
hsa-miR-744-5p	0.759899069175228	4.59794517916507	3.98660454741742	8.9928870740628e-05	0.000935105140983549	0.90286108159753
hsa-miR-375	-1.94091057251378	12.9993785284124	-3.98415071419914	9.08023731449102e-05	0.000935105140983549	0.893817912843399
hsa-miR-188-5p	0.737398612253547	1.21843128232717	3.93729159706178	0.000109113956084308	0.00110430848657739	0.722057203819867
hsa-miR-16-2-3p	0.823135673194296	3.05174527483187	3.93067436668186	0.000111966465896541	0.00111397144883508	0.697944677133455
hsa-miR-449a	-1.77640563116134	1.42282913118345	-3.92154440881447	0.000116018563346938	0.00113504827807754	0.664734138215842
hsa-miR-877-3p	0.428097231288789	0.335891502070459	3.89018221658189	0.000131024163196955	0.00126083907863299	0.551167229553571
hsa-miR-200a-3p	1.15053452722671	7.4795376373173	3.87197633341197	0.00014056101992443	0.00133079546283291	0.485607260002866
hsa-miR-378c	0.80204150976202	2.4887689414264	3.86083237743474	0.000146719428487463	0.00134169841323515	0.445610473751029
hsa-miR-660-5p	0.691495216233064	4.75678060196546	3.85788929234459	0.000148388033065477	0.00134169841323515	0.435064315068754
hsa-miR-3942-5p	0.336114635900379	0.219778284913555	3.8575708144056	0.000148569670971525	0.00134169841323515	0.433923514136111
hsa-miR-184	-2.08238546958928	2.87217201388551	-3.84746211850698	0.000154445673557227	0.00136009324846	0.397756688132063
hsa-miR-200b-3p	1.08482977236949	8.72875830708517	3.84612261183768	0.000155240626314855	0.00136009324846	0.392970458664831
hsa-miR-590-5p	0.768358266775791	3.67608761989286	3.81661529782344	0.000173767268897506	0.0014972230506824	0.287908433163646
hsa-miR-744-3p	0.852695448912721	4.41847627062254	3.80968323025961	0.000178413663363419	0.0014972230506824	0.263329716595106
hsa-miR-361-5p	0.41152702425987	7.5301375519332	3.80949053553898	0.000178544486452757	0.0014972230506824	0.262647049271694
hsa-miR-30c-2-3p	1.05217529699232	5.66920193653101	3.80187447069083	0.000183788446809579	0.00151665756834304	0.235689649157926
hsa-let-7g-5p	0.613541109152866	9.17671115885877	3.79868214588663	0.000186029548416863	0.00151665756834304	0.224404399247206
hsa-miR-429	1.16015279846298	6.09373794579107	3.78629391252992	0.000194973663198491	0.00156780192188376	0.18068959258027
hsa-miR-93-5p	0.679354544495654	11.9434304945657	3.77625336548291	0.000202519623336304	0.0016064732283569	0.14535149368509
hsa-miR-431-3p	-0.916680650211597	3.1898510417724	-3.75885215938122	0.000216255502862419	0.00169255973573653	0.0843033295230722
hsa-miR-519a-5p	1.22556520992881	0.921959705074386	3.74804243277605	0.000225226764620818	0.00173958040568974	0.0465052339311729
hsa-miR-30d-5p	0.673264571307712	12.5698397257811	3.73121766700534	0.000239892674716085	0.0018071637260189	-0.0121340777986267
hsa-let-7a-3p	0.607323105875142	5.18903804270689	3.73094881334302	0.000240134191873039	0.0018071637260189	-0.0130692189966775
hsa-miR-551a	0.524486502855436	0.402196766713737	3.71766348808199	0.000252358806947068	0.00185699789471162	-0.0592046725763478
hsa-miR-106a-5p	0.878448273193965	4.04577807518171	3.7164767809954	0.000253478886842386	0.00185699789471162	-0.0633186187059041
hsa-miR-223-3p	1.07671370408048	6.63872648811169	3.71356539105717	0.000256246728231076	0.00185699789471162	-0.0734065799590642
hsa-miR-15b-3p	0.962069712347002	4.7936981169818	3.70534804018775	0.000264213594827464	0.00189138268492343	-0.101841912159943
hsa-miR-1292-5p	0.43058080882221	0.485481398495421	3.69225695176138	0.00027739013632131	0.00196178325326035	-0.147027016508365
hsa-miR-627-5p	0.61723798023292	1.06771790905654	3.68300265939889	0.000287076162427688	0.00200611556363158	-0.178883494426286
hsa-let-7g-3p	0.68558084857356	5.42231854132223	3.65649352732158	0.000316617370025279	0.00217121197580525	-0.26974418774255
hsa-miR-10a-5p	-1.00496709364641	14.5537523351621	-3.65330818111569	0.000320353859723189	0.00217121197580525	-0.280622789484299
hsa-miR-28-3p	0.45658196297671	12.1255700159778	3.65208640349401	0.000321798027078462	0.00217121197580525	-0.284793170706547
hsa-miR-500b-5p	0.666728839719274	1.86555677876634	3.63782945419898	0.000339109693729052	0.00226201579794265	-0.333365722110317
hsa-miR-29a-5p	0.616950051053299	2.95475018501714	3.6322106339928	0.000346170350496232	0.00228316849147515	-0.352462252155828
hsa-miR-500a-5p	0.6636680261961	1.86634560180373	3.62401275048953	0.000356720550444051	0.00232661070122953	-0.380277025539552
hsa-miR-140-5p	0.661386613054429	5.43202880721631	3.61999758567597	0.000361997559812664	0.00233508316054982	-0.393879740131829
hsa-miR-9-5p	1.7052519846679	9.93740387804639	3.59211702640011	0.000400717116838767	0.00255674943026474	-0.487963628035978
hsa-miR-140-3p	0.599216970841441	9.24747546109951	3.57333925990481	0.000428954615002127	0.00270748773124999	-0.550963894048682
hsa-miR-127-3p	-0.89449631693909	9.01282694235694	-3.56843750343785	0.000436627737679259	0.00272660087252899	-0.567360953552305
hsa-miR-181d-5p	0.935719487863209	4.3180822296736	3.54317801396116	0.00047825527300493	0.00295511416056731	-0.651538268891861
hsa-miR-378a-3p	0.825663555751688	7.214917149014	3.51663746140644	0.000525990383829061	0.00321621203445478	-0.739407710375149
hsa-miR-548s	0.492132819614259	0.438142255846451	3.51171074257237	0.00053532928474415	0.00322885372433751	-0.755653720465917
hsa-miR-382-5p	-0.802470888713873	4.5561890495582	-3.50804933277924	0.000542370194867039	0.00322885372433751	-0.767714099409726
hsa-miR-532-5p	0.564922991663773	9.24229738656766	3.50543822620103	0.000547444309804329	0.00322885372433751	-0.776307971201405
hsa-miR-30a-5p	0.975892307897716	14.8721937998761	3.50410092775936	0.00055006025968271	0.00322885372433751	-0.780707165476554
hsa-miR-30a-3p	0.978794070547703	13.5654438162489	3.49032677385309	0.000577695139840141	0.00334307200651671	-0.825931095304547
hsa-miR-33a-5p	0.974977578385157	3.71686840551695	3.48752430106902	0.000583474699809165	0.00334307200651671	-0.835112716456947
hsa-miR-130b-5p	0.735226273395124	3.58902684253723	3.48601786678142	0.000586603776271245	0.00334307200651671	-0.840045444299282
hsa-miR-758-3p	-0.824551927582748	3.39137966878176	-3.47998110398309	0.000599301415774875	0.00338259549096011	-0.859793244207696
hsa-miR-29a-3p	0.626825465948086	12.1433830666538	3.44508573651094	0.000677890896853142	0.003678295449596	-0.973341478406262
hsa-miR-3200-3p	0.871471700497511	1.96672601343556	3.44418518863841	0.000680041296123144	0.003678295449596	-0.976258191231028
hsa-miR-2115-3p	-0.64214346531269	0.596938887989052	-3.44197092886831	0.000685355849695874	0.003678295449596	-0.983426860027137
hsa-miR-151a-3p	0.510408400144572	11.0261838458791	3.44125099352027	0.000687092155640027	0.003678295449596	-0.985756756890958
hsa-miR-409-3p	-0.783832217086573	4.51295773842578	-3.44104857836186	0.000687581071573038	0.003678295449596	-0.986411745576325
hsa-miR-548j-5p	-0.356014512004939	0.334833346945125	-3.44034263831228	0.000689288755460919	0.003678295449596	-0.988695802582081
hsa-miR-134-5p	-0.83415474111931	8.63706458743282	-3.43209658161901	0.000709532192188405	0.00375221078211346	-1.01534449921551
hsa-miR-330-3p	0.628249099013015	1.91998337240452	3.4274471583267	0.000721189944731827	0.00377980801390699	-1.03034457684954
hsa-miR-146a-5p	1.01025197200587	6.77756908537478	3.40792352351131	0.000772125145950307	0.00401095097940558	-1.09313192907412
hsa-miR-539-5p	-0.766356129391284	3.59677492536455	-3.3859207612961	0.000833548451452601	0.0042591588621336	-1.1635038478109
hsa-miR-98-5p	0.537750260526996	5.8526229027792	3.38562034262846	0.00083441783500062	0.0042591588621336	-1.16446183301635
hsa-miR-181c-5p	0.759839214411564	5.36395760497264	3.37104296870806	0.000877635030694012	0.00444113588808091	-1.21085429121169
hsa-miR-362-5p	0.762139801706863	3.07818723098557	3.34408910425648	0.000963095113807566	0.00483193873337642	-1.2961575744207
hsa-miR-497-5p	0.650348796157248	4.94900726233088	3.29086663035046	0.00115507697651212	0.00570111944228124	-1.46277089391738
hsa-miR-432-5p	-0.759035184458814	2.81092438161991	-3.29069153905381	0.00115576356666349	0.00570111944228124	-1.4633150115071
hsa-miR-939-5p	0.542982347223814	1.16188327016	3.28591034522575	0.00117465955874795	0.0057460430082087	-1.47816298247576
hsa-miR-511-5p	0.956590104891112	3.17772922783972	3.27617026154817	0.0012140459275751	0.00588962776435191	-1.50835001511056
hsa-miR-186-3p	0.335461458554103	0.337956995280406	3.25648104132415	0.00129744066957022	0.00624260387735837	-1.56912289558315
hsa-miR-21-5p	-0.550821578874498	17.336416282446	-3.25007704118835	0.00132569205756054	0.00632667672998405	-1.58881761817171
hsa-miR-885-5p	0.971537029094825	0.934274587117661	3.2475190341159	0.00133713560935603	0.00632982744106443	-1.59667458429729
hsa-miR-30b-3p	0.576645032191874	1.96965603071375	3.238872244339	0.00137650067010479	0.00646404714681211	-1.62319161258541
hsa-miR-320d	0.560315304381486	1.02680693198258	3.20902576253789	0.00152079456954732	0.00708497152638314	-1.71422592199081
hsa-miR-10b-3p	-0.584347381489809	4.21300489428958	-3.16706951139015	0.00174744032187358	0.00807675172393538	-1.84089355321342
hsa-miR-30b-5p	0.709703406345366	8.71991994641798	3.15236234574062	0.00183402158591235	0.00837619838948192	-1.88493391197898
hsa-miR-3136-5p	0.40954596475222	0.59429467643037	3.15124384885522	0.00184076591523538	0.00837619838948192	-1.88827554825497
hsa-miR-130a-3p	0.730203594608903	6.28118031411309	3.1459284161737	0.00187313160375717	0.00841235010194934	-1.90414115217863
hsa-miR-18b-5p	0.414266400243575	0.462994403274208	3.14523817793144	0.00187737285069057	0.00841235010194934	-1.90619958750067
hsa-miR-1271-5p	0.590994852920254	2.32909635310262	3.13155896281265	0.00196327943735865	0.00873064416461764	-1.94690844113972
hsa-miR-942-5p	0.630889952670533	2.60441770499943	3.1096923705508	0.00210817753457496	0.00930451287816167	-2.01164445887894
hsa-miR-15b-5p	0.742613457119603	7.08748950735295	3.09779505383779	0.0021911005538251	0.00959832854548755	-2.04669145062872
hsa-miR-107	0.437243229254846	5.66236699329755	3.09251070930163	0.00222888829321352	0.00969153650456547	-2.06221842208279
hsa-miR-222-3p	0.685229374656137	5.38858142260212	3.08439651064271	0.00228808347245845	0.00987577204656699	-2.08601289920321
hsa-miR-410-3p	-0.779811063065952	2.87006157853361	-3.07880954239691	0.00232968079585274	0.00998191698660993	-2.10236297819499
hsa-miR-95-3p	0.625229452030796	1.77474615861729	3.0755651669388	0.00235415532836527	0.0100136896938436	-2.11184502041258
hsa-miR-2114-3p	-0.466995577899271	0.349281118985985	-3.07123171619757	0.00238721517158068	0.0100334749427299	-2.12449565476347
hsa-miR-29b-3p	0.641252423563971	9.04473006940674	3.07048013482782	0.00239299232024223	0.0100334749427299	-2.12668807438016
hsa-miR-370-3p	-0.743740949198211	2.77605677663202	-3.06639892092945	0.00242458872926457	0.0100938552062291	-2.13858466071225
hsa-miR-320c	0.476029810526191	0.92064708194083	3.04258038170435	0.00261678401755152	0.0107887459233902	-2.2077240714622
hsa-miR-155-3p	0.545753769442922	0.745850859271412	3.03833186341272	0.00265250475731157	0.0107887459233902	-2.2200042685294
hsa-miR-324-3p	0.524524543237036	4.44642457495118	3.03714140730109	0.00266259404091248	0.0107887459233902	-2.22344240380241
hsa-miR-451a	1.27078355531772	7.27360122407696	3.03685549764825	0.00266502241719179	0.0107887459233902	-2.22426794941406
hsa-miR-3664-5p	0.525458324965825	0.694525268615053	3.01595595543341	0.00284815086125653	0.0114511270928602	-2.2844198474101
hsa-miR-339-3p	0.447311855113252	3.36534764254567	3.00863373183782	0.00291499863301949	0.0116401646094043	-2.30540356987782
hsa-miR-493-3p	-0.633928914838546	1.87925698919067	-2.98337853470582	0.00315677569849281	0.0124482936203653	-2.37741726147924
hsa-miR-221-3p	0.65157955180675	6.49885450615429	2.98307519821799	0.00315978832953055	0.0124482936203653	-2.37827879713689
hsa-miR-379-5p	-0.754259247508992	9.40312594446218	-2.97686195175873	0.00322207934755996	0.0125611449324035	-2.39590782181461
hsa-miR-320a	0.586913992045593	8.82529745355428	2.97595836578442	0.00323123149027757	0.0125611449324035	-2.39846876097111
hsa-miR-101-5p	0.610489482738963	3.16271752786983	2.95936559521003	0.0034035895478586	0.0131441254249539	-2.44536800373753
hsa-miR-760	0.698427668768223	1.57909346345958	2.95032597052029	0.00350099552834877	0.0133763402823083	-2.47081622247382
hsa-miR-181c-3p	0.695364985720235	5.40831412179191	2.94956640182159	0.00350929540626147	0.0133763402823083	-2.47295126523362
hsa-miR-320b	0.654130808429761	2.49116301250277	2.9364330639986	0.00365568368808832	0.0138444279026313	-2.50978671681759
hsa-miR-452-3p	0.898657663557962	1.97175928887012	2.93201094312417	0.00370621810681237	0.0138785875919374	-2.52215527952942
hsa-miR-3682-3p	0.447369032260855	0.838195269886322	2.9315093594701	0.0037119902077243	0.0138785875919374	-2.52355710534831
hsa-miR-628-3p	0.381404093034308	0.525110404197942	2.89319265064582	0.0041780289906375	0.0155221709968621	-2.62998667832343
hsa-miR-30c-1-3p	0.412811142700326	0.950331653829977	2.88134670700572	0.00433256971424939	0.0159950844167572	-2.66262711168253
hsa-miR-378a-5p	0.705500853671432	5.71084299947241	2.86762792681208	0.00451805072624658	0.0165755986019172	-2.70027238785309
hsa-miR-101-3p	0.476488218825319	13.3163720852735	2.85385999088446	0.00471144866462793	0.0171777662492956	-2.73788449848497
hsa-miR-200a-5p	0.792658509135602	8.91925628914889	2.85156551185675	0.00474440281719139	0.017191138603033	-2.74413632181289
hsa-miR-340-3p	0.496531812465696	3.38348819703309	2.84186551063701	0.00488605064941107	0.0175957774920509	-2.77051441562584
hsa-miR-221-5p	0.501202534258281	1.14217332960004	2.83318076040011	0.00501612857609886	0.0179540699644514	-2.79406060727931
hsa-miR-15a-3p	0.264482026815077	0.273630217190101	2.82630054302179	0.0051214073360573	0.0182197945834281	-2.81266665361335
hsa-miR-199a-5p	-0.56772995257583	10.3160462750403	-2.82141498686408	0.00519738059555365	0.0183786892143975	-2.82585297044244
hsa-miR-542-3p	-0.680817942565768	7.72520098287564	-2.81585946671941	0.00528501658924828	0.0185290845342038	-2.84082169996712
hsa-miR-10b-5p	-0.583836837873966	16.2719123831761	-2.81472711546789	0.00530304293312817	0.0185290845342038	-2.84386931860345
hsa-miR-199a-3p	-0.590950520860508	12.0823069769105	-2.80169480873694	0.0055145701126853	0.0191541577286762	-2.8788622453473
hsa-miR-199b-3p	-0.591275955751318	12.0781159553696	-2.79775119979482	0.00558007289904593	0.0192676634808233	-2.88942132557005
hsa-miR-323a-3p	-0.686604376964365	2.17609558967887	-2.77534301584451	0.00596586816844232	0.0204793252331909	-2.94915592043616
hsa-miR-222-5p	0.603607674667257	2.34101595298383	2.76567855740883	0.00613960283572448	0.0209101327877568	-2.97478039810949
hsa-miR-301b-3p	0.435595474279173	0.683497615148387	2.76441728070637	0.00616261153710719	0.0209101327877568	-2.97811840016025
hsa-miR-1249-3p	0.505034045932334	1.85010520790613	2.74872947599619	0.00645539783427725	0.0217776926937974	-3.0195175718844
hsa-miR-636	0.329594977593102	0.338533384651381	2.74078501923684	0.00660842165069232	0.0221665343368937	-3.04039842753849
hsa-let-7a-2-3p	0.661382093081558	3.17141534907339	2.73743625528718	0.00667390242644795	0.0222589813882099	-3.04918322030422
hsa-miR-127-5p	-0.715103869581441	8.14588452456638	-2.72020659099131	0.00702017894019383	0.0232816103835807	-3.09422268689851
hsa-let-7e-3p	0.524212704198315	4.05003114774797	2.71772239258989	0.00707142338232812	0.0233198063226214	-3.10069456840807
hsa-miR-502-5p	0.353377336558957	0.548142802791443	2.70647743703589	0.00730764010701508	0.0239641605744014	-3.12992081734663
hsa-miR-889-3p	-0.638435202658769	3.36851270493288	-2.68358769877372	0.00781061411992951	0.0254712804911035	-3.18906132737483
hsa-miR-24-3p	0.476648074225132	10.2838678335015	2.66596057343649	0.00821899851713445	0.026654984141204	-3.23428338085289
hsa-miR-148b-5p	0.432666184983756	1.49636475398336	2.66217178670365	0.00830924928148751	0.0267996116935888	-3.2439668912966
hsa-miR-223-5p	0.698630276548364	1.780090980235	2.65011624559582	0.00860238573088535	0.027593444940053	-3.27469274664702
hsa-miR-769-3p	0.475611757514411	1.5496853413661	2.64419205182203	0.00874981755273531	0.0279138201274762	-3.28974364776492
hsa-miR-330-5p	0.458631754284681	4.94138950234088	2.62902031245746	0.0091378031673832	0.0289940024824537	-3.32814423146702
hsa-miR-2114-5p	-0.36816125823464	0.382090937966421	-2.61354948567165	0.00954928692476409	0.0301367280905189	-3.36708766372014
hsa-miR-130a-5p	0.459934395099493	0.996598754306858	2.60604549503024	0.00975480078271584	0.0306206848099155	-3.38589888739711
hsa-miR-10a-3p	-0.674862382899124	1.5976268714004	-2.59203426156551	0.0101491772591819	0.0316891864422329	-3.42088624197769
hsa-miR-128-3p	0.401672038108069	6.76237223261336	2.58163592707738	0.010451035100192	0.032459034940808	-3.44673690871433
hsa-let-7i-3p	0.605912164615631	6.58964976905022	2.57603149978538	0.0106170409678074	0.032801068674226	-3.46062909216422
hsa-miR-486-5p	1.0432853935673	5.88112891510712	2.55867937694975	0.0111460880725478	0.0342552549664166	-3.50346066525478
hsa-miR-1287-5p	0.514199557516394	4.95444514799686	2.54645979280327	0.0115326664781317	0.0350728478572793	-3.53345919713736
hsa-miR-495-3p	-0.602321721240289	2.92364555112736	-2.54488776045818	0.0115832589635089	0.0350728478572793	-3.53730861929782
hsa-miR-337-3p	-0.703420444940648	5.48110501684864	-2.54463639134867	0.0115913670942286	0.0350728478572793	-3.53792393645333
hsa-miR-369-3p	-0.538467719864022	2.5101229625231	-2.53192147498505	0.0120081683564349	0.0361476657703962	-3.56897338566673
hsa-miR-497-3p	0.377564847564118	0.778555867468112	2.51397370715439	0.012619260729722	0.0377933982058511	-3.61255103040743
hsa-miR-32-5p	0.537344066933958	4.42721270706014	2.48979274193184	0.0134863484394944	0.0401852108324021	-3.67079919920804
hsa-miR-16-5p	0.484306628161185	9.03587572146258	2.48680843504716	0.01359695330096	0.0403101595336543	-3.67795097944843
hsa-miR-625-3p	-0.517406409593112	7.71867401655921	-2.44727334624641	0.015140187395781	0.0446597487503691	-3.77192808638921
hsa-miR-512-3p	0.45237287995205	0.534561170835764	2.42841063934668	0.0159297500210621	0.0467538163118174	-3.81626235243527
hsa-miR-136-3p	-0.529308210186387	2.96390483909707	-2.42375652178349	0.016130083064381	0.0468197644986502	-3.82715114292523
hsa-miR-500a-3p	0.456180946489713	7.44955063117543	2.42253834787227	0.0161828851282153	0.0468197644986502	-3.82999791158718
hsa-miR-491-5p	0.486131915674719	2.11757806739171	2.4212627480764	0.0162383401567802	0.0468197644986502	-3.83297742286537
hsa-miR-136-5p	-0.593645363166398	4.96576359512281	-2.41986973029472	0.0162990917182389	0.0468197644986502	-3.83622949331822
hsa-miR-676-3p	0.33718303962019	0.716374269106178	2.41868254734268	0.0163510250804485	0.0468197644986502	-3.83899962892576
hsa-miR-21-3p	-0.545485736323888	10.7959364590988	-2.41419483906511	0.0165486644827182	0.0471556604434736	-3.84945944067232
hsa-miR-502-3p	0.438369628504169	2.8900816201821	2.40672213435071	0.0168824520741825	0.0477833874076489	-3.86683563512993
hsa-miR-1976	0.385032801226276	3.40101364657441	2.40391194912846	0.0170095068325029	0.0477833874076489	-3.87335688115482
hsa-miR-450b-5p	-0.55853351834313	4.12879503285866	-2.40226233246033	0.0170844824247946	0.0477833874076489	-3.87718156757292
hsa-miR-129-5p	0.618278644685676	1.46726315280227	2.40204091946312	0.0170945678971146	0.0477833874076489	-3.87769473038641
hsa-miR-144-3p	0.782204125372099	1.75058601616014	2.39497973553589	0.0174189779772848	0.0484594316240102	-3.89403665847135
hsa-miR-517a-3p	0.401653118756971	0.386262560495549	2.39087041264504	0.0176102622121582	0.0485315676926612	-3.90352594145829
hsa-miR-517b-3p	0.401653118756971	0.386262560495549	2.39087041264504	0.0176102622121582	0.0485315676926612	-3.90352594145829
hsa-miR-146b-5p	0.537672052912194	8.7934752626335	2.38218703211631	0.0180205691638972	0.0493945492966597	-3.92352669884834
hsa-miR-147b	0.37556071919188	0.599137003411987	2.38069943663477	0.0180917003386402	0.0493945492966597	-3.92694618797101
hsa-miR-29b-1-5p	0.504121998572975	2.70008330169304	2.37740991219378	0.0182498722656841	0.0495957176849842	-3.93450049898334
hsa-miR-642a-5p	-0.644597354441085	2.40223084980398	-2.37121691051166	0.0185509630347271	0.0501816373335705	-3.94869560164412
hsa-miR-409-5p	-0.646153316038912	3.7404996704475	-2.35553435585286	0.01933306421557	0.051906334103313	-3.984484251822
hsa-miR-362-3p	0.429220134299197	1.06509024155107	2.3548981498261	0.0193653955172497	0.051906334103313	-3.98593134396551
hsa-miR-29b-2-5p	-0.470320044118986	5.8048012856184	-2.34333215884806	0.0199615130224792	0.0532609461099785	-4.01217402545217
hsa-let-7i-5p	0.279849264036187	8.84129780358364	2.33514039276591	0.0203934172192144	0.0541671308039768	-4.03068626907747
hsa-miR-3691-5p	0.181048384810344	0.151375315950234	2.32760678964272	0.0207978403736357	0.0549924878347935	-4.04765660778568
hsa-miR-3909	0.257669273076243	0.397439117654565	2.31321161175763	0.0215902151587792	0.0568316425928404	-4.07993802267282
hsa-miR-3191-3p	-0.216461886538393	0.354902390930135	-2.25061132843916	0.0253515163654564	0.0664345540469772	-4.21809566839705
hsa-miR-676-5p	0.197822720433269	0.247731424932766	2.2420753040473	0.0259062648176131	0.067586566435284	-4.2366537920703
hsa-miR-550a-3p	0.456094434244888	1.45647975586379	2.23475794244454	0.0263901933987222	0.0685444403763272	-4.25250871492539
hsa-miR-130b-3p	0.463598540814858	3.29742372534633	2.23130744888995	0.026621104105917	0.0688395951990012	-4.25996787601471
hsa-miR-574-3p	0.42473005722732	6.86558379679381	2.20661608126506	0.0283253184836862	0.0727994282146323	-4.31302276614721
hsa-miR-3680-3p	0.224616706886416	0.324676093665642	2.20467913113786	0.028462924248954	0.0727994282146323	-4.31716081286977
hsa-miR-132-3p	0.380338350323572	6.07499542833227	2.20311559571164	0.0285744241011541	0.0727994282146323	-4.32049856699744
hsa-miR-2110	0.315542985198971	0.878114656240037	2.20207980651065	0.028648497304225	0.0727994282146323	-4.3227084664594
hsa-miR-3130-5p	0.625506972675164	2.14592980318611	2.18965370768045	0.0295501912094117	0.0747670786203648	-4.349142413522
hsa-miR-383-5p	0.437930276237755	0.642130212005781	2.18572360135454	0.0298404452341476	0.0751774306971872	-4.35747304894193
hsa-miR-361-3p	0.327927534422189	7.14961871215698	2.1821458504712	0.0301068183139447	0.0755243690183142	-4.36504431924041
hsa-miR-1296-5p	0.461865058946657	2.9340907760767	2.1634582609065	0.0315318364894473	0.0786017688104662	-4.40439778603666
hsa-miR-452-5p	0.783162908419141	5.15399436707822	2.16256491897743	0.0316013925711585	0.0786017688104662	-4.40627090631877
hsa-miR-144-5p	0.843840482259275	5.35318221309748	2.14434555648656	0.0330491309085503	0.0818558643178018	-4.44431043632366
hsa-miR-484	0.454705945175683	6.50803532934145	2.12958866395046	0.0342632761077518	0.0845064835094551	-4.47489422527622
hsa-miR-765	0.211651446835429	0.249509739306033	2.11766664498973	0.0352720099895556	0.0866304178404566	-4.49945449450334
hsa-miR-487b-3p	-0.483754209953795	2.45238149736998	-2.10759081435315	0.0361443245081614	0.0882523314173635	-4.52010811668958
hsa-miR-125a-5p	0.335813795171385	10.1080945310926	2.10657748094425	0.0362330696279124	0.0882523314173635	-4.52218002379902
hsa-miR-766-3p	0.423394967364897	3.23979789393625	2.10345377059252	0.0365078133436476	0.0885540761682692	-4.52856087226062
hsa-miR-141-3p	0.589185926346655	9.43032340523183	2.10033014726797	0.0367843340719025	0.0888576300420033	-4.53493243556903
hsa-miR-369-5p	-0.525612620842589	2.20737798659587	-2.08892058217447	0.0378096823639692	0.0909601784739752	-4.55812824101517
hsa-miR-485-3p	-0.43974054726035	2.31073179101217	-2.07471351123583	0.0391205566639542	0.0937296602520046	-4.58684142011147
hsa-miR-335-5p	0.664068653352841	4.07173680326006	2.06874639593969	0.0396826143439903	0.0946898155281394	-4.59884498685054
hsa-miR-181a-3p	-0.368871413258362	7.58734707842807	-2.05305250670332	0.0411938885230636	0.0977580226701758	-4.63025614094112
hsa-miR-323b-3p	-0.574675080130598	2.35646635580742	-2.0519536882253	0.0413015155403809	0.0977580226701758	-4.63244678147476
hsa-miR-1277-3p	0.327566330326532	1.16989760147513	2.04187176419488	0.0423002571612076	0.0995974414709238	-4.65249367105225
hsa-miR-1226-3p	0.38159181078724	1.18039682526412	2.04069668829021	0.0424179904049931	0.0995974414709238	-4.6548239978539
hsa-miR-671-5p	0.345467810332286	2.24585362968035	2.03876396559282	0.0426122405633853	0.0996549211581958	-4.65865402291782
hsa-miR-149-5p	-0.671108348555506	6.70134087765329	-2.03630187058581	0.0428607919426963	0.0998384320252488	-4.66352802322147
hsa-miR-3648	0.450450012678061	0.695999628164943	2.01830044084823	0.0447158048178289	0.103747736869824	-4.69899132828032
hsa-miR-3678-5p	-0.292569593999018	0.589247347479417	-1.9978370451986	0.0469068681547111	0.108402880341793	-4.73893571119433
hsa-miR-1301-3p	0.390502257226921	3.69484809209963	1.9847766461973	0.0483522790124383	0.111305050118829	-4.76422402881521
hsa-miR-199b-5p	-0.470793248314195	7.93195774170794	-1.97864896858812	0.0490433092192096	0.112454775436234	-4.77603358318487
hsa-miR-224-5p	0.880568620708894	4.51965807742371	1.96309363647535	0.0508350738915182	0.116109682390355	-4.80585407226593
hsa-miR-181a-2-3p	0.345674120031088	9.33313726970132	1.95530462007596	0.0517528033958203	0.117747657338552	-4.82070058957707
hsa-miR-146b-3p	0.458327475566138	6.48160969862706	1.93439215410368	0.054286042694171	0.123034390198758	-4.86027909570432
hsa-miR-1266-5p	-0.437771718286075	3.77706950826513	-1.92770408326536	0.0551178656310477	0.124439181251635	-4.87284989753107
hsa-miR-374b-5p	0.303075078646527	5.76554822154413	1.92136445103079	0.0559161990987102	0.125637116805876	-4.88472687418773
hsa-miR-891a-5p	0.493423558697095	1.26784250456829	1.92010039105892	0.0560765325436788	0.125637116805876	-4.88709049721261
hsa-miR-520a-3p	0.257817735956133	0.361248799022565	1.91809502170186	0.0563316841908466	0.125728892091357	-4.89083717991992
hsa-miR-1254	0.300834986965986	0.783127020080415	1.90899447920205	0.0575018403919772	0.127854470871555	-4.90779231687377
hsa-miR-29c-5p	-0.388981344071827	5.65911255853907	-1.90550647017775	0.0579556921748136	0.128377325685342	-4.91427009308183
hsa-miR-887-3p	-0.512161641270119	2.65023565139263	-1.89203594340906	0.0597366696728703	0.131824906383364	-4.93917921291304
hsa-miR-376a-5p	-0.362575981818843	1.0530026266077	-1.88992365633042	0.0600200434060151	0.131826415201836	-4.94306963357805
hsa-miR-149-3p	-0.331293635952647	0.665694423935678	-1.88868670765452	0.0601865064294583	0.131826415201836	-4.94534589650492
hsa-miR-329-3p	-0.280740036541902	0.719840927529177	-1.88131384247854	0.0611867240282002	0.133518985147039	-4.95888365774824
hsa-miR-598-3p	0.47139643928868	3.78416318805561	1.87900389488842	0.0615029324751045	0.133711930973653	-4.96311453179764
hsa-miR-381-3p	-0.41387048166339	4.72436797683689	-1.87591634131498	0.0619277127524469	0.134138625039433	-4.96876179076371
hsa-miR-425-5p	-0.552177536919311	8.10346454688353	-1.87193216984707	0.0624794566589107	0.134836180363164	-4.97603569308243
hsa-miR-3913-5p	-0.282169066983175	1.90756768232604	-1.83311188703223	0.0680726372445607	0.146368637591784	-5.04612451169663
hsa-miR-3917	0.294662070105927	1.00837868845489	1.82914548032095	0.0686667520661976	0.14710723891554	-5.05320546397066
hsa-miR-3170	0.367173638045186	1.59965684432788	1.82403433865874	0.0694386509445037	0.148219956743359	-5.06230807013605
hsa-miR-708-3p	-0.365819049078675	6.16726488262994	-1.82067217546215	0.0699503142238256	0.148482507431448	-5.06828237287414
hsa-miR-155-5p	0.550338934386271	8.2165174050074	1.81990464589007	0.0700675546141587	0.148482507431448	-5.06964471236183
hsa-miR-3610	0.300142115849578	0.846881536670679	1.81669209636451	0.0705600353215736	0.148988276020733	-5.07534082570839
hsa-miR-103a-2-5p	0.328662539512441	1.30971770566654	1.80792769312523	0.0719181591987787	0.151311682615352	-5.09083110786523
hsa-miR-125a-3p	0.319521956978881	2.40045222047355	1.79558850902061	0.0738666900368213	0.15485623947005	-5.11251609484729
hsa-miR-145-3p	-0.336553198507048	5.14008501352418	-1.79363452144621	0.07417920047509	0.154957973946184	-5.11593681009115
hsa-miR-196a-5p	-0.925564252549233	8.57288613817487	-1.78086253312099	0.0762487718013112	0.158716415061595	-5.13820668101325
hsa-let-7f-2-3p	0.247774951658597	0.632152546904303	1.77405398637937	0.0773712542950471	0.160483838414108	-5.15001515617823
hsa-miR-365a-5p	-0.304349317139732	1.06453582563396	-1.7716066030803	0.0777780353066631	0.160759530721871	-5.15424905127396
hsa-miR-15a-5p	0.312521169623244	6.81285481775933	1.76874958348841	0.0782551181869225	0.161178085528854	-5.15918441093423
hsa-miR-618	-0.27857050610448	0.47624162456611	-1.76337574845955	0.0791589699475216	0.16246963412306	-5.16844644676556
hsa-miR-150-3p	0.546284850414424	1.77503648584679	1.75456040921586	0.0806601591427348	0.1649739143442	-5.18358066777649
hsa-miR-1262	-0.253639808774971	0.797843413344486	-1.75156527746933	0.0811754745945644	0.165451401343782	-5.18870592403942
hsa-miR-3651	0.337290841436253	0.921510156279568	1.74456822483029	0.0823898100715257	0.167345392775037	-5.20064603180596
hsa-miR-590-3p	0.334618993731466	2.45619485163746	1.72887308131958	0.0851676485419029	0.172391067910679	-5.2272596996264
hsa-miR-31-3p	0.47036805562427	1.67007202268012	1.72110892743052	0.0865697229301855	0.174626898144395	-5.24033847310954
hsa-miR-486-3p	0.354913460592577	0.543549658836255	1.71197254125414	0.0882435642098988	0.176904131687252	-5.25565532074525
hsa-miR-148a-5p	0.360692748498397	5.11701417462842	1.71165948092091	0.088301380893296	0.176904131687252	-5.25617874822279
hsa-miR-103a-3p	0.269802377875454	13.8128018027436	1.7036918612304	0.0897832333935236	0.17926108163945	-5.2694689638345
hsa-miR-195-5p	0.332869604450606	5.47816781352122	1.70125993158675	0.0902395270936489	0.179342792739421	-5.27351345098856
hsa-miR-25-5p	0.185877826457008	0.318958070538677	1.70022005684067	0.0904352072416842	0.179342792739421	-5.27524112409741
hsa-miR-217	0.501699059182068	3.89847349484118	1.69075633428749	0.0922318951048777	0.182289974500213	-5.29091704135868
hsa-miR-23a-3p	0.259618463763619	11.6245698012604	1.68758650346877	0.0928400996722311	0.182876303716777	-5.29614854263316
hsa-miR-22-3p	-0.236738225026794	16.1252896997354	-1.6750077561038	0.095285633113301	0.187065774707384	-5.31681415856632
hsa-let-7e-5p	0.263835490277692	10.178686385378	1.66726011947023	0.0968175790876652	0.189439729748198	-5.32946767606289
hsa-miR-496	-0.331285932522174	1.28743513149829	-1.64401775112369	0.101532545075581	0.198005328768658	-5.36708377507159
hsa-miR-767-5p	0.7091651013999	0.981599478853641	1.64017287011297	0.102329973684749	0.198899650837576	-5.37325673542381
hsa-miR-433-3p	-0.303072073792465	1.03265359614787	-1.62928917280716	0.104614471792242	0.202668960204772	-5.39065397931519
hsa-miR-2355-3p	0.324868033153559	1.713815159259	1.62667644643752	0.105168908480636	0.203072859467543	-5.39481349745838
hsa-miR-3607-5p	0.222041103327928	0.454404370905613	1.62135746938488	0.106304880454382	0.204593327300728	-5.40326127127625
hsa-miR-339-5p	0.378647555216636	5.57112057901255	1.60752103316238	0.109305817979195	0.209681422071201	-5.42511009195901
hsa-miR-335-3p	0.500049182276341	6.27057410854192	1.60425778463002	0.110023307636686	0.210370298315097	-5.43023634301075
hsa-miR-27a-3p	0.281515676012706	9.82849664880805	1.60070596086999	0.110808497997115	0.21118372832567	-5.43580434331598
hsa-miR-654-5p	-0.289017173520102	1.3399941735276	-1.59331197369294	0.112457345139272	0.213260335206203	-5.44735678518804
hsa-miR-944	0.353117105473577	1.15169356171057	1.59256628113429	0.112624708541606	0.213260335206203	-5.44851895947288
hsa-miR-200c-3p	0.423615349817544	12.9729146793007	1.57230931969399	0.117247240063544	0.220807675487712	-5.47988617543696
hsa-miR-3613-5p	0.32876125872644	3.52111987084302	1.57181083837107	0.11736285307013	0.220807675487712	-5.48065310423548
hsa-miR-125b-1-3p	0.244058531212779	0.962054140129678	1.56975950017475	0.117839569122814	0.220996252636076	-5.48380664636874
hsa-miR-31-5p	0.494503774356113	2.08479987139593	1.56076472008138	0.119947967557481	0.22374586952222	-5.49758682565951
hsa-miR-570-3p	0.196819683123103	0.416824250632011	1.56025616724799	0.120068056046847	0.22374586952222	-5.49836362363584
hsa-miR-301a-3p	0.376893984691937	3.08221364860022	1.55643102429764	0.12097435576159	0.224721350734345	-5.50419846391831
hsa-miR-501-3p	0.30885076272234	5.36346572192708	1.54344945191039	0.124090322893928	0.229782396021248	-5.52389589493875
hsa-miR-3687	0.331200365011971	0.717611483147328	1.52960922485712	0.127481451469082	0.235319534630035	-5.54471823686176
hsa-miR-32-3p	0.225438214312038	0.834090431544856	1.52137283276339	0.129533710513363	0.237636630358108	-5.55702251321921
hsa-miR-200c-5p	0.368908801633991	5.13556566351821	1.52132232661687	0.129546374300843	0.237636630358108	-5.55709776312653
hsa-miR-545-5p	0.214853590362911	0.653295473790825	1.5186017084936	0.130229966404118	0.23814638716267	-5.56114763764281
hsa-let-7f-1-3p	0.261739075630977	1.85058816441517	1.51611641611911	0.130856889205263	0.238549670694066	-5.56484100096565
hsa-miR-1284	0.148959892396867	0.354490829334762	1.49228099400391	0.136989700651312	0.248956514805945	-5.59996137335747
hsa-miR-656-3p	-0.196361053547374	0.698443754271847	-1.48053233168627	0.140093604007319	0.253811560346593	-5.61707168327633
hsa-miR-2277-3p	0.159025931926212	0.33374921727712	1.47423148007686	0.141780526789786	0.254986329380893	-5.62619335506197
hsa-miR-154-3p	-0.265733106140773	1.15037282112905	-1.47337312165817	0.142011544974209	0.254986329380893	-5.62743303708314
hsa-miR-205-3p	0.349914360983732	1.18304589483897	1.47324818203258	0.142045195413206	0.254986329380893	-5.62761342177122
hsa-miR-27b-3p	0.275296645359555	9.06465825385208	1.46384624343898	0.144595180124152	0.258772471746577	-5.64114464050378
hsa-miR-26a-5p	0.221669244497157	10.7585709610637	1.4599419957178	0.145664404328585	0.259893633254952	-5.64673863157311
hsa-miR-2116-3p	0.189140415928727	0.585380518804967	1.45067727666005	0.148226031679599	0.263021895564864	-5.6599544002287
hsa-miR-664a-3p	0.337618149750327	5.20117762940275	1.45036174547148	0.148313879781891	0.263021895564864	-5.66040303919958
hsa-miR-556-3p	0.168399811091842	0.341923540030361	1.43697503194289	0.15207790971105	0.26888473795297	-5.67934870864067
hsa-miR-27b-5p	0.24382714049545	3.25592578256469	1.43440044589525	0.152810143904836	0.269190784528292	-5.68297263596083
hsa-miR-940	0.348567622735254	2.38300612537546	1.43314500212495	0.153168180634497	0.269190784528292	-5.68473745447574
hsa-miR-592	0.353159562704965	1.70089480489294	1.41627869647284	0.158040711574131	0.276913000834045	-5.70829978963349
hsa-miR-541-3p	-0.199626928112988	0.50765370112187	-1.41364314729982	0.15881265779149	0.276913000834045	-5.71195691124916
hsa-miR-99b-5p	0.222776597315873	15.3999072975137	1.41308225974436	0.158977310529937	0.276913000834045	-5.71273434218601
hsa-miR-105-5p	0.740786799675555	1.56559918188463	1.40451560741237	0.161508300933927	0.280489268189986	-5.724570667023
hsa-miR-296-5p	-0.367013955821172	2.30539272314956	-1.39132766342564	0.165464334591063	0.2863652546816	-5.74265382821624
hsa-miR-3912-3p	0.173746792610803	0.607067828425403	1.38999733268045	0.165867438827502	0.2863652546816	-5.74446865085374
hsa-miR-148a-3p	0.297516254129349	15.4903245693545	1.3849631378729	0.167399585137765	0.288162922216622	-5.75132079290107
hsa-miR-654-3p	-0.355525050591104	4.20371559117793	-1.37769772168262	0.169629632691095	0.290639318727375	-5.76116679267459
hsa-miR-3605-3p	0.301156692785234	2.34244731553583	1.37592857228948	0.170176034771561	0.290639318727375	-5.76355661084979
hsa-miR-99b-3p	0.253309579776875	6.27396723144966	1.37528801277819	0.170374198712633	0.290639318727375	-5.7644211524478
hsa-miR-34c-3p	-0.310540860280334	1.87577046829735	-1.37385328115184	0.170818679660893	0.290639318727375	-5.76635612479392
hsa-miR-224-3p	0.361750152959993	1.53461728646075	1.36486647448828	0.173622706328401	0.294556441083154	-5.77843112223394
hsa-miR-421	0.237868559099925	1.24831608811431	1.35826301528184	0.175705053255057	0.297230162134636	-5.78725407914197
hsa-miR-380-3p	-0.116420314540511	0.206916230184102	-1.35552387561297	0.176574299174985	0.297842280504931	-5.79090152066756
hsa-miR-499a-5p	0.119547354356544	0.218224394824116	1.34472869504912	0.180031492774085	0.30280368555412	-5.80520584495504
hsa-miR-142-5p	0.452548557624691	5.73072287850577	1.34184034731984	0.180965024707687	0.303504198581178	-5.8090140074314
hsa-miR-1258	0.271857849109645	1.12220042594714	1.33834855630128	0.182098417452969	0.30453496024186	-5.81360702218251
hsa-miR-154-5p	-0.312666349145361	2.64422381843309	-1.33451681284023	0.183348243681727	0.305754031366972	-5.81863364451712
hsa-miR-411-5p	-0.330920556126807	2.58750407803843	-1.33187577273984	0.184213406682981	0.306326543124391	-5.82208999837815
hsa-miR-526b-5p	0.316900055714147	0.946329911751338	1.32846309246316	0.185335847256541	0.307322435987542	-5.82654622157653
hsa-miR-190a-5p	0.233503966782801	2.17672597096718	1.32311653882704	0.18710456896119	0.309381357690757	-5.83350503182709
hsa-miR-629-5p	-0.281480630631695	6.89618570390653	-1.31920164855735	0.188407609797407	0.30985322734403	-5.83858293386341
hsa-miR-26b-5p	0.28531503289325	9.44009489225803	1.31908763343463	0.188445659560168	0.30985322734403	-5.83873059784085
hsa-miR-624-5p	0.213967847610485	0.81576368060634	1.31428622384061	0.190053195942481	0.311623536363789	-5.84493761896631
hsa-miR-450a-5p	-0.322924571443151	3.49222513134792	-1.31215512368931	0.190769948026838	0.311927463765331	-5.84768545483175
hsa-miR-374a-5p	0.198551330496046	4.92325092935438	1.30674655915342	0.192597996666445	0.314041733453342	-5.85463952624231
hsa-miR-582-3p	-0.35965415573339	6.88959838103426	-1.30282055440546	0.193933047482081	0.315342656155073	-5.85966966937368
hsa-miR-3928-3p	0.243554434524033	1.55928465964062	1.30013539842413	0.194850073262364	0.315958544212728	-5.86310140412187
hsa-miR-133b	0.199098183258392	0.413443262520666	1.29835777621327	0.195458919821836	0.316072688527322	-5.86536943737073
hsa-miR-196a-3p	-0.275573336369386	0.662470967612138	-1.28890472694446	0.198720242424218	0.31976766026012	-5.8773790313331
hsa-miR-16-1-3p	0.225377645583571	2.28575329981142	1.28857884158529	0.198833383296327	0.31976766026012	-5.87779150917632
hsa-miR-183-3p	0.234548007949431	1.05438360563292	1.28481484439458	0.200143604215035	0.320995343372201	-5.88254820480124
hsa-miR-299-3p	-0.149667438106276	0.538561445887028	-1.26628495649297	0.2066862996016	0.330585443776946	-5.90576509455533
hsa-miR-193a-5p	-0.224198568649852	8.9626056424628	-1.26429086300683	0.207399600037839	0.330807529010963	-5.90824376182383
hsa-miR-551b-3p	0.292309206371383	1.5950277420802	1.26243943922782	0.208063474338862	0.330807529010963	-5.91054164159859
hsa-miR-377-5p	-0.229480240111856	1.32851958854602	-1.26118040125403	0.208515818967728	0.330807529010963	-5.91210238957886
hsa-miR-4326	-0.407222586361979	2.45538779985997	-1.2581262003335	0.209616106305256	0.331656750407507	-5.91588210366325
hsa-miR-1910-5p	0.134194856804637	0.278714358415094	1.24671531105965	0.213764354613641	0.337310957414535	-5.92992363387279
hsa-miR-299-5p	-0.263051612827122	1.78073230026999	-1.23335088813119	0.218698188132635	0.342872753638138	-5.94620859310759
hsa-miR-23c	0.115877741725886	0.267325912611852	1.23264486230557	0.218961107460449	0.342872753638138	-5.94706409143535
hsa-miR-129-2-3p	0.142923639052041	0.300060290095666	1.2319433594584	0.219222568672168	0.342872753638138	-5.94791363049074
hsa-let-7f-5p	0.23973227902937	12.9983230204167	1.23086353377787	0.219625477628517	0.342872753638138	-5.94922039615281
hsa-miR-3199	0.182214573911639	0.969395318327866	1.22567565444544	0.221568659784221	0.344095095965455	-5.95548281144417
hsa-miR-1307-3p	0.22356906787077	9.8151088246901	1.22564327046618	0.221580828407056	0.344095095965455	-5.95552182095348
hsa-miR-3613-3p	0.164324892315439	0.655666279800501	1.21814731744758	0.224410492486651	0.346416237771956	-5.96452402265275
hsa-miR-143-5p	-0.284043027842248	6.2636993510498	-1.2177556047165	0.224559072462445	0.346416237771956	-5.96499294812825
hsa-miR-639	0.146453223438181	0.501153649485124	1.21699975214302	0.22484597374977	0.346416237771956	-5.96589737038092
hsa-miR-556-5p	0.150397706808979	0.360945928341587	1.2073851391645	0.228518441596619	0.3511526838147	-5.977353450194
hsa-miR-548o-3p	0.138210787356383	0.445250954332487	1.20207625153264	0.230564591961426	0.353371841987877	-5.9836406951904
hsa-miR-143-3p	-0.222963675614075	15.3612159352901	-1.20015145564874	0.231309674482726	0.353590570107709	-5.98591344820951
hsa-miR-423-5p	0.231672569779806	5.4989701664128	1.19644949883318	0.2327475265145	0.354864410555874	-5.99027452026327
hsa-miR-142-3p	0.381257555007634	11.0858363902176	1.18844676828555	0.235877596417238	0.358705049473883	-5.99965662728459
hsa-miR-214-3p	-0.278672181008798	2.65791834549347	-1.18655805447703	0.236620671842287	0.358905256773701	-6.00186181566777
hsa-miR-33b-3p	-0.213925974443461	0.845581719779058	-1.18434999672991	0.237491496710228	0.359297702497175	-6.00443546516811
hsa-miR-150-5p	0.528863009162221	9.34574268077339	1.17894328042517	0.239633439237569	0.361606243785227	-6.01071738724732
hsa-miR-99a-5p	-0.324650220484102	9.60787410269937	-1.16732097552016	0.244284090177137	0.36767887418969	-6.02412490899157
hsa-miR-380-5p	-0.14722488703813	0.495185603256709	-1.16440689818792	0.245460090356031	0.368504023117621	-6.02746601736974
hsa-miR-3690	0.177673079254849	0.545638065738908	1.1479839077874	0.252162454779617	0.37760041060111	-6.0461413164146
hsa-miR-1288-3p	0.126863517087122	0.423132915126255	1.14500021934911	0.253393779846554	0.378478750050705	-6.04950605341207
hsa-miR-195-3p	0.195873070408781	2.58047913380299	1.1422706990958	0.254523898994523	0.379201849517221	-6.05257658058823
hsa-miR-26b-3p	0.193451848626936	5.12091389589113	1.14066041327211	0.255192267768523	0.379235091595248	-6.0543846462678
hsa-miR-3193	0.098127938063699	0.206613313967153	1.13887730804613	0.25593379917647	0.379376616456029	-6.05638381534544
hsa-miR-376c-3p	-0.251899365011374	2.20674897326051	-1.1199976357234	0.263877691774473	0.390166763404573	-6.07736146014306
hsa-miR-548q	0.102467427994425	0.276308119442073	1.11219741220573	0.267209207132133	0.394100011524026	-6.08592722718916
hsa-miR-212-3p	0.217896225854095	2.07524519582991	1.09742967539627	0.27359604284392	0.402508464033537	-6.10198212287958
hsa-miR-503-5p	-0.308379980615766	3.3500140289964	-1.09010042475646	0.276804532569856	0.406210651546264	-6.10987134809391
hsa-miR-374b-3p	0.170107655186569	1.46985808675273	1.08586345664961	0.278671057106355	0.407020450683532	-6.1144081684972
hsa-miR-193b-3p	-0.237977933270607	6.90521938761214	-1.0857002283374	0.278743136583952	0.407020450683532	-6.11458259876904
hsa-miR-3615	0.234466848873841	1.53777525730319	1.0830243566936	0.279926586492684	0.407417813376659	-6.11743840884814
hsa-miR-491-3p	0.19889277986532	0.952318626524595	1.08142542443055	0.280635379594086	0.407417813376659	-6.11914153185149
hsa-miR-655-3p	-0.205190387139297	1.65151727735989	-1.08038450469057	0.28109746919514	0.407417813376659	-6.12024894227719
hsa-miR-3684	0.0969359929165543	0.176750385634364	1.06887838628341	0.286239948749149	0.413849384028942	-6.13241970640606
hsa-miR-214-5p	-0.224685103014078	4.67756352770253	-1.06457438036871	0.288179895047919	0.415630462882379	-6.13693917684792
hsa-miR-3922-3p	0.127273756732502	0.594775591975892	1.0555781879146	0.29226351400808	0.419929559894907	-6.14632742013455
hsa-miR-296-3p	-0.21424296640542	0.819005849929613	-1.05485941332934	0.292591465071579	0.419929559894907	-6.14707411516386
hsa-miR-548v	0.174976854110624	1.13188872121636	1.01742814221488	0.310014030879797	0.443849356405953	-6.18526306551116
hsa-miR-605-5p	-0.131662054616469	0.541562850971229	-1.01160950420663	0.312783038668338	0.446724193913174	-6.19107672303169
hsa-miR-216a-5p	0.145075821612051	0.347810179518794	1.00624361456664	0.315351076841021	0.44929874297495	-6.19640873092446
hsa-miR-3607-3p	-0.261112458772915	6.38492363307945	-1.00236164694997	0.317217598147708	0.450863753299527	-6.20024866431972
hsa-miR-3677-3p	-0.277906885258272	3.21989705798609	-0.996607747777121	0.319997565020616	0.453716354268361	-6.20591319471113
hsa-miR-494-3p	-0.207535561842408	1.35787201209362	-0.975968526339972	0.330100819812913	0.466913689711277	-6.22596586605963
hsa-miR-219a-1-3p	0.151896865024087	1.29353214283602	0.973748922716023	0.33119960215132	0.467341746304867	-6.22809760987839
hsa-miR-615-3p	-0.295933222620564	3.4190144862963	-0.967031706117339	0.334539348473974	0.470922296293101	-6.23451960849713
hsa-miR-203a-3p	0.401119679846619	11.5708509379985	0.964395322788388	0.335856086777498	0.47164479171864	-6.23702807607739
hsa-miR-33a-3p	0.194233641690503	1.35007875451052	0.950068299848105	0.343070306883562	0.480625943056447	-6.25054119525233
hsa-miR-3065-5p	-0.284533922842591	1.67834247117423	-0.945516264822138	0.345383147418103	0.482714065558158	-6.25479263035425
hsa-miR-1304-5p	0.0867127135101037	0.240838756953833	0.938380480971533	0.349028847082483	0.486650672772963	-6.2614164203169
hsa-miR-1229-3p	0.144000104968061	0.775499283378394	0.913749348970108	0.361801132239112	0.503263660247295	-6.28389763138308
hsa-miR-23b-5p	0.129067782094413	0.609933224092216	0.911181025753111	0.363149686546154	0.503945309698801	-6.28620760860837
hsa-miR-581	-0.121502635139596	0.659171701956489	-0.902549963081371	0.367704773774902	0.509062976900631	-6.2939231818852
hsa-miR-487a-3p	-0.123636849390129	0.462313256210351	-0.896044845967037	0.371161446214126	0.512639456300451	-6.2996901229876
hsa-let-7a-5p	0.120950727674025	15.177396733468	0.887882824605028	0.375527164332816	0.516366033766812	-6.30686735515552
hsa-miR-185-5p	0.137434566613886	5.56009554824623	0.88614994587951	0.376458142046787	0.516366033766812	-6.30838275974912
hsa-miR-424-3p	-0.211967301959074	2.03351048804726	-0.886074749608683	0.376498573172395	0.516366033766812	-6.30844845242135
hsa-let-7c-5p	-0.211776243618182	11.3096407782891	-0.871117797308345	0.384594091613511	0.526239468011961	-6.32140500368563
hsa-miR-585-3p	0.115962186295121	0.459368451043426	0.868553270299304	0.385992838872682	0.526925107949451	-6.32360453731405
hsa-miR-20b-3p	0.264205617418164	1.58604021807976	0.861774217187759	0.389705307649238	0.530758736867988	-6.3293877468474
hsa-miR-629-3p	0.187108836690037	2.80760033989417	0.84925044057793	0.396621049039947	0.538927212468631	-6.33995335978075
hsa-miR-374a-3p	0.131934648094816	9.41326658141439	0.833227378410226	0.405577040906531	0.549823840674674	-6.35324700235108
hsa-miR-23a-5p	0.204562214547475	2.05134407131234	0.82884038278991	0.408050172084504	0.55157342460647	-6.35684281978277
hsa-miR-24-2-5p	0.179512004059156	4.8976113955484	0.826976370826883	0.409103724540627	0.55157342460647	-6.35836495258638
hsa-miR-625-5p	-0.168261055318777	1.97029877429977	-0.825946409270507	0.409686564102932	0.55157342460647	-6.35920454733327
hsa-miR-424-5p	-0.258652270653283	7.16234310288678	-0.813100036383769	0.416997801346438	0.560132058101509	-6.36958914235633
hsa-miR-376a-3p	-0.116002838180545	0.59249856760404	-0.809132934647968	0.419271147641764	0.561899917045012	-6.37276331462274
hsa-miR-1269a	0.57833766803997	2.44996791333688	0.801260005355911	0.423804392968169	0.566681500392518	-6.37901691784356
hsa-miR-664a-5p	0.152050306342819	2.61404216300519	0.788384419202297	0.431280047265165	0.575366790328754	-6.38911318066052
hsa-miR-320e	0.0752581625781948	0.237890291676556	0.779533411695268	0.436463340255337	0.580811039321367	-6.39595926635535
hsa-miR-139-3p	0.190953684617954	3.29162893093435	0.778042764333384	0.437339828586106	0.580811039321367	-6.39710468948167
hsa-miR-671-3p	0.12256491739612	2.23916076045218	0.773878751864718	0.439793629365791	0.582751377963249	-6.40029278899639
hsa-miR-580-3p	-0.0760234904255528	0.325972551138761	-0.75645609399746	0.450146431299914	0.595126025164526	-6.41344753565267
hsa-miR-194-3p	0.144517982466295	1.22047929220038	0.748165728172884	0.45512108776976	0.600350738249099	-6.41960242012453
hsa-miR-1185-5p	0.0695863748595549	0.258165777022638	0.741728224970111	0.459005325550973	0.602273635397411	-6.42433516036276
hsa-miR-191-5p	-0.164987348524885	9.91241865885423	-0.741343808705656	0.459237863356617	0.602273635397411	-6.42461648872804
hsa-miR-1-3p	-0.191194669822457	2.35807302920686	-0.740651394506276	0.459656880167019	0.602273635397411	-6.425122853875
hsa-miR-616-5p	0.143044765249969	1.77526365206209	0.733203874464756	0.46417736936781	0.606842128772616	-6.43053948155114
hsa-miR-345-5p	0.182796518421277	4.44213346328324	0.721753870204799	0.47117561850587	0.611976888073359	-6.43876086296676
hsa-miR-139-5p	0.190134349040777	5.69306659736054	0.721694930883141	0.471211793176171	0.611976888073359	-6.43880284961651
hsa-miR-193a-3p	-0.141693974964634	4.16982988054001	-0.721660983738439	0.471232629317135	0.611976888073359	-6.43882703102095
hsa-miR-542-5p	-0.150949513443205	1.78311790775068	-0.717153860588976	0.474003557519799	0.614216530384375	-6.44202751300134
hsa-miR-1180-3p	0.180144231101282	3.6411290743564	0.709588187357599	0.478675044206782	0.6187159891188	-6.44735497719606
hsa-miR-96-5p	0.180803908300703	4.6368852342118	0.708120917116364	0.479583943865509	0.6187159891188	-6.44838166166356
hsa-miR-152-3p	-0.11778522352639	7.92113875182993	-0.704127218640528	0.482062631236729	0.620549922227982	-6.4511654318896
hsa-miR-1291	0.107052778801609	0.688350241256703	0.691103689924729	0.490194174883755	0.625678955455776	-6.46013444233854
hsa-miR-543	-0.111899820760574	0.725379438006083	-0.689592894199131	0.491142258816119	0.625678955455776	-6.46116410046375
hsa-miR-514a-3p	0.189049766622589	1.34668450953222	0.686325893273612	0.493195816117025	0.625678955455776	-6.46338299865733
hsa-miR-3653-3p	-0.149661423248761	3.08538206722013	-0.684711372014803	0.494212371450042	0.625678955455776	-6.46447568303064
hsa-miR-182-5p	-0.1567051646606	14.8315725945409	-0.683395982074364	0.49504141711981	0.625678955455776	-6.46536402507915
hsa-miR-338-5p	0.154418950655574	1.63567131274948	0.683133033918525	0.495207234074528	0.625678955455776	-6.46554140177801
hsa-miR-454-5p	0.104534005563459	0.686163183072863	0.682790305961296	0.495423405550703	0.625678955455776	-6.46577249341409
hsa-miR-185-3p	0.129059237557504	2.32122322850184	0.682669001752623	0.495499928850693	0.625678955455776	-6.46585425769159
hsa-miR-187-3p	0.347195029075547	3.51903042869012	0.681628183506611	0.496156777513385	0.625678955455776	-6.46655521950917
hsa-miR-145-5p	-0.15983176755501	10.7317952300315	-0.680758551133546	0.496705951009185	0.625678955455776	-6.46714007566646
hsa-miR-24-1-5p	0.148431304897549	3.29310615618298	0.676623075178677	0.499321964146008	0.627627393905154	-6.4699111418608
hsa-miR-508-3p	0.235329724246802	2.55965488642247	0.667413483508499	0.505174118817008	0.633626512276888	-6.47602180045852
hsa-miR-372-3p	-0.106250347837699	0.453143472612574	-0.661968921717634	0.508650847105551	0.635399485329783	-6.47959508908756
hsa-miR-411-3p	-0.117561760068116	1.07412087561527	-0.661809921389302	0.508752569173761	0.635399485329783	-6.47969900350058
hsa-miR-1275	0.0710547510322236	0.309426194320509	0.658194365003202	0.511068551383296	0.636936814568991	-6.48205523282562
hsa-miR-3934-5p	0.088256127834018	0.494713959353469	0.656030413455818	0.512457340202272	0.637314531141385	-6.48345931172266
hsa-miR-651-5p	0.126116814247401	1.59790206010478	0.65045299467799	0.516045945881677	0.640420655882758	-6.4870569800944
hsa-miR-652-3p	0.145778743006432	4.94720655209462	0.644240253470024	0.52005871988262	0.644038963230164	-6.49102842662067
hsa-miR-183-5p	-0.152847896843767	13.3615339593471	-0.64071244335741	0.522344499873621	0.644956140421546	-6.49326664722691
hsa-miR-3187-3p	-0.0727082218602697	0.299142956552645	-0.638807477958202	0.523580944496365	0.644956140421546	-6.49447016173577
hsa-miR-126-3p	0.138663132528217	11.7801365688622	0.636069475969765	0.525360726388898	0.644956140421546	-6.4961937156031
hsa-miR-658	-0.0582645615878367	0.277533815550196	-0.634667335256765	0.526273363856012	0.644956140421546	-6.49707349758466
hsa-miR-1251-5p	-0.178986800803013	0.674565447668695	-0.634637180116593	0.526293000446202	0.644956140421546	-6.49709239736525
hsa-miR-1295a	0.121034318116955	0.972706475428961	0.620869578952268	0.535297446978036	0.654624169533557	-6.50562778824979
hsa-miR-26a-1-3p	-0.17529393084109	2.34832222052441	-0.618418170675408	0.536908904302113	0.654844071061555	-6.50712800234942
hsa-miR-653-5p	0.159261380933876	3.88880309360462	0.616523955110261	0.53815576472808	0.654844071061555	-6.5082831741151
hsa-miR-665	-0.0617697459108035	0.303846195137305	-0.615509696946956	0.538823997142642	0.654844071061555	-6.50890025921396
hsa-miR-196b-5p	-0.188555940412403	8.46838984543371	-0.607762802039843	0.543941722209748	0.659697915159343	-6.51358014301042
hsa-miR-548k	-0.0597260889530061	0.203076630997723	-0.605724584330471	0.545292234117382	0.659972250364749	-6.51480160909057
hsa-miR-100-5p	0.144528889623443	11.7571745620557	0.603014393534284	0.547090582285731	0.660786361731943	-6.51641944117108
hsa-miR-153-3p	0.206483564474319	1.86737199822376	0.594564401938037	0.552716473569874	0.665925692352169	-6.52141718720719
hsa-miR-643	0.0616680134362835	0.331985316022616	0.593219461460857	0.553614544919691	0.665925692352169	-6.52220616622558
hsa-miR-363-3p	0.22600860372798	3.62846458328203	0.590687710436465	0.555307047138378	0.666595576012737	-6.52368652843971
hsa-miR-331-3p	-0.109574690187284	5.08742845975455	-0.584585677928561	0.559396745432421	0.668591610863991	-6.52722856020049
hsa-miR-454-3p	0.132025991498756	3.20668295772886	0.584206390057084	0.559651436226276	0.668591610863991	-6.5274475140051
hsa-miR-708-5p	-0.147152356273564	5.11343388026655	-0.583111699019439	0.560386835681573	0.668591610863991	-6.52807865836047
hsa-miR-141-5p	0.157910621947888	9.14591954440943	0.581255110896226	0.561635144160726	0.668721763939851	-6.52914637641435
hsa-miR-125b-5p	-0.125678777223493	9.86492257754176	-0.56730289716788	0.571059199859353	0.678566296189151	-6.53706162538128
hsa-miR-365a-3p	-0.127888387310456	6.72216655390733	-0.563992198196752	0.573306491481075	0.679860425251295	-6.53891167321122
hsa-miR-3614-3p	0.109923634276965	0.962195790560231	0.556167979092931	0.578634256905874	0.684794977426911	-6.54324100039577
hsa-miR-615-5p	0.0617781182401871	0.343206010465241	0.553200826784527	0.580660794172209	0.685810636175224	-6.54486702289595
hsa-miR-1248	0.102584759507326	0.489693086204252	0.548338644061083	0.583988832854512	0.688356315031322	-6.54751278224237
hsa-miR-3926	-0.0898554356177759	0.804099191862425	-0.544085636658113	0.586907215450609	0.690409890720456	-6.54980795833551
hsa-miR-181b-5p	-0.118354321074197	8.07095698557291	-0.538570659140706	0.590701645689233	0.693483732039159	-6.55275762537728
hsa-let-7b-3p	0.112726538358562	5.65851079314377	0.535798733675683	0.592613074022324	0.694339070760687	-6.55422886138431
hsa-miR-20b-5p	0.212086174210993	4.44626429600102	0.526430475408864	0.599094144825402	0.700534388471138	-6.55914514108086
hsa-miR-1306-3p	0.0894362349190272	1.17376281730402	0.522987918129517	0.601483843877945	0.701153516515861	-6.56092999328118
hsa-miR-1247-5p	0.174536667398086	2.75842784666762	0.522227100888061	0.602012559325373	0.701153516515861	-6.56132287570407
hsa-miR-376b-3p	-0.0840150866434365	0.706660568176502	-0.514292771641049	0.607538889002892	0.705260083160817	-6.56538612114702
hsa-miR-489-3p	-0.078751537782436	0.382993758227065	-0.513298750183301	0.608232836767304	0.705260083160817	-6.56589079439881
hsa-miR-483-5p	0.124110823203128	1.53775007776392	0.511995981214831	0.609142865694267	0.705260083160817	-6.56655074646419
hsa-miR-379-3p	-0.0716418284446501	0.584048646337375	-0.508900575995747	0.611307553701627	0.706288703767112	-6.56811209476532
hsa-miR-210-3p	0.172521941387437	8.55553329030614	0.50627921777462	0.613143407615584	0.706288703767112	-6.56942694240342
hsa-miR-2355-5p	-0.0912168523386558	5.44282908631906	-0.504948290856211	0.614076451779346	0.706288703767112	-6.57009192915752
hsa-miR-192-3p	0.0919699991470382	1.16480882752111	0.502815144857706	0.615573202364539	0.706288703767112	-6.57115409521532
hsa-miR-425-3p	0.096496668770762	3.45859291407484	0.50158459305262	0.616437368841559	0.706288703767112	-6.57176478824084
hsa-miR-483-3p	0.159021110750372	2.45011624738122	0.500427260583624	0.617250604825432	0.706288703767112	-6.57233778180897
hsa-miR-1224-5p	0.115471902829455	0.693406831474576	0.490962351643624	0.623919085723902	0.712468428211806	-6.57697427473272
hsa-miR-146a-3p	0.152273915977844	0.896080217212991	0.489320866112516	0.62507877432552	0.712468428211806	-6.57776938598405
hsa-miR-218-1-3p	0.0731238487525642	0.840386508726576	0.484442391558402	0.62853086337019	0.715014761237019	-6.58011676252744
hsa-miR-342-3p	0.129197099112956	8.3935216222807	0.475236190391203	0.635067596969285	0.721053538531858	-6.58448256962403
hsa-miR-191-3p	0.0986860137590635	2.46226628733023	0.464435850462969	0.64277285278805	0.728393174877578	-6.58949779092031
hsa-miR-181a-5p	-0.0875928049155554	10.2717221245961	-0.456464600225648	0.648484735218718	0.733449979910188	-6.59312549762928
hsa-miR-340-5p	0.0792454463483159	3.74867458371596	0.450866559895901	0.65250857462118	0.736581794812755	-6.5956356883849
hsa-miR-125b-2-3p	-0.109023605935084	4.20018223736238	-0.448478844168549	0.654227961202388	0.737105207727067	-6.59669694620724
hsa-miR-338-3p	0.112184524485281	7.85583380673377	0.441494154971404	0.659268197800241	0.741360981051229	-6.59976910495151
hsa-miR-27a-5p	0.114095313426035	3.77873614606586	0.416325949286077	0.677557993226904	0.760471399663849	-6.61043984929055
hsa-miR-377-3p	-0.071583523679319	1.04668770739893	-0.398387601272392	0.690712404875594	0.772929576172403	-6.61766368957564
hsa-miR-182-3p	0.044985185161132	0.323566264904053	0.397601086700471	0.691291358586902	0.772929576172403	-6.61797315272999
hsa-miR-935	0.133832428264628	1.55824629841008	0.384898761663108	0.700666501963715	0.778577865125268	-6.62288644766469
hsa-miR-3130-3p	0.032174872459858	0.205713877896566	0.384631271374883	0.700864427565524	0.778577865125268	-6.62298820099106
hsa-miR-3662	0.0556776076482779	0.429024812923766	0.383292907684076	0.701855037317434	0.778577865125268	-6.62349625360105
hsa-miR-193b-5p	0.087337091307965	3.31881074881969	0.382717631523544	0.702280993370544	0.778577865125268	-6.62371408913315
hsa-miR-23b-3p	0.073708702105618	9.52835191938836	0.381241071935646	0.703374724102755	0.778577865125268	-6.6242717112043
hsa-miR-3117-3p	0.0449073934443474	0.369687068390926	0.379990865881153	0.704301271518769	0.778577865125268	-6.62474216792352
hsa-miR-485-5p	0.0361265976817913	0.308809063024566	0.375980925031761	0.707276077487566	0.780396724596243	-6.62624070823659
hsa-miR-616-3p	0.0598431937062331	1.02700051071746	0.371474717273064	0.710624416786352	0.780423005230584	-6.62790575950675
hsa-miR-26a-2-3p	0.0720823928249659	2.43549298877675	0.370858215908251	0.711082947519088	0.780423005230584	-6.62813199846548
hsa-miR-589-3p	-0.0698866460410894	1.72440785282991	-0.36913785933855	0.712363040710531	0.780423005230584	-6.62876133676058
hsa-miR-589-5p	-0.057056852012888	5.64242666280867	-0.368795423341856	0.712617940040193	0.780423005230584	-6.62888625741108
hsa-miR-34b-5p	-0.0620163660934081	0.744140461432462	-0.364938876295255	0.715490865809516	0.782110127058074	-6.63028512987399
hsa-miR-218-5p	0.0677734881319871	5.33794901748228	0.360454169056105	0.718836843071651	0.784307113165537	-6.63189338131953
hsa-miR-192-5p	0.0796540239379606	8.7139538509955	0.357274608258071	0.721212364079874	0.785411869078791	-6.6330215635004
hsa-miR-34c-5p	-0.0875950637913689	2.7313790546144	-0.355518708383581	0.72252539915255	0.785411869078791	-6.6336403181542
hsa-miR-92b-3p	-0.0892560544926626	6.68815174140515	-0.343356961544557	0.731642166040892	0.793852035981522	-6.63784235918763
hsa-miR-204-5p	0.107245113678207	2.14664457415725	0.340581694950048	0.733727988800891	0.79464636425484	-6.63878077686738
hsa-miR-219a-5p	0.0475613750956264	0.670880059186377	0.332648778449982	0.739701045655024	0.799639988581029	-6.64142122641112
hsa-miR-133a-3p	0.0827697485835783	1.89564546690338	0.330192488051291	0.741553727421263	0.800169187493165	-6.64222619163391
hsa-miR-100-3p	0.0307964661521122	0.227226494013275	0.324490689735303	0.745860166324977	0.803339298408737	-6.64407178497053
hsa-miR-3065-3p	-0.11431436884023	4.59067358323864	-0.310466633254512	0.756486018729063	0.813291745410183	-6.64847452679065
hsa-miR-1270	-0.0740982313625829	1.48408672661953	-0.298537981519733	0.765560917853423	0.82154343469828	-6.65206649422983
hsa-miR-3944-3p	-0.0285037263999999	0.2635224241713	-0.293369203189323	0.769503305145183	0.824267226496756	-6.65357926042789
hsa-miR-34a-3p	-0.0398028393295281	0.643088769384053	-0.289981809035623	0.772090239538739	0.825531822603351	-6.65455634191371
hsa-miR-326	-0.0647432682793068	3.81219279365958	-0.261199902050573	0.794171036247983	0.846601087790364	-6.66240086366011
hsa-miR-7-1-3p	0.0677212334059938	4.59399434889837	0.260308496233599	0.794857660943348	0.846601087790364	-6.66263074538617
hsa-miR-1228-3p	0.0401173759479284	0.76225270696035	0.258667207105819	0.796122317649542	0.846601087790364	-6.66305195769464
hsa-miR-132-5p	-0.0441971647786104	1.7176591344276	-0.245363097474235	0.806393105776848	0.855972428736004	-6.66636798887786
hsa-miR-3158-3p	0.0219762836934479	0.222490967397254	0.24111119338546	0.80968277293907	0.857912974215224	-6.66739087635739
hsa-miR-215-5p	-0.0576699960529501	2.72957306749814	-0.219054945747439	0.826800637016505	0.870946433278016	-6.67241016821685
hsa-miR-3614-5p	0.060577562739591	1.60211776186886	0.216406738972884	0.828861666323314	0.870946433278016	-6.67298047532207
hsa-miR-628-5p	-0.0730617444274619	4.93799785728103	-0.216270904466231	0.828967414832751	0.870946433278016	-6.67300954114764
hsa-miR-1228-5p	0.0324994985170364	0.671139269373806	0.214748191173752	0.830153075272485	0.870946433278016	-6.67333412239866
hsa-let-7b-5p	0.0382152195500023	14.7804982666039	0.213875893292745	0.830832465452367	0.870946433278016	-6.67351902846094
hsa-miR-7-5p	0.0551878060332385	1.17211256353009	0.21380733854346	0.830885864796744	0.870946433278016	-6.67353352852485
hsa-miR-99a-3p	-0.0410309959286848	2.17984093733785	-0.205412196080167	0.837430959836753	0.876242376870185	-6.67527406493698
hsa-miR-504-5p	0.0451565649235455	1.13668631333767	0.200967793737938	0.840900564366901	0.878307173102083	-6.67616729697844
hsa-miR-582-5p	-0.0465934037531839	2.62391158748614	-0.178600602795228	0.85840783147829	0.895000705289087	-6.68036614273289
hsa-miR-135a-5p	-0.0557079415802025	1.24066069086541	-0.165804904912835	0.868455482157784	0.901251141697099	-6.68254573268421
hsa-miR-29c-3p	-0.0350233932107855	10.5477691632969	-0.165650564715048	0.868576809763431	0.901251141697099	-6.68257103435648
hsa-miR-205-5p	0.0993861929138564	10.9631556641847	0.164790258308078	0.869253157951914	0.901251141697099	-6.68271163656938
hsa-miR-3127-5p	-0.0351960016916424	2.97961541886014	-0.161274928649525	0.87201780458627	0.901251141697099	-6.68327855053953
hsa-miR-342-5p	0.0423903534008314	4.58841990174673	0.159969723946193	0.873044691215319	0.901251141697099	-6.68348592854754
hsa-miR-675-3p	0.0502639581370818	5.49395698772323	0.159245190262652	0.873614820486626	0.901251141697099	-6.68360031919983
hsa-miR-202-5p	0.027852318493831	0.859629997760993	0.152898564559076	0.878611716626977	0.90481592571936	-6.68458014400202
hsa-miR-148b-3p	0.0252518913609103	7.39349659635862	0.148672271857604	0.881941922999276	0.906654831524649	-6.68521052470415
hsa-miR-34a-5p	0.0245257866471187	6.97470988135575	0.135596288773731	0.892258504181795	0.91565689152922	-6.68704901752815
hsa-miR-34b-3p	-0.0255451949600443	1.19375946033361	-0.132638959218857	0.894594365207432	0.916451819156653	-6.68744137202167
hsa-miR-3940-3p	-0.0172877522308642	0.565847170624873	-0.123858904361398	0.901534678238373	0.921952711020775	-6.68855527392758
hsa-miR-548e-3p	-0.0131589401430648	0.366623861455897	-0.117725943598982	0.906387090325566	0.924759638975382	-6.68928811433125
hsa-miR-874-3p	-0.0203419205838431	5.15365998497975	-0.116408093285008	0.907430241992879	0.924759638975382	-6.6894407309657
hsa-miR-126-5p	-0.0246595831496119	7.85901367604058	-0.111138444971	0.911603049452488	0.927007145239131	-6.69003382634115
hsa-miR-423-3p	0.0196327307743731	6.79863372079719	0.109634910884343	0.912794088497815	0.927007145239131	-6.69019801156552
hsa-miR-92b-5p	-0.0139242969992083	0.524033800651725	-0.0951003500034234	0.924317549474352	0.937088776410094	-6.69166988968702
hsa-miR-331-5p	0.014314462342699	1.98908904129102	0.0929149031915037	0.92605168482685	0.937228170678208	-6.69187313186674
hsa-miR-22-5p	-0.0165994669168468	4.6605739463965	-0.0777907754199043	0.93806181124203	0.947749196556062	-6.6931501635713
hsa-miR-194-5p	-0.0131610712700274	7.33699958210207	-0.0670476546796678	0.946601749805222	0.954734067243411	-6.69391982830249
hsa-miR-33b-5p	0.00820404598680646	2.66635170285499	0.0256624189238231	0.979548750448362	0.98626949659209	-6.69581769115034
hsa-miR-2277-5p	0.00296332925554821	0.924230844322268	0.01962097349593	0.984362666611986	0.988696439721919	-6.69595301557752
hsa-miR-509-3p	-0.00366066713098201	2.34149164049532	-0.0184098315403493	0.985327797678573	0.988696439721919	-6.69597579943515
hsa-miR-632	0.000464454599551467	0.344106210680825	0.00439475046431007	0.996497299964178	0.996503495378118	-6.69613389321033
hsa-miR-1538	-0.000441670133291439	0.283326574930473	-0.00438697718267346	0.996503495378118	0.996503495378118	-6.69613392697649
