# Supplementary material for: miRNA-Based Breast Cancer Subtyping Using AHALA Multi-Stage Classification Approach
Source: Cancers (Basel). 2026 Feb 10;18(4):586. doi: 10.3390/cancers18040586 (PMC12939616; doi:10.3390/cancers18040586)
Supplement: Supplementary file 1 [file cancers-18-00586-s001.zip › Supplementary File S3 The outcome of the differential expression analysis/Supplementary File S3 b/dge_results_BasalLike_vs_LuminalA.csv]

	logFC	AveExpr	t	P.Value	adj.P.Val	B
hsa-miR-934	2.96555941139389	0.922313413535586	14.922361943701	1.03177525896386e-35	6.05652077011785e-33	70.4746023998524
hsa-miR-505-3p	2.03999308053799	5.133766260811	13.8679887541803	3.193194311573e-32	9.37202530446675e-30	62.5331230938155
hsa-miR-18a-5p	2.34858179977144	2.85518198516739	13.0637321355405	1.4232080188001e-29	2.78474369011887e-27	56.5062365759666
hsa-miR-577	3.82031179536498	1.91703670995689	13.0247941071866	1.90999405402818e-29	2.80291627428635e-27	56.2155734636154
hsa-miR-18a-3p	1.80219195277892	1.111131530531	12.4159592123817	1.86594296945513e-27	2.19061704614032e-25	51.6889591597337
hsa-miR-106b-3p	1.4101901427571	8.39534420277513	12.1351110126679	1.52396355263825e-26	1.49094434233108e-24	49.6144333068721
hsa-miR-505-5p	1.74384695935869	3.24139314583035	12.0460598755713	2.95994356923305e-26	2.48212410734257e-24	48.9587225052439
hsa-miR-17-5p	1.98513463082158	8.2971582770778	11.9745933155792	5.03883732024098e-26	3.69724688372682e-24	48.4332639695211
hsa-miR-135b-5p	3.15982604476922	2.63823226048877	11.6855106679708	4.30248132733308e-25	2.8061739323828e-23	46.3152474910792
hsa-miR-190b	-2.70697579331425	3.13518462674076	-11.4923097613906	1.79107207198098e-24	1.05135930625283e-22	44.9069144189573
hsa-miR-17-3p	1.53428084275239	7.27029629722465	11.4208200564099	3.03135237172918e-24	1.61763985655003e-22	44.3873586481781
hsa-miR-877-5p	1.50131699792234	1.11120228435469	11.3221827449677	6.25631869819232e-24	3.06038256319908e-22	43.6719588970785
hsa-miR-106b-5p	1.36965960167894	7.55786794986665	11.0563394073044	4.37183804155102e-23	1.97405302337727e-21	41.7526819924317
hsa-miR-197-3p	1.55545392067353	8.36187690835111	10.5975287804266	1.21246990481008e-21	5.08371310088227e-20	38.4736078235183
hsa-miR-590-5p	1.56804473732643	3.67608761989286	10.5480332550126	1.73049469776484e-21	6.77200258391975e-20	38.1226122097867
hsa-miR-3200-3p	1.96224089725179	1.96672601343556	10.5022886804625	2.40296110904977e-21	8.81586356882636e-20	37.7987195980653
hsa-miR-942-5p	1.55596262851053	2.60441770499943	10.386312885568	5.51159201781909e-21	1.90312030262342e-19	36.9797713944358
hsa-miR-93-3p	1.40478690758118	3.88027211965286	10.2664349439083	1.2956175519945e-20	4.22515279455984e-19	36.1367014922291
hsa-miR-455-3p	2.0831801231011	7.5242359759275	10.2379593199954	1.58645240735854e-20	4.90130296378666e-19	35.9369664047176
hsa-miR-92a-3p	1.2773299374915	12.955501806586	10.0631286339721	5.47605113389658e-20	1.60722100779865e-18	34.7152313852459
hsa-miR-25-3p	0.94148548377629	13.0221228588053	9.99321958420013	8.96709786702936e-20	2.50651735616487e-18	34.2289580025765
hsa-miR-584-5p	1.7828889543497	5.2946783681078	9.82833241341588	2.85475861050062e-19	7.61701501983575e-18	33.087345668471
hsa-miR-151a-5p	1.17538124019106	6.44211413892848	9.74368877080021	5.15787668865297e-19	1.31637983314752e-17	32.5042902538042
hsa-miR-455-5p	1.47460832947232	4.17746161849318	9.69546469943094	7.21839707179903e-19	1.76549961714418e-17	32.1730353426573
hsa-miR-130b-5p	1.50849730123805	3.58902684253723	9.68615803648658	7.70154338173425e-19	1.8083223860312e-17	32.1091858179037
hsa-miR-93-5p	1.28421229651505	11.9434304945657	9.66718182400463	8.78850827452095e-19	1.98417475274761e-17	31.9790765345967
hsa-let-7d-3p	1.18721973367353	8.33115052414607	9.60961262023425	1.31094338977077e-18	2.85008803627942e-17	31.5850135279263
hsa-miR-1301-3p	1.38578308238748	3.69484809209963	9.5385370376148	2.14492015581846e-18	4.49667189809084e-17	31.0998796382897
hsa-miR-1307-3p	1.26467405406926	9.8151088246901	9.38921751454511	6.0044089048527e-18	1.19486954536788e-16	30.0857744218448
hsa-miR-548b-3p	1.19172221072368	0.881003739873612	9.38675979804953	6.1066586645718e-18	1.19486954536788e-16	30.0691416307142
hsa-miR-130b-3p	1.4309753061273	3.29742372534633	9.32712757206577	9.19355207133174e-18	1.74084356963604e-16	29.6661701801658
hsa-miR-20a-5p	1.5537865185336	7.31232408675112	9.30625727886173	1.06060354978606e-17	1.94554463663881e-16	29.5254084289552
hsa-miR-3682-3p	1.03351361487781	0.838195269886322	9.17149200334766	2.66005379371558e-17	4.73167144518499e-16	28.6199228242144
hsa-miR-19a-3p	1.53544428584251	4.24973623068796	9.14671797496017	3.14790034944866e-17	5.43475736801872e-16	28.4541268423293
hsa-miR-301b-3p	1.04271721334996	0.683497615148387	8.96159278853849	1.10068334416112e-16	1.84600320863593e-15	27.2218847753012
hsa-miR-186-5p	1.1187288434918	8.38376598906776	8.94710480319381	1.2133709463193e-16	1.97846873747064e-15	27.1259549018597
hsa-miR-532-3p	1.38040811537414	5.04383632204132	8.86722263582318	2.07406836265343e-16	3.29048142939882e-15	26.5983764505846
hsa-miR-15b-3p	1.69593380364207	4.7936981169818	8.84565066203796	2.39624209561958e-16	3.70156344770709e-15	26.4563003365774
hsa-miR-501-5p	1.07280765964417	1.38477853004346	8.82925104829321	2.67395881784409e-16	4.02465083608841e-15	26.3484035848238
hsa-miR-576-5p	1.40774807845954	3.87207201856537	8.70807010434207	5.99457383782161e-16	8.79703710700321e-15	25.5542022994694
hsa-miR-185-3p	1.19759362102642	2.32122322850184	8.5788482295311	1.40943982731044e-15	2.01790531373471e-14	24.7133946871262
hsa-miR-378a-3p	1.47078675403026	7.214917149014	8.48345216123573	2.63870869206502e-15	3.68790952914801e-14	24.0968231457093
hsa-miR-9-5p	2.97094966819309	9.93740387804639	8.47531074108041	2.78332631200251e-15	3.79956405847785e-14	24.0443686543981
hsa-miR-188-5p	1.16227763839036	1.21843128232717	8.40433913528367	4.42685416317782e-15	5.90582589496678e-14	23.5882231833879
hsa-miR-937-3p	1.56993141167	1.68709718060923	8.18459235158154	1.83902123743665e-14	2.39890103638959e-13	22.1888865067336
hsa-miR-671-5p	1.02153524622993	2.24585362968035	8.1641530949543	2.09740419326521e-14	2.67647013357974e-13	22.05975274854
hsa-miR-301a-3p	1.44418456484405	3.08221364860022	8.07665988143778	3.67482448287416e-14	4.58962121584497e-13	21.5089898748869
hsa-miR-188-3p	1.05223023856307	1.18388234708658	8.06608573988283	3.93167503194137e-14	4.8081109244783e-13	21.4426493817021
hsa-miR-532-5p	0.958667289442003	9.24229738656766	8.05599892598904	4.19321690920736e-14	5.02330270551984e-13	21.3794114401159
hsa-miR-33a-5p	1.66012685450192	3.71686840551695	8.04196746187666	4.58589515015423e-14	5.38384090628107e-13	21.2915165066051
hsa-miR-20a-3p	1.31671662957845	3.12566673517529	8.00152662984272	5.93294159926118e-14	6.8286994485614e-13	21.0386702219677
hsa-miR-9-3p	1.86141521883041	1.41181137364456	7.95302647906248	8.07244838251157e-14	9.11255230871979e-13	20.736382466341
hsa-miR-324-3p	1.01142958529229	4.44642457495118	7.93109723281581	9.27532277167629e-14	1.02728574848566e-12	20.6000454761759
hsa-miR-128-3p	0.896666688297612	6.76237223261336	7.80463962772036	2.05786089649946e-13	2.23697101156516e-12	19.818051194426
hsa-miR-340-3p	1.00412668535746	3.38348819703309	7.78293447686055	2.35781795139378e-13	2.51643479539663e-12	19.6845596251804
hsa-miR-19b-1-5p	1.05274293162229	2.66064080790073	7.62509410496964	6.30195901655858e-13	6.60580346914266e-12	18.7203694967134
hsa-miR-766-3p	1.13192939730531	3.23979789393625	7.61561607320616	6.68278034117552e-13	6.88209133380707e-12	18.6628435263626
hsa-miR-324-5p	1.26554345994057	4.60650033352529	7.60883464501967	6.96912044341269e-13	7.05323051772974e-12	18.6217104789869
hsa-miR-378a-5p	1.36636467555199	5.71084299947241	7.52125487370966	1.19580605371683e-12	1.18972568395216e-11	18.0924652630155
hsa-miR-548d-3p	0.584804350254284	0.258000439068762	7.49536778691221	1.40175392030244e-12	1.37138258536256e-11	17.936736401081
hsa-miR-744-3p	1.23715497240957	4.41847627062254	7.4854419854173	1.48969067821208e-12	1.43352201329588e-11	17.8771120325422
hsa-miR-452-3p	1.68641923483513	1.97175928887012	7.45135533581437	1.83521506276183e-12	1.73753426103419e-11	17.6727188708207
hsa-miR-10b-5p	-1.13790938169229	16.2719123831761	-7.42935145522845	2.09912637524303e-12	1.95585267026613e-11	17.5410794519032
hsa-miR-210-3p	1.84587553639896	8.55553329030614	7.33578510360151	3.70714359676532e-12	3.40014576765819e-11	16.9839853627951
hsa-miR-590-3p	1.04208087712706	2.45619485163746	7.2914243201277	4.84732084788615e-12	4.37750359647564e-11	16.7213883058073
hsa-miR-30e-5p	0.827758960330472	12.6219638063413	7.25855585655954	5.90912438421101e-12	5.25553941444222e-11	16.5274612554267
hsa-miR-501-3p	1.06515009955962	5.36346572192708	7.20863386230606	7.97505084798459e-12	6.98709678771188e-11	16.2339676316999
hsa-miR-224-5p	2.38629972074167	4.51965807742371	7.20445649369745	8.17720464829709e-12	7.05885165963293e-11	16.2094664665405
hsa-miR-500a-3p	0.984403097743553	7.44955063117543	7.07953792869617	1.72165134353868e-11	1.46465121544523e-10	15.4809601971277
hsa-miR-769-5p	0.805894729879796	4.43921873304831	7.0535931170331	2.00757252679512e-11	1.68349296175533e-10	15.3306751810405
hsa-let-7d-5p	0.847212300056207	7.73595528047272	7.03408140321729	2.25296263882488e-11	1.8492202900906e-10	15.2178876082809
hsa-miR-16-2-3p	1.08753389293278	3.05174527483187	7.03293925191924	2.26820887370568e-11	1.8492202900906e-10	15.2112916320135
hsa-miR-18b-5p	0.683019188229618	0.462994403274208	7.02271679984123	2.40927101607246e-11	1.93731792662265e-10	15.1522872679117
hsa-miR-99b-3p	0.944808327045672	6.27396723144966	6.94679012182329	3.76505785644074e-11	2.9866067050415e-10	14.7157770691698
hsa-miR-551a	0.719898130562946	0.402196766713737	6.91043248114532	4.65751214352705e-11	3.64527950433384e-10	14.507848047775
hsa-miR-19b-3p	1.13834741043496	6.81988207954054	6.90794244962034	4.72574213078599e-11	3.65001398785708e-10	14.4936336964527
hsa-miR-877-3p	0.560211686061183	0.335891502070459	6.89410846314794	5.12312016763310e-11	3.90554745246835e-10	14.4147235095346
hsa-miR-24-3p	0.907492994909843	10.2838678335015	6.87381095062725	5.76637521438307e-11	4.33956698826008e-10	14.2991328728137
hsa-miR-29b-2-5p	-1.01791033731545	5.8048012856184	-6.86828506655147	5.95485687633582e-11	4.42468479292295e-10	14.2677027893076
hsa-miR-106a-5p	1.19636792454767	4.04577807518171	6.85454155725217	6.45033198233253e-11	4.73293109203649e-10	14.1896047683861
hsa-miR-330-5p	0.880669193921882	4.94138950234088	6.83661381656177	7.15805994240305e-11	5.18738418048221e-10	14.0878848505341
hsa-miR-28-5p	0.696833893097901	6.56074425423568	6.80882430033319	8.4087862901571e-11	6.01946042966124e-10	13.9305587427927
hsa-miR-151a-3p	0.737635835161143	11.0261838458791	6.73502118603829	1.28707556769087e-10	9.10257058113906e-10	13.5148039862172
hsa-miR-452-5p	1.79620331753804	5.15399436707822	6.71693212658828	1.42797799509121e-10	9.9788462276017e-10	13.4133651253429
hsa-miR-519a-5p	1.61804971840855	0.921959705074386	6.70128918432203	1.56198161344795e-10	1.06943612667371e-09	13.3257910850493
hsa-miR-589-5p	0.765503777565521	5.64242666280867	6.70075095574085	1.56680590960713e-10	1.06943612667371e-09	13.322780355761
hsa-miR-500a-5p	0.901297938370027	1.86634560180373	6.66508392500554	1.92138170582829e-10	1.29638053025426e-09	13.1236300598104
hsa-miR-548s	0.686095699323249	0.438142255846451	6.63009158094427	2.34554148232171e-10	1.5645827842305e-09	12.9289448557026
hsa-miR-500b-5p	0.896554040294318	1.86555677876634	6.62472703648314	2.41823326108971e-10	1.59494710590973e-09	12.899159773355
hsa-miR-345-5p	1.23204565517911	4.44213346328324	6.58789131426315	2.98077062760187e-10	1.94412484266922e-09	12.6950826623472
hsa-miR-155-3p	0.871782564447103	0.745850859271412	6.57271900281156	3.24822566088283e-10	2.09528402520684e-09	12.611250478256
hsa-miR-10b-3p	-0.890837458894569	4.21300489428958	-6.53857916418612	3.93924834847909e-10	2.51341171799699e-09	12.4230994470173
hsa-miR-1226-3p	0.897903724217129	1.18039682526412	6.5029079915119	4.81544666966221e-10	3.03942709149647e-09	12.2272270794214
hsa-miR-3664-5p	0.836027445024433	0.694525268615053	6.49838855085833	4.93930058961038e-10	3.08443558095882e-09	12.2024631798422
hsa-miR-98-5p	0.761028530055183	5.8526229027792	6.48868941522685	5.21576059781569e-10	3.22279102201875e-09	12.1493576162047
hsa-miR-378c	0.986223838268811	2.4887689414264	6.42921603453017	7.27521193145031e-10	4.44848896225139e-09	11.8249231301949
hsa-miR-1292-5p	0.551474620724205	0.485481398495421	6.40414565538583	8.36583771334089e-10	5.06262550281557e-09	11.6887823375979
hsa-let-7g-3p	0.87845912648623	5.42231854132223	6.34491945731842	1.16199219017239e-09	6.96009607786933e-09	11.3686383310533
hsa-miR-138-5p	0.790930334162329	0.597275117602666	6.33257322121851	1.24405346694676e-09	7.3763574252298e-09	11.3021637926099
hsa-miR-105-5p	2.44391793136451	1.56559918188463	6.27506711472114	1.70754880701957e-09	1.00233114972049e-08	10.9937407436732
hsa-miR-502-3p	0.842666330313498	2.8900816201821	6.26526664449276	1.80189454639752e-09	1.04723970171816e-08	10.941375855723
hsa-miR-15b-5p	1.10459882789789	7.08748950735295	6.24011894116484	2.06799596403897e-09	1.19011140283419e-08	10.8072743725791
hsa-miR-660-5p	0.824434538680332	4.75678060196546	6.22895482380608	2.19813857033272e-09	1.25272557357797e-08	10.7478637417968
hsa-miR-545-5p	0.64677317633066	0.653295473790825	6.19087009787505	2.70542623770435e-09	1.52700500147351e-08	10.5457628104919
hsa-miR-636	0.548714482872548	0.338533384651381	6.17929931736136	2.88111635095973e-09	1.6106812362032e-08	10.4845361906637
hsa-miR-421	0.796855410340761	1.24831608811431	6.16204381080712	3.16407707984231e-09	1.73583915081233e-08	10.3933809997928
hsa-miR-1277-3p	0.729956379676355	1.16989760147513	6.16204037182751	3.16413610114002e-09	1.73583915081233e-08	10.3933628509633
hsa-miR-1468-5p	1.01376356361637	2.7853633413262	6.1561193627271	3.26737160469277e-09	1.77587697403209e-08	10.3621261429862
hsa-miR-744-5p	0.858602181574076	4.59794517916507	6.10010984592588	4.42230533604107e-09	2.38155342408817e-08	10.0677107584055
hsa-miR-1287-5p	0.905199981573928	4.95444514799686	6.07083017004605	5.17658115116334e-09	2.76241194157535e-08	9.91457313725525
hsa-miR-589-3p	0.847250676838215	1.72440785282991	6.06044812050587	5.47319500492476e-09	2.89438330440616e-08	9.86040115305828
hsa-miR-1306-3p	0.76411537203162	1.17376281730402	6.05111640226093	5.75395954571017e-09	3.01569129761774e-08	9.81176691630018
hsa-miR-2355-3p	0.890645019113129	1.713815159259	6.03944826413207	6.12491858464362e-09	3.1817054948547e-08	9.75103234099457
hsa-miR-3928-3p	0.827528276913959	1.55928465964062	5.98237739451207	8.30426723641961e-09	4.27596918226168e-08	9.45519736531367
hsa-miR-185-5p	0.68485279286082	5.56009554824623	5.98007859398314	8.40636817322985e-09	4.29090271103124e-08	9.4433240918902
hsa-miR-28-3p	0.548397627617543	12.1255700159778	5.94040811714505	1.03746442738182e-08	5.24992774890629e-08	9.23895243995489
hsa-miR-328-3p	0.867712822902578	5.9213842696207	5.90261577542854	1.26655627444506e-08	6.35443190683121e-08	9.04518473418196
hsa-miR-29a-5p	0.727782117421989	2.95475018501714	5.8025758191669	2.13872826777384e-08	1.06392668913834e-07	8.53667450012577
hsa-miR-362-5p	0.972465572882644	3.07818723098557	5.77850982739184	2.42375690379354e-08	1.19558428783766e-07	8.41530862798961
hsa-miR-769-3p	0.766056806063294	1.5496853413661	5.7676621278577	2.56406139526004e-08	1.25425336584803e-07	8.36072615910491
hsa-miR-10a-5p	-1.16183636636167	14.5537523351621	-5.71976066229507	3.28446967717059e-08	1.5933749590902e-07	8.12061731953993
hsa-miR-616-5p	0.820669992879413	1.77526365206209	5.69665290157167	3.69927924533569e-08	1.77679192880019e-07	8.00532539689447
hsa-miR-939-5p	0.694954142158436	1.16188327016	5.69540444105599	3.72309041298846e-08	1.77679192880019e-07	7.99910642012819
hsa-miR-29c-5p	-0.855305591406398	5.65911255853907	-5.67415753105013	4.15201965935999e-08	1.9655125322938e-07	7.89342617120645
hsa-miR-449a	-1.89277704928651	1.42282913118345	-5.65865061871939	4.49514098851032e-08	2.11091820820444e-07	7.81648411578803
hsa-miR-767-5p	1.80030999251547	0.981599478853641	5.63881677646105	4.97453725205719e-08	2.31320931377493e-07	7.71830452556852
hsa-miR-23a-3p	0.640424222714655	11.6245698012604	5.63763091649864	5.00472883900197e-08	2.31320931377493e-07	7.71244265201653
hsa-miR-940	1.00875951731834	2.38300612537546	5.61680254439137	5.5650970168772e-08	2.55211871008353e-07	7.6096372558208
hsa-miR-146a-5p	1.22161026769115	6.77756908537478	5.58073281226918	6.68357031043349e-08	3.04128354436005e-07	7.43228612803681
hsa-miR-3909	0.455492541435847	0.397439117654565	5.53773824599398	8.30500879988514e-08	3.75003089656352e-07	7.22202314770456
hsa-miR-3136-5p	0.531166008134687	0.59429467643037	5.53487805661587	8.4255275511943e-08	3.77540814698554e-07	7.20807955279983
hsa-miR-516a-5p	1.20257675913348	0.71873535701487	5.48960874121948	1.05760400367813e-07	4.70313295575047e-07	6.9881235454401
hsa-miR-27a-3p	0.712344208073045	9.82849664880805	5.48526102560647	1.08087250019162e-07	4.77046735046979e-07	6.96707163840154
hsa-miR-423-3p	0.723514011485509	6.79863372079719	5.47158972678744	1.15733571103617e-07	5.06982136103156e-07	6.90095787707623
hsa-miR-199a-5p	-0.812523022294247	10.3160462750403	-5.46838721471773	1.1759948626953e-07	5.11339988446031e-07	6.88548901576656
hsa-miR-222-3p	0.889061046622974	5.38858142260212	5.41956258681341	1.49948913999777e-07	6.47205974396097e-07	6.65051957900327
hsa-miR-3680-3p	0.406864039323865	0.324676093665642	5.4081790877707	1.58654416498551e-07	6.79782061931748e-07	6.59597024580319
hsa-miR-550a-3p	0.812732571126952	1.45647975586379	5.39289301081966	1.71121741565947e-07	7.27887407965294e-07	6.52285954756406
hsa-miR-148b-5p	0.6423307122199	1.49636475398336	5.3522973466556	2.09040060283286e-07	8.82780686232296e-07	6.32947693291865
hsa-miR-361-5p	0.424437957070412	7.5301375519332	5.32085197600332	2.43913545743581e-07	1.02269465251059e-06	6.18046443794607
hsa-miR-107	0.552394918994946	5.66236699329755	5.290981182681	2.82242932891203e-07	1.17501135891586e-06	6.03954831414136
hsa-miR-3942-5p	0.335460132660295	0.219778284913555	5.21393749239597	4.10127630973753e-07	1.6953867562084e-06	5.67896577366466
hsa-miR-3677-3p	1.0673626238533	3.21989705798609	5.18364636693645	4.74520056235641e-07	1.94785505601623e-06	5.5383370924235
hsa-miR-2277-3p	0.410491053052128	0.33374921727712	5.15347115770118	5.48378233237333e-07	2.22584542712347e-06	5.39889072601573
hsa-miR-3615	0.823755285552167	1.53777525730319	5.15292016455091	5.49825531401878e-07	2.22584542712347e-06	5.39635045703141
hsa-miR-30e-3p	0.455164356001502	12.7581702623978	5.14055473928107	5.83298282135627e-07	2.34517870968228e-06	5.33939821635826
hsa-miR-1271-5p	0.716094991099099	2.32909635310262	5.13861349714532	5.88729592321853e-07	2.35091340607434e-06	5.3304671681098
hsa-miR-2277-5p	0.572733109619078	0.924230844322268	5.13560195431017	5.97252677922979e-07	2.36883325635668e-06	5.31661729841702
hsa-miR-135a-5p	-1.27334809068524	1.24066069086541	-5.13246299095534	6.0626376386583e-07	2.38843509657209e-06	5.30218829024537
hsa-miR-221-3p	0.816871227735659	6.49885450615429	5.06464228602638	8.36498131525963e-07	3.2734960213716e-06	4.9921493128075
hsa-miR-183-3p	0.680071994214239	1.05438360563292	5.04501091543385	9.17651006679785e-07	3.56729232398036e-06	4.9030198257399
hsa-miR-224-3p	0.98471768734225	1.53461728646075	5.03143196026718	9.78194524495004e-07	3.77763280183268e-06	4.84153132749695
hsa-miR-3613-5p	0.776419681026438	3.52111987084302	5.02706618076363	9.98469283898138e-07	3.8307285597922e-06	4.82179031907319
hsa-miR-375	-1.77905766246466	12.9993785284124	-4.94559649817324	1.46065036708886e-06	5.56754393169587e-06	4.45593202602583
hsa-let-7f-1-3p	0.626410948330592	1.85058816441517	4.91384833758188	1.69194758023956e-06	6.40756922322981e-06	4.3146655839581
hsa-miR-146b-5p	0.811236309123021	8.7934752626335	4.86748022620106	2.09448537369071e-06	7.88117252792594e-06	4.10967114622899
hsa-miR-629-3p	0.785789588376768	2.80760033989417	4.82998937034094	2.48624371229411e-06	9.29570101348179e-06	3.94507876161915
hsa-let-7i-3p	0.833217841577692	6.58964976905022	4.79731770761616	2.88461356281028e-06	1.06499235382241e-05	3.80249018200739
hsa-miR-1229-3p	0.558258013066309	0.775499283378394	4.79730863812062	2.88473227014928e-06	1.06499235382241e-05	3.80245070988617
hsa-miR-16-5p	0.687031798417587	9.03587572146258	4.77746132415203	3.15612842472119e-06	1.15790461581959e-05	3.71621780813896
hsa-miR-3170	0.704993095921145	1.59965684432788	4.7429091281269	3.68846993777042e-06	1.3448023934604e-05	3.56679413214669
hsa-miR-1304-5p	0.321822876716037	0.240838756953833	4.71640970007587	4.15443520414334e-06	1.5026467242602e-05	3.45279908855688
hsa-miR-425-3p	0.669871590209613	3.45859291407484	4.71543593708416	4.17259652562883e-06	1.5026467242602e-05	3.44862017166975
hsa-miR-222-5p	0.759698307099239	2.34101595298383	4.71396692228366	4.20013958950843e-06	1.50334264575698e-05	3.44231721924252
hsa-miR-155-5p	1.05135432026654	8.2165174050074	4.70831945202231	4.30766785641068e-06	1.5324854737655e-05	3.41810125264022
hsa-miR-342-5p	-0.918503086951531	4.58841990174673	-4.69407258642962	4.59085636465205e-06	1.62339318436792e-05	3.35711796330223
hsa-miR-339-3p	0.512609941981832	3.36534764254567	4.66922024121023	5.12835872014522e-06	1.80260273576362e-05	3.25110330799625
hsa-miR-1254	0.541317749808809	0.783127020080415	4.65186411123369	5.5391787502759e-06	1.93541543238807e-05	3.17734171848853
hsa-miR-330-3p	0.629347500934735	1.91998337240452	4.64973099596514	5.59180590161612e-06	1.94224264156726e-05	3.16829190194234
hsa-miR-374b-5p	0.538892122036442	5.76554822154413	4.62657686666977	6.19494512593716e-06	2.13907811113242e-05	3.07028093186527
hsa-miR-181a-2-3p	0.601085774561136	9.33313726970132	4.60449953106296	6.82807061516092e-06	2.34390494216343e-05	2.97720604108593
hsa-miR-550a-5p	0.682672598275222	2.05535615592854	4.60306530997864	6.87128748849772e-06	2.34502660217916e-05	2.97117235908574
hsa-miR-885-5p	1.01292349022983	0.934274587117661	4.58529638252325	7.42903878414966e-06	2.52072009612477e-05	2.89654917008238
hsa-miR-340-5p	0.594886199069848	3.74867458371596	4.58359277251811	7.4847463195775e-06	2.52502648827126e-05	2.88940722497143
hsa-miR-570-3p	0.426441539137662	0.416824250632011	4.57810031220483	7.66709881548038e-06	2.57176400267828e-05	2.86639654452719
hsa-miR-3934-5p	0.454130130008745	0.494713959353469	4.57149073468598	7.89221155694687e-06	2.63223192268626e-05	2.83873615523533
hsa-miR-200c-5p	0.801993136260791	5.13556566351821	4.47889927710425	1.17979698368633e-05	3.91266005324224e-05	2.45476228749515
hsa-miR-200b-5p	0.840410381079307	4.07600059227951	4.46858563578376	1.23335697086188e-05	4.06730641514565e-05	2.41239942720782
hsa-miR-32-5p	0.711486507584415	4.42721270706014	4.46453086616532	1.25504701898702e-05	4.11571284997418e-05	2.39576708723474
hsa-miR-3691-5p	0.256152472202463	0.151375315950234	4.45976459063322	1.28101161754994e-05	4.17752121945452e-05	2.37623242743415
hsa-miR-103a-2-5p	0.595653625713746	1.30971770566654	4.43734363822123	1.41022971734914e-05	4.57350742587816e-05	2.28457522938833
hsa-miR-1296-5p	0.695393099385828	2.9340907760767	4.41125549132859	1.57634596348073e-05	5.08414879430325e-05	2.1784162890089
hsa-miR-3922-3p	0.392371610412823	0.594775591975892	4.40704559564001	1.60485352401624e-05	5.14780884479526e-05	2.16133467773203
hsa-miR-148a-5p	0.681898105469726	5.11701417462842	4.38225722032767	1.78300590661505e-05	5.68817645208172e-05	2.06103543000308
hsa-miR-2116-3p	0.421363028890391	0.585380518804967	4.37664496999487	1.82589662038078e-05	5.7935206279109e-05	2.03839341486022
hsa-miR-140-5p	0.580046430322331	5.43202880721631	4.29946147359974	2.5259464491963e-05	7.97166970794746e-05	1.72950165593031
hsa-miR-429	0.969540238625053	6.09373794579107	4.28512398357265	2.6816060730109e-05	8.4176618441572e-05	1.67263689095603
hsa-miR-212-3p	0.623438874065515	2.07524519582991	4.25225492902805	3.07385073190006e-05	9.57337528389339e-05	1.54288417484462
hsa-miR-34c-5p	-0.773516434820508	2.7313790546144	-4.25158429722187	3.0823985155977e-05	9.57337528389339e-05	1.54024568774736
hsa-miR-125a-3p	0.556965968492007	2.40045222047355	4.2387050033811	3.25103470980806e-05	0.00010043986182407	1.48964326707423
hsa-miR-361-3p	0.468721958630455	7.14961871215698	4.22395821461687	3.45495601015553e-05	0.000106181108793785	1.43186469469903
hsa-miR-187-3p	1.58781603962579	3.51903042869012	4.22155690531995	3.48929836867272e-05	0.000106678028250567	1.42247256838101
hsa-miR-142-5p	1.04956790497184	5.73072287850577	4.21448609970889	3.59232675431182e-05	0.000109258849988655	1.39484341553186
hsa-miR-33a-3p	0.634710332838284	1.35007875451052	4.20440327660224	3.74428430980197e-05	0.00011329355102339	1.35551342709009
hsa-miR-454-5p	0.475071285985053	0.686163183072863	4.20229908622387	3.77676192009082e-05	0.000113690217799657	1.34731580857551
hsa-miR-454-3p	0.699424080444663	3.20668295772886	4.19127221621542	3.95140713721785e-05	0.000118340611711575	1.30441426249372
hsa-miR-1976	0.495231048891891	3.40101364657441	4.18723287600557	4.01729267625468e-05	0.000119703086343223	1.2887228516508
hsa-miR-24-2-5p	0.669171973648743	4.8976113955484	4.17480092833089	4.22671803854235e-05	0.00012530724690022	1.24051061283521
hsa-miR-30a-5p	-0.854768007524758	14.8721937998761	-4.15643882824029	4.55520791671714e-05	0.000134367188297134	1.16952599808786
hsa-let-7a-5p	-0.417789159206416	15.177396733468	-4.15339043835785	4.61204830126648e-05	0.000134508849870235	1.15776750202814
hsa-miR-337-3p	-0.847725853046323	5.48110501684864	-4.15302549772288	4.61889819354042e-05	0.000134508849870235	1.15636032080857
hsa-miR-374a-5p	0.465900086451404	4.92325092935438	4.15250130140714	4.62875428854981e-05	0.000134508849870235	1.15433924882368
hsa-miR-186-3p	0.315603373476005	0.337956995280406	4.14902433949594	4.69463908471927e-05	0.00013575138634139	1.1409391585282
hsa-miR-142-3p	0.980368785651436	11.0858363902176	4.1385592131741	4.89838608320851e-05	0.000140292056907846	1.10066522430131
hsa-miR-374a-3p	0.483775476041782	9.41326658141439	4.13758510922683	4.9177744394865e-05	0.000140292056907846	1.09692094275911
hsa-miR-362-3p	0.556835677632332	1.06509024155107	4.13730481518713	4.92336690340991e-05	0.000140292056907846	1.0958436831667
hsa-miR-92a-1-5p	0.652933153641214	1.91979482543702	4.13132123615315	5.0442094687887e-05	0.000143041109090771	1.07286187004576
hsa-miR-3187-3p	0.344696136472055	0.299142956552645	4.1012978080397	5.69450537437083e-05	0.000160705512247869	0.957980495544988
hsa-miR-3127-5p	0.655473263613641	2.97961541886014	4.06749411161342	6.52221237280107e-05	0.000183183668078193	0.829500699275993
hsa-miR-331-5p	0.462146475189891	1.98908904129102	4.06245352820619	6.65504900598582e-05	0.00018602446507208	0.810421453315167
hsa-miR-99b-5p	0.470028114888517	15.3999072975137	4.03757066808401	7.34943522311347e-05	0.000204460591278086	0.716537046293615
hsa-miR-651-5p	0.576061098918104	1.59790206010478	4.02355457934361	7.77039096177179e-05	0.000215151862950945	0.663873843925516
hsa-miR-2110	0.42489199811119	0.878114656240037	4.01560974333767	8.01909128355586e-05	0.000220995614246352	0.634093004256675
hsa-miR-1180-3p	0.75151065098241	3.6411290743564	4.00884791789944	8.2367073810734e-05	0.000225932113677107	0.608786905417683
hsa-miR-29c-3p	-0.622464555324713	10.5477691632969	-3.98701390237592	8.97839305381205e-05	0.000245131010352915	0.527326437948783
hsa-miR-23a-5p	0.724970932717773	2.05134407131234	3.97799747158844	9.30283831701722e-05	0.000252813245004125	0.493800023688308
hsa-miR-3605-3p	0.640770213892806	2.34244731553583	3.9646431927203	9.80392110458833e-05	0.000265202842783104	0.444265395179792
hsa-miR-141-3p	0.819763946995453	9.43032340523183	3.957513804925	0.000100818280506482	0.000271469406684884	0.417880024430295
hsa-miR-146a-3p	0.900100213745787	0.896080217212991	3.91703549247194	0.000118070708026913	0.000316472628364374	0.268858775212229
hsa-miR-223-3p	0.838245653758421	6.63872648811169	3.91525964377315	0.000118888368508156	0.000317215783246761	0.26235163682464
hsa-let-7b-5p	-0.515601405227278	14.7804982666039	-3.90785096381778	0.000122357908641211	0.000324995893087743	0.235232297623292
hsa-miR-502-5p	0.375221366529934	0.548142802791443	3.89181064098536	0.000130201715686768	0.000344272104090688	0.17667107632872
hsa-let-7a-3p	0.462439936654022	5.18903804270689	3.84727510310094	0.000154556428904695	0.000406836877879175	0.0151850929664166
hsa-miR-15a-5p	0.501076299481174	6.81285481775933	3.84051259427585	0.000158612290958252	0.000415649173180776	-0.00919302406846345
hsa-miR-511-5p	0.823392228992136	3.17772922783972	3.81896577385408	0.000172217975878336	0.000449297563735924	-0.0866153716481293
hsa-miR-4326	0.907889074796747	2.45538779985997	3.7985999771394	0.000186087573081955	0.000483333652208441	-0.159441371097032
hsa-miR-3662	0.406621801182219	0.429024812923766	3.79087356112308	0.000191620856810241	0.000493469994259486	-0.186980416673521
hsa-miR-199b-5p	-0.666030877403806	7.93195774170794	-3.79080385258128	0.00019167147988273	0.000493469994259486	-0.187228651741296
hsa-miR-149-5p	-0.920656617817057	6.70134087765329	-3.78308083036743	0.000197359029900846	0.000505894107213086	-0.21470571884952
hsa-let-7i-5p	0.334318142485548	8.84129780358364	3.77787161376895	0.000201285045490132	0.000513714442185685	-0.23321120553739
hsa-miR-140-3p	0.467257730012857	9.24747546109951	3.77350616208785	0.000204631901722878	0.000519995351997096	-0.248701919392437
hsa-miR-582-5p	0.724808375980905	2.62391158748614	3.76253118876964	0.000213279989082558	0.000539635144790782	-0.287576493372732
hsa-miR-3944-3p	0.26622345456042	0.2635224241713	3.71071515385176	0.000258984045668643	0.000652461951963492	-0.469761108176973
hsa-miR-2355-5p	0.492316439323425	5.44282908631906	3.69074963323149	0.000278946472959819	0.000699750340288094	-0.539361866744239
hsa-miR-409-5p	-0.746487355618027	3.7404996704475	-3.68531609486876	0.000284625334748776	0.000710957751053327	-0.558245734324523
hsa-miR-320c	0.424680749515434	0.92064708194083	3.67594418015792	0.000294677391805391	0.000732947580465104	-0.590759058947557
hsa-miR-671-3p	0.428793793803595	2.23916076045218	3.66651663062095	0.000305126130233844	0.000755734339439944	-0.62339114630956
hsa-miR-30a-3p	-0.756716139458401	13.5654438162489	-3.65431666412266	0.000319166413433823	0.00078718775078006	-0.665508907173136
hsa-miR-15a-3p	0.250828028491341	0.273630217190101	3.62991674939708	0.00034909246237171	0.000857394457791607	-0.749369345126794
hsa-miR-3610	0.442687884389866	0.846881536670679	3.62869482912413	0.000350658494413299	0.000857652234252526	-0.753555818519904
hsa-miR-574-3p	0.512132035197019	6.86558379679381	3.60324795042962	0.000384813762621799	0.000937284973688779	-0.84045468120368
hsa-miR-3684	0.240178874405017	0.176750385634364	3.58654645106793	0.000408906201794654	0.000991850993609345	-0.897192006361505
hsa-miR-7-5p	0.682381103254239	1.17211256353009	3.58018025083787	0.000418457475761692	0.00101084172128442	-0.918756860335662
hsa-miR-219a-1-3p	0.411732625384716	1.29353214283602	3.57447187065642	0.000427199759162696	0.0010243561420167	-0.938064282259539
hsa-miR-181b-5p	0.580000003693355	8.07095698557291	3.57425052946727	0.000427542171710548	0.0010243561420167	-0.938812368335867
hsa-miR-148a-3p	0.561608189915335	15.4903245693545	3.54045739089912	0.000482954638417221	0.00115241614939394	-1.05253935242564
hsa-miR-616-3p	0.421001255174612	1.02700051071746	3.53912833518772	0.000485266060035328	0.00115324363255359	-1.0569923558072
hsa-miR-132-3p	0.448531069920112	6.07499542833227	3.51850458385176	0.000522491237060768	0.00123670304901077	-1.12590006329925
hsa-miR-146b-3p	0.614842913173971	6.48160969862706	3.51423842761417	0.000530518647105603	0.00125066042510437	-1.14010895362817
hsa-miR-25-5p	0.282266233645292	0.318958070538677	3.49651101402985	0.00056513061910584	0.00132630280014847	-1.19898613881796
hsa-miR-342-3p	-0.701599986519309	8.3935216222807	-3.49498034702721	0.000568216400079737	0.00132630280014847	-1.20405731856326
hsa-miR-493-5p	-0.614764759043906	3.062254615936	-3.49440328933653	0.000569383825617401	0.00132630280014847	-1.20596862274074
hsa-miR-29b-1-5p	0.546392556643144	2.70008330169304	3.48956760719054	0.000579255453968402	0.00134396423509665	-1.22197399691334
hsa-miR-320b	0.572277194940726	2.49116301250277	3.47904754408596	0.000601287889140618	0.00138959051545489	-1.25672494964341
hsa-miR-580-3p	0.257480362668838	0.325972551138761	3.46959238075178	0.000621757595511736	0.00143126160221721	-1.28787764851583
hsa-miR-130a-5p	0.446540040324889	0.996598754306858	3.42645422669121	0.000723702674945338	0.00165942761794107	-1.42903881344837
hsa-miR-181c-3p	0.590334941643438	5.40831412179191	3.3911130752473	0.000818655367294886	0.00186984708405486	-1.54349736276681
hsa-miR-202-5p	-0.453228350671118	0.859629997760993	-3.36943859707136	0.000882516994246837	0.0020078971923368	-1.61316289660958
hsa-miR-16-1-3p	0.434128877968301	2.28575329981142	3.36137725190251	0.000907432796511943	0.00205661409865834	-1.63897024652356
hsa-miR-484	0.526596429808961	6.50803532934145	3.33996123915548	0.000976848230190407	0.00220542273508373	-1.70725861475667
hsa-miR-129-5p	0.633425221818035	1.46726315280227	3.33265172060496	0.0010016519102916	0.00225275736146042	-1.73047554247192
hsa-miR-331-3p	0.456858754650113	5.08742845975455	3.30079303282219	0.00111676705226403	0.00250206969343124	-1.83112741383381
hsa-miR-3687	0.526802595799495	0.717611483147328	3.29485279472064	0.0011395481985036	0.00254340225293389	-1.8497973249641
hsa-miR-200c-3p	0.654087770274346	12.9729146793007	3.28776487856252	0.00116729631166659	0.0025954656626829	-1.87203430582605
hsa-miR-200a-3p	0.719288799631522	7.4795376373173	3.27819480880674	0.00120575947626719	0.00267087099082581	-1.90198941287963
hsa-miR-144-3p	0.787914712898372	1.75058601616014	3.26707702694308	0.00125192148299073	0.00276269891171263	-1.93668913244016
hsa-miR-3614-5p	0.672542772636314	1.60211776186886	3.25369857593824	0.00130964616279234	0.00287925954141987	-1.97830221445409
hsa-miR-431-3p	-0.583378824410216	3.1898510417724	-3.23956176184436	0.00137332255560226	0.00300798634380046	-2.02210493452876
hsa-miR-130a-3p	0.554118766334932	6.28118031411309	3.23300332301433	0.00140382929029208	0.00306337469665968	-2.04236706306868
hsa-miR-382-5p	-0.545503911154343	4.5561890495582	-3.22948072648944	0.00142047318630736	0.00308821392726822	-2.05323456101736
hsa-miR-192-5p	0.529933584535758	8.7139538509955	3.21895049677909	0.00147132551047378	0.00318696706512217	-2.0856566624472
hsa-miR-31-3p	0.648406941084192	1.67007202268012	3.21304357595459	0.00150058518511848	0.00323525254356341	-2.10380145001338
hsa-miR-3651	0.458590711506521	0.921510156279568	3.21223334444718	0.00150464045041365	0.00323525254356341	-2.10628793127676
hsa-miR-760	0.560086913133089	1.57909346345958	3.20407308662869	0.00154605345735418	0.00331216561849236	-2.1312986006791
hsa-miR-30c-2-3p	-0.641660864135043	5.66920193653101	-3.13988430942539	0.00191057305485278	0.00407820502981303	-2.32600137967481
hsa-miR-509-3p	0.459942194296352	2.34149164049532	3.13250122996833	0.00195724738631512	0.00415913334088785	-2.34816466974998
hsa-let-7f-2-3p	0.322972983749325	0.632152546904303	3.13165599645623	0.00196265747091301	0.00415913334088785	-2.35069892362327
hsa-miR-99a-5p	-0.64123375325153	9.60787410269937	-3.12240608422203	0.00202277310487445	0.00426275271933475	-2.37839178678929
hsa-miR-95-3p	0.468636101221699	1.77474615861729	3.12190490271004	0.00202607837937716	0.00426275271933475	-2.37989010122094
hsa-miR-127-3p	-0.577612901849104	9.01282694235694	-3.12057659047291	0.00203486269644894	0.00426594429576974	-2.38386010755256
hsa-miR-3926	-0.380413253608604	0.804099191862425	-3.11944238723769	0.00204239116721071	0.00426648973363946	-2.38724874030189
hsa-miR-1269a	1.66014902019954	2.44996791333688	3.11485247230126	0.00207312093480203	0.00431532620116593	-2.40095036551469
hsa-miR-1910-5p	0.246809290940693	0.278714358415094	3.10521266516014	0.00213905454514083	0.00443683751942639	-2.42966635546605
hsa-miR-432-5p	-0.528210149010909	2.81092438161991	-3.1012046815577	0.00216703333810422	0.00447904425868723	-2.4415816408621
hsa-miR-3150b-3p	0.590961571620284	1.43393136815089	3.08505056902736	0.00228325876869119	0.00470271192007623	-2.48946248774919
hsa-miR-676-3p	0.316592830668478	0.716374269106178	3.0754781648303	0.0023548148950055	0.00483313406772108	-2.51772652798257
hsa-miR-379-5p	-0.571083548183802	9.40312594446218	-3.05236259952037	0.00253621351893835	0.00518730778960562	-2.58564525461666
hsa-miR-1251-5p	-0.629457281668792	0.674565447668695	-3.02252005055701	0.00278942488116078	0.00568539029597702	-2.67263037751457
hsa-miR-3917	0.357176759073548	1.00837868845489	3.0026563289165	0.00297063417749683	0.00603377945394684	-2.73009166760867
hsa-miR-184	-1.19253728153605	2.87217201388551	-2.98389554080198	0.00315164704892402	0.00637936833696	-2.78404074224281
hsa-miR-548o-3p	0.253120764541336	0.445250954332487	2.98137271365492	0.00317674580691186	0.00640807487511086	-2.79127159667633
hsa-miR-203a-3p	0.913325501579104	11.5708509379985	2.97375463603628	0.00325365245180478	0.00654073283975824	-2.81307195441873
hsa-miR-221-5p	0.387840157875466	1.14217332960004	2.96901384777843	0.00330237003082143	0.00661601094912006	-2.82661241801844
hsa-miR-30b-3p	0.386344800176005	1.96965603071375	2.93872371015851	0.00362975566909008	0.00724716523046216	-2.91265339916338
hsa-miR-504-5p	0.486938188223033	1.13668631333767	2.93479537048968	0.00367432467656719	0.00731128333947437	-2.92375215941499
hsa-miR-652-3p	0.486758869192561	4.94720655209462	2.91317082506157	0.0039287581219372	0.00779115208640924	-2.98460141466286
hsa-miR-3158-3p	0.195583954785502	0.222490967397254	2.90599435221537	0.00401669167169181	0.00793871384270401	-3.00470292105721
hsa-miR-200b-3p	0.602279175655145	8.72875830708517	2.89173039225446	0.00419682926256727	0.00826690864807714	-3.0445198858292
hsa-miR-34c-3p	-0.477870638126535	1.87577046829735	-2.86305949629325	0.00458140588697526	0.00899426506907852	-3.12400161482788
hsa-miR-765	0.211103844737427	0.249509739306033	2.86042733839096	0.00461827543764167	0.00903642560631886	-3.13126156469429
hsa-miR-758-3p	-0.498629234053244	3.39137966878176	-2.84993552007471	0.00476794078103005	0.00929827653974963	-3.16013802500847
hsa-miR-191-3p	0.446888325624374	2.46226628733023	2.84818084552794	0.00479339808019884	0.00931696911614808	-3.16495773880988
hsa-miR-624-5p	0.341833062539731	0.81576368060634	2.84350454207305	0.00486184894046469	0.00941882946552071	-3.17778903081015
hsa-let-7g-5p	0.33835697461372	9.17671115885877	2.83702291821419	0.00495819787329922	0.00957388865666658	-3.19554143896925
hsa-miR-27b-3p	0.3929719436835	9.06465825385208	2.82979197602693	0.0050677339749796	0.00975331096168205	-3.21530156934302
hsa-miR-200a-5p	0.578056695400289	8.91925628914889	2.81621680588068	0.00527933954143783	0.0101273604928889	-3.25227163726703
hsa-let-7c-5p	-0.501334310853094	11.3096407782891	-2.79270779266166	0.00566487261468014	0.0108315316769291	-3.31590254212439
hsa-miR-3614-3p	0.403590214476475	0.962195790560231	2.76537449411777	0.00614514254251102	0.0116817505101992	-3.38925771752848
hsa-miR-3940-3p	0.284990703100307	0.565847170624873	2.76514442578785	0.00614933715102479	0.0116817505101992	-3.38987229505661
hsa-miR-147b	0.321415549441101	0.599137003411987	2.75924149751399	0.00625785079066094	0.0118495432713483	-3.40562432364415
hsa-miR-377-5p	-0.369634890340753	1.32851958854602	-2.75108049834758	0.00641073239187834	0.0120999997235774	-3.42735015089151
hsa-miR-3613-3p	0.271093949882243	0.655666279800501	2.72153989349899	0.00699281400019452	0.0131563519811352	-3.50548773730573
hsa-miR-183-5p	0.478994018207485	13.3615339593471	2.71914397653142	0.00704205750026329	0.0132066701362765	-3.51179049477852
hsa-miR-320d	0.343432093984926	1.02680693198258	2.66366754571181	0.00827351349390433	0.0154373175264348	-3.65627084608766
hsa-miR-664a-5p	-0.379278869916726	2.61404216300519	-2.66322466429794	0.00828408010362347	0.0154373175264348	-3.65741301018531
hsa-miR-134-5p	-0.47368023172176	8.63706458743282	-2.63934742409102	0.0088720676842239	0.0164807080083526	-3.71872652618525
hsa-miR-487b-3p	-0.446888905504839	2.45238149736998	-2.63669281114881	0.00893970393526301	0.016553962807569	-3.72551112063183
hsa-miR-374b-3p	0.303986420403953	1.46985808675273	2.62787053579381	0.0091678271149567	0.0169230016241496	-3.74801270287386
hsa-miR-542-3p	-0.467035651725531	7.72520098287564	-2.61594398573578	0.00948453075183337	0.0174527258662263	-3.77831896244449
hsa-miR-27b-5p	0.327549237180772	3.25592578256469	2.60953653171775	0.00965870228140742	0.0177176819974567	-3.79454715349097
hsa-miR-32-3p	0.284178015060254	0.834090431544856	2.59714992095035	0.0100035595308747	0.0182931135346524	-3.82581243270084
hsa-miR-1249-3p	0.350353668742336	1.85010520790613	2.58235791623307	0.0104298193031084	0.0190133662451076	-3.86296540818745
hsa-miR-548v	0.32626010929305	1.13188872121636	2.56912681417746	0.0108248039937928	0.0196723218091528	-3.89602820495805
hsa-miR-409-3p	-0.429972072004215	4.51295773842578	-2.55626788668765	0.0112214475491246	0.020330215158445	-3.92800732351876
hsa-miR-891a-5p	0.484192130705747	1.26784250456829	2.55164471607132	0.0113671969813681	0.0205309065478863	-3.939467733062
hsa-miR-33b-5p	0.599666737967032	2.66635170285499	2.54025834701006	0.0117333999801108	0.0211273183690952	-3.96760987829441
hsa-miR-676-5p	0.165217128224985	0.247731424932766	2.535873099838	0.0118772221247625	0.0213208849762556	-3.97841656531697
hsa-miR-214-5p	-0.392874978242067	4.67756352770253	-2.52089364848271	0.0123804399081531	0.0220914192574659	-4.01519766050667
hsa-miR-655-3p	-0.353531616070209	1.65151727735989	-2.52085587803694	0.0123817324288011	0.0220914192574659	-4.01529014290692
hsa-miR-627-5p	0.309373276198931	1.06771790905654	2.49994589762818	0.0131160187936583	0.0233306152481134	-4.06628768486116
hsa-miR-3648	0.410210687437815	0.695999628164943	2.48911295563184	0.0135114721723281	0.0239614325231318	-4.09255006111272
hsa-miR-10a-3p	-0.476988531070502	1.5976268714004	-2.48102920249095	0.0138134397913184	0.0244231601129635	-4.11207715487092
hsa-miR-150-3p	0.567634328453547	1.77503648584679	2.46897244729422	0.0142749652551555	0.0251633771915203	-4.14108954703786
hsa-miR-628-3p	0.237942659373552	0.525110404197942	2.44434631993716	0.0152603879577388	0.0268199033868044	-4.19993126143138
hsa-miR-3117-3p	0.211620014042308	0.369687068390926	2.42499289604901	0.0160766480064998	0.0281701265069116	-4.24578138529933
hsa-miR-181d-5p	0.47017929909924	4.3180822296736	2.41106669940056	0.0166876744082655	0.0291537645168209	-4.27855964282023
hsa-miR-539-5p	-0.402380325845222	3.59677492536455	-2.40758326371347	0.016843686671663	0.0293390031936682	-4.28673059147163
hsa-miR-20b-5p	0.715384363431308	4.44626429600102	2.40473115949911	0.0169723815716316	0.029475704090378	-4.29341228943184
hsa-miR-512-3p	0.329814105807775	0.534561170835764	2.39769100922233	0.017293777560734	0.0299452726494125	-4.30987318953156
hsa-let-7e-3p	0.341195618424559	4.05003114774797	2.39551789221885	0.0173940636894467	0.0300303393697211	-4.3149449833651
hsa-miR-656-3p	-0.233879662517541	0.698443754271847	-2.38810503034539	0.0177400284877676	0.0305378203000574	-4.33221279523925
hsa-miR-451a	0.737547049004429	7.27360122407696	2.38693555465885	0.0177951597104919	0.0305431542399378	-4.33493236753119
hsa-miR-148b-3p	0.296146885345395	7.39349659635862	2.36124829704751	0.019044809462373	0.0325927205668015	-4.394347266731
hsa-miR-339-5p	0.40813057385066	5.57112057901255	2.34649190000769	0.0197970783864496	0.0337816424792032	-4.42820202252328
hsa-miR-618	-0.272845772561341	0.47624162456611	-2.33897393603116	0.020190285794813	0.0343527471349428	-4.44537227122102
hsa-miR-22-5p	0.367131682965015	4.6605739463965	2.329991019875	0.0206690942599933	0.0350657755220118	-4.46581942307114
hsa-miR-629-5p	0.365707371675492	6.89618570390653	2.32110510761379	0.0211525066976919	0.0357824825116574	-4.48597193293458
hsa-miR-491-3p	0.314750055762406	0.952318626524595	2.31761768512381	0.0213449218571501	0.0360042216383538	-4.49386104154202
hsa-miR-30d-3p	0.277788385304906	2.71976833519289	2.30634307928919	0.0219775242514648	0.0369650622796844	-4.51928853781173
hsa-miR-181a-5p	0.324105067585885	10.2717221245961	2.28729885864977	0.0230833963147728	0.0387141532479189	-4.56196982541637
hsa-miR-29b-3p	0.350396215572919	9.04473006940674	2.27214007692547	0.0239981121067066	0.0401335948907031	-4.59570148339248
hsa-miR-136-3p	-0.362136378528163	2.96390483909707	-2.24569585313535	0.0256696913607327	0.0428071273544037	-4.65403225674485
hsa-miR-639	0.198381146353424	0.501153649485124	2.23249437318278	0.0265414764501226	0.0441355429921303	-4.68290758212152
hsa-miR-598-3p	0.412860866433979	3.78416318805561	2.22865849345997	0.0267995649349992	0.0444388266012558	-4.69126716064154
hsa-miR-125b-5p	-0.360558917484871	9.86492257754176	-2.20408185170108	0.0285054732216473	0.0471344022003013	-4.74450051715849
hsa-miR-517a-3p	0.272044016745218	0.386262560495549	2.1930195096508	0.0293035593210003	0.0481826031412526	-4.76827705008359
hsa-miR-517b-3p	0.272044016745218	0.386262560495549	2.1930195096508	0.0293035593210003	0.0481826031412526	-4.76827705008359
hsa-miR-29a-3p	0.293920912391558	12.1433830666538	2.1876725225129	0.0296962027160176	0.048691818419839	-4.77972831839961
hsa-miR-30c-1-3p	0.23029564620792	0.950331653829977	2.17684876660127	0.0305049763931023	0.0498786104254903	-4.80282671373513
hsa-miR-625-3p	-0.338020986592919	7.71867401655921	-2.16517380111614	0.0313986341553963	0.0511483649461556	-4.82761837579571
hsa-miR-658	0.14672522917886	0.277533815550196	2.16443666934981	0.031455808765864	0.0511483649461556	-4.82917937203389
hsa-miR-193a-3p	0.313228130698502	4.16982988054001	2.16043409992595	0.0317678342134424	0.0515130350367146	-4.8376465544605
hsa-miR-1270	0.39046670797047	1.48408672661953	2.13046391974236	0.0341902074383831	0.0552882968769446	-4.90056815191072
hsa-miR-182-3p	0.176674979078344	0.323566264904053	2.11471342074443	0.0355257920496936	0.0572902195966212	-4.93329721853378
hsa-miR-20b-3p	0.476910149654387	1.58604021807976	2.10662113645344	0.0362292425415862	0.0582645626627701	-4.95002190908166
hsa-miR-1538	0.155618935424039	0.283326574930473	2.0932842505185	0.0374146765476844	0.0600065987253845	-4.9774512141919
hsa-miR-496	-0.310396110840356	1.28743513149829	-2.08601871975265	0.0380743355115605	0.0608981878618147	-4.9923233118657
hsa-miR-642a-5p	-0.416776549093692	2.40223084980398	-2.07627302562782	0.0389747886129279	0.0621690242276866	-5.01219396589913
hsa-miR-31-5p	0.48529066083275	2.08479987139593	2.07428384550001	0.0391607993763928	0.0622964477884622	-5.0162387250917
hsa-miR-23b-3p	0.295528037590712	9.52835191938836	2.07003662993932	0.0395605028936997	0.0627622032394641	-5.0248624289158
hsa-miR-486-5p	0.619771982415531	5.88112891510712	2.05846318281079	0.0406674051317495	0.0643443849389137	-5.04827515098333
hsa-miR-143-5p	0.354314806390747	6.2636993510498	2.05713942527554	0.0407956794620608	0.0643738275382519	-5.05094500931075
hsa-miR-199a-3p	-0.319785409992305	12.0823069769105	-2.05317881126547	0.0411815325865458	0.0648084708533576	-5.05892320131244
hsa-miR-296-5p	-0.399040630288084	2.30539272314956	-2.04862459231546	0.0416290581131867	0.0653375858621407	-5.06807882076944
hsa-miR-199b-3p	-0.318945522000368	12.0781159553696	-2.04377839341422	0.0421098201016345	0.0659014325261024	-5.07779989784563
hsa-miR-3913-5p	-0.232186188544568	1.90756768232604	-2.04274603667209	0.0422128426402291	0.0659014325261024	-5.07986785243644
hsa-miR-3653-3p	0.328076524849296	3.08538206722013	2.03269045853391	0.0432275993332143	0.0673066334445539	-5.09995786765315
hsa-miR-3199	0.22283913906654	0.969395318327866	2.02993599456756	0.0435091590636387	0.0675658105035872	-5.10544431919052
hsa-miR-410-3p	-0.379198530551879	2.87006157853361	-2.02748896935232	0.0437605989938052	0.0677769699455506	-5.11031238144998
hsa-miR-139-5p	-0.394073317430784	5.69306659736054	-2.02566920227648	0.0439483858794862	0.0678886908191011	-5.11392891598592
hsa-miR-369-5p	-0.373539979532278	2.20737798659587	-2.01044250448302	0.0455466740100965	0.0701729596953456	-5.14406703427718
hsa-miR-654-5p	-0.268570031663795	1.3399941735276	-2.00508664040323	0.0461204569056307	0.0708709638837834	-5.1546156788998
hsa-miR-204-5p	-0.464514297332653	2.14664457415725	-1.99775072484199	0.0469162998790147	0.0719056606500825	-5.16902003628758
hsa-miR-150-5p	0.654127612742608	9.34574268077339	1.97474318970222	0.0494881107145785	0.0756497942433791	-5.21386536713229
hsa-miR-944	0.321977110419372	1.15169356171057	1.96653726961828	0.0504337278894433	0.0768950604444239	-5.22973853421301
hsa-miR-556-3p	0.168603004561264	0.341923540030361	1.9483696433308	0.0525816107098596	0.0799621903800196	-5.26465375854661
hsa-miR-542-5p	-0.300427093106284	1.78311790775068	-1.932938967456	0.0544658794030797	0.082613620696661	-5.29406275673194
hsa-miR-1247-5p	-0.472939550392988	2.75842784666762	-1.91635861400549	0.0565533998684289	0.0855588807287829	-5.32541058887973
hsa-miR-196a-3p	-0.302053330495203	0.662470967612138	-1.91322335387604	0.0569555816785313	0.0859458263375266	-5.33130890132427
hsa-miR-30d-5p	0.252113164081855	12.5698397257811	1.89216397263233	0.0597195298837998	0.0898855488251039	-5.37068503702
hsa-miR-1266-5p	0.31689131997455	3.77706950826513	1.88973728698051	0.0600450995464884	0.0901444333344979	-5.37519523383654
hsa-miR-127-5p	-0.365723865382483	8.14588452456638	-1.88401555569959	0.0608186074595111	0.0910727616804414	-5.3858073343153
hsa-miR-223-5p	0.365548194199052	1.780090980235	1.87784865363076	0.0616615834237707	0.0921001258772351	-5.39721015586705
hsa-miR-874-3p	0.237924005947122	5.15365998497975	1.84385984872825	0.0664840899702519	0.0990511695749692	-5.45940578627844
hsa-miR-665	-0.134801177801878	0.303846195137305	-1.81907746531834	0.0701940883860873	0.104217894292075	-5.50405940547495
hsa-miR-486-3p	0.278357053654961	0.543549658836255	1.8183395177553	0.0703071314133929	0.104217894292075	-5.50538006182152
hsa-miR-149-3p	-0.234750573040537	0.665694423935678	-1.8123910722804	0.0712238488542405	0.105310829414204	-5.51600658952073
hsa-miR-139-3p	-0.32740279971333	3.29162893093435	-1.80657600156895	0.0721295219625347	0.106381983397005	-5.52636214171198
hsa-miR-3130-5p	0.38076179649233	2.14592980318611	1.80507425237703	0.0723649492776857	0.1064617173584	-5.52903122057281
hsa-miR-96-5p	0.337622828317864	4.6368852342118	1.79072887035692	0.0746459253690766	0.10954289547912	-5.55441869508214
hsa-miR-582-3p	0.363889135958931	6.88959838103426	1.78511841967557	0.0755539450393161	0.110598917052565	-5.56429410229108
hsa-miR-556-5p	0.163612894912979	0.360945928341587	1.7787731419186	0.076591806037766	0.111839278965594	-5.57542661573482
hsa-miR-483-3p	-0.416246061725808	2.45011624738122	-1.77392288767826	0.0773929999768656	0.112728761752904	-5.58391016987871
hsa-miR-548e-3p	0.146117652543035	0.366623861455897	1.77032245362933	0.077992174774932	0.113320313348725	-5.59019309524201
hsa-miR-3690	0.200638045293956	0.545638065738908	1.75560125149894	0.0804817084512428	0.116648797187357	-5.61575303289337
hsa-let-7a-2-3p	0.312730112534419	3.17141534907339	1.75291035431672	0.0809437209932831	0.117029468529698	-5.62040268941378
hsa-miR-103a-3p	0.204110085655664	13.8128018027436	1.74545301736291	0.0822354407404804	0.118508304872138	-5.63325208484048
hsa-miR-219a-5p	0.184198364241703	0.670880059186377	1.74467975770229	0.0823703379690501	0.118508304872138	-5.63458140068781
hsa-miR-195-5p	-0.249678760847371	5.47816781352122	-1.728130584698	0.0853009266293544	0.122424557289562	-5.66289365229432
hsa-miR-450b-5p	-0.29479032221956	4.12879503285866	-1.71704957817712	0.0873102072571545	0.125002662585243	-5.68170402890943
hsa-miR-34a-5p	0.228006189682681	6.97470988135575	1.70714305967431	0.0891389090866202	0.127310315410818	-5.69842081976403
hsa-miR-1284	0.124725621970365	0.354490829334762	1.69213636482645	0.0919681130351006	0.131032238717486	-5.72356427184698
hsa-miR-2114-3p	-0.189145302681505	0.349281118985985	-1.68458837273065	0.093418337633686	0.132776184481777	-5.73612895491793
hsa-miR-2114-5p	-0.175025437565907	0.382090937966421	-1.68264398227989	0.0937948969512368	0.132989382875304	-5.73935678699913
hsa-miR-370-3p	-0.300491362589937	2.77605677663202	-1.67778912601963	0.0947404606012246	0.134006386440768	-5.747400329443
hsa-miR-181c-5p	0.278687700489948	5.36395760497264	1.67439843636232	0.0954054020914382	0.134542956542163	-5.75300458512071
hsa-miR-215-5p	0.325333983332554	2.72957306749814	1.67352033766341	0.0955782161466472	0.134542956542163	-5.75445413512479
hsa-miR-495-3p	-0.29026390311959	2.92364555112736	-1.66085439946128	0.0980991056689516	0.137761184276733	-5.7752802824848
hsa-miR-99a-3p	-0.244680591434774	2.17984093733785	-1.6588690762799	0.0984990459237517	0.137992696795327	-5.77853067577306
hsa-miR-133b	0.18757298025789	0.413443262520666	1.65651658199008	0.0989746475206158	0.138095568048712	-5.78237729209482
hsa-miR-653-5p	-0.315914419040294	3.88880309360462	-1.65617929084127	0.0990429883279517	0.138095568048712	-5.78292836756794
hsa-miR-493-3p	-0.258933523819979	1.87925698919067	-1.65026809576523	0.10024685980545	0.13944290688578	-5.79256845095446
hsa-miR-3065-5p	0.364836923001854	1.67834247117423	1.64184501769298	0.10198255592062	0.141521892022232	-5.80624679879552
hsa-miR-214-3p	-0.283169121853524	2.65791834549347	-1.63282519002155	0.10386783002947	0.143798151479479	-5.82081840443599
hsa-miR-144-5p	0.4711533236997	5.35318221309748	1.62141840210892	0.106291811854443	0.146807749549548	-5.83913384389269
hsa-miR-195-3p	-0.205034969319621	2.58047913380299	-1.61927520442031	0.106752247163466	0.147097580011631	-5.84256109025347
hsa-miR-182-5p	-0.270934545219603	14.8315725945409	-1.60011765267146	0.110938982276613	0.152508624347475	-5.87299959218447
hsa-miR-411-5p	-0.292780566354474	2.58750407803843	-1.59580801750352	0.111898568101914	0.153468363261271	-5.87979815366777
hsa-miR-3678-5p	-0.17197080608654	0.589247347479417	-1.59031817518335	0.113130470149421	0.154796237710281	-5.88843254922333
hsa-miR-141-5p	0.316408385683584	9.14591954440943	1.57725476503197	0.116105109858699	0.15795737178638	-5.90886156084968
hsa-miR-654-3p	-0.300413668665169	4.20371559117793	-1.57652856780948	0.116272268775095	0.15795737178638	-5.90999237558833
hsa-miR-320a	0.229507301151418	8.82529745355428	1.57596771523241	0.116401498224325	0.15795737178638	-5.91086537132552
hsa-miR-887-3p	-0.314911402821604	2.65023565139263	-1.57546639185351	0.116517107297279	0.15795737178638	-5.91164544952607
hsa-let-7b-3p	-0.244484238363257	5.65851079314377	-1.57371034804259	0.116922780756961	0.158142102083724	-5.91437600489029
hsa-miR-526b-5p	0.276395059824563	0.946329911751338	1.56911898387774	0.117988733325109	0.159216980372044	-5.92150125016076
hsa-miR-551b-3p	0.267725188079869	1.5950277420802	1.56587004001183	0.118747648647723	0.159873554486728	-5.92653090920128
hsa-miR-100-5p	-0.276047019943944	11.7571745620557	-1.55974821808122	0.120188096558013	0.161442591944058	-5.93598031232798
hsa-miR-34a-3p	0.157398107202034	0.643088769384053	1.55293983157762	0.121806226274759	0.163242590920738	-5.94644690416134
hsa-miR-335-3p	0.355212731636178	6.27057410854192	1.54329297768651	0.124128262274029	0.165975603541811	-5.96120032008521
hsa-miR-615-5p	0.126056095551162	0.343206010465241	1.52865830021109	0.127717085071648	0.170386202129676	-5.98340992313286
hsa-miR-485-5p	-0.108197012841744	0.308809063024566	-1.52493889871069	0.128642007296131	0.171230971162878	-5.98902144741326
hsa-miR-338-5p	0.253829050098735	1.63567131274948	1.52070312015185	0.129701711276174	0.172250915201616	-5.99539572321858
hsa-miR-125b-1-3p	0.172724533567968	0.962054140129678	1.50449787264081	0.133819003842353	0.177317731953637	-6.01962199774142
hsa-miR-34b-3p	-0.212273437012354	1.19375946033361	-1.49264303334987	0.136894907697291	0.180984934275472	-6.03718338202033
hsa-miR-365a-5p	0.188963575945813	1.06453582563396	1.48960623060599	0.137691615330305	0.181629164491886	-6.0416600841398
hsa-miR-196a-5p	-0.568290501339787	8.57288613817487	-1.48078717367275	0.14002570376204	0.184293919525376	-6.05460999602274
hsa-miR-1248	0.204081729748241	0.489693086204252	1.47729952547403	0.140957169405087	0.185104828726591	-6.0597104457118
hsa-miR-483-5p	-0.263265142334655	1.53775007776392	-1.47078326120286	0.142710342486525	0.186988774641942	-6.06920841857839
hsa-miR-154-5p	-0.253622790865188	2.64422381843309	-1.46598527066267	0.14401195461306	0.188273980752486	-6.07617553174861
hsa-miR-643	0.111753933022795	0.331985316022616	1.45585013472879	0.146791536588508	0.191481404394343	-6.09081920515224
hsa-miR-1288-3p	0.118834056175102	0.423132915126255	1.45247332872759	0.147726748551485	0.192274060753263	-6.0956760080404
hsa-miR-192-3p	0.195919551090759	1.16480882752111	1.45056891797082	0.148256195676276	0.192536254119412	-6.09841020644692
hsa-miR-423-5p	0.20650903030134	5.4989701664128	1.444299384285	0.150009504896534	0.194383177426635	-6.10738660826423
hsa-miR-181a-3p	0.190740239335595	7.58734707842807	1.43769182339492	0.151874527349896	0.196366404304821	-6.11680565422772
hsa-miR-7-1-3p	0.275014981808251	4.59399434889837	1.4315886939463	0.153612911177912	0.198177535959196	-6.12546794869869
hsa-miR-218-1-3p	-0.156326407691059	0.840386508726576	-1.40253551890722	0.162097645922517	0.208665171395872	-6.16620723721208
hsa-miR-299-3p	-0.121427078205463	0.538561445887028	-1.3912913671408	0.165475322893029	0.212547077764131	-6.18175377924654
hsa-miR-1228-3p	0.159067757715325	0.76225270696035	1.3889590355018	0.16618257010166	0.212989451200163	-6.18496313137364
hsa-miR-889-3p	-0.24295661585001	3.36851270493288	-1.38301254388376	0.167996112293794	0.214844701343044	-6.1931217057811
hsa-miR-26a-2-3p	-0.197936180205979	2.43549298877675	-1.37912082786663	0.169191067802201	0.215902514782374	-6.19844249460484
hsa-miR-34b-5p	-0.171158591380757	0.744140461432462	-1.36398923240573	0.173898263568395	0.221427940812685	-6.21899038342787
hsa-miR-628-5p	0.335017241306699	4.93799785728103	1.34299266281317	0.180592156397901	0.22897966786388	-6.24713304767484
hsa-miR-320e	0.0957363955448117	0.237890291676556	1.34294002705158	0.180609175844934	0.22897966786388	-6.24720305782483
hsa-miR-494-3p	-0.209307667128348	1.35787201209362	-1.33298986450263	0.18384807757535	0.232583667105022	-6.26038911626552
hsa-miR-24-1-5p	0.214507420276062	3.29310615618298	1.32422579004632	0.186736584000419	0.235729838297303	-6.27192337771652
hsa-miR-299-5p	-0.20775626866292	1.78073230026999	-1.31916233057544	0.188420730569244	0.237345426704177	-6.27855316540126
hsa-miR-1295a	0.187895228839231	0.972706475428961	1.30528704659817	0.193093512565676	0.24271068924208	-6.29659240272078
hsa-miR-326	0.234135366251147	3.81219279365958	1.27921585134341	0.202104296148369	0.253494063758745	-6.32997910306352
hsa-miR-615-3p	0.286704004479766	3.4190144862963	1.26875910405957	0.205803774560773	0.257583828714656	-6.34318340916072
hsa-miR-381-3p	-0.205058237217792	4.72436797683689	-1.25870702594742	0.209406536512251	0.261535397729131	-6.35577596530102
hsa-miR-433-3p	-0.169613416859363	1.03265359614787	-1.23484053293928	0.218144203326346	0.271869739602049	-6.38527845864847
hsa-miR-541-3p	-0.128526112350246	0.50765370112187	-1.23256679069371	0.218990194833472	0.272345856710272	-6.38806006526953
hsa-miR-489-3p	-0.139331974840987	0.382993758227065	-1.22987331646912	0.219995421506065	0.272621752721362	-6.39134860908637
hsa-miR-30c-5p	0.176543816128719	9.49957534030391	1.2294842367948	0.220140904241781	0.272621752721362	-6.39182306130273
hsa-miR-592	0.225500182871344	1.70089480489294	1.22468126245176	0.221942532937054	0.274274245966423	-6.39766770915559
hsa-miR-92b-3p	0.232054637933965	6.68815174140515	1.20891800929463	0.227930071897416	0.281081832360889	-6.41669102737837
hsa-miR-101-3p	-0.14756421172256	13.3163720852735	-1.19690577007898	0.232569965244056	0.28599104345644	-6.43102420046081
hsa-miR-3193	0.0760997346239846	0.206613313967153	1.19609543115218	0.232885381213251	0.28599104345644	-6.43198601903461
hsa-miR-520a-3p	0.117693625813688	0.361248799022565	1.18579248298947	0.236922344068148	0.290255170084205	-6.44415884081922
hsa-let-7e-5p	0.138435032130092	10.178686385378	1.18471687761538	0.23734664674688	0.290255170084205	-6.44542366024774
hsa-miR-21-3p	0.197161066442206	10.7959364590988	1.18170343917045	0.238538258785074	0.291105941594259	-6.44896116636327
hsa-miR-3607-3p	-0.222947127249804	6.38492363307945	-1.15903659916141	0.247637776574383	0.301583765247226	-6.47528467235479
hsa-miR-194-3p	0.164075383767455	1.22047929220038	1.15031761849864	0.251202296749483	0.305291404124112	-6.48527603321846
hsa-miR-329-3p	-0.125016884466432	0.719840927529177	-1.13455092228685	0.257739251562676	0.312588720386965	-6.50315420488552
hsa-miR-365a-3p	-0.189716246318953	6.72216655390733	-1.13303918900574	0.258372207229589	0.312710279677874	-6.504855571918
hsa-miR-125b-2-3p	-0.200348343208645	4.20018223736238	-1.11610639613358	0.265536038527948	0.320719453942193	-6.52375912710982
hsa-miR-218-5p	-0.154138132870211	5.33794901748228	-1.11019363030049	0.268069712064447	0.323114827478091	-6.53029374048153
hsa-miR-1228-5p	0.1235733150132	0.671139269373806	1.10579844463603	0.269963888689334	0.324360876765748	-6.53512891882676
hsa-miR-675-3p	-0.257599744414326	5.49395698772323	-1.10523209878501	0.270208634988843	0.324360876765748	-6.53575058018648
hsa-miR-23b-5p	0.112770394824359	0.609933224092216	1.07815287143769	0.282089896658298	0.337932182323308	-6.56510684480241
hsa-miR-581	0.106621955629994	0.659171701956489	1.07258229140997	0.284577610404784	0.340218039323031	-6.57105645427367
hsa-miR-153-3p	-0.273051897531235	1.86737199822376	-1.06477301521513	0.288090168342303	0.343717334993764	-6.57934571104399
hsa-miR-1262	-0.112318179227492	0.797843413344486	-1.05040646811807	0.294628726409283	0.350805400410241	-6.59443858744433
hsa-miR-411-3p	-0.136879851799729	1.07412087561527	-1.04353049030059	0.297793300931179	0.353855602523486	-6.60159034209667
hsa-miR-369-3p	-0.163273437842142	2.5101229625231	-1.0396915610681	0.299570023896763	0.355247684903838	-6.60556300107954
hsa-miR-3191-3p	0.0737250359286475	0.354902390930135	1.03808395118834	0.300316163555133	0.355414491949321	-6.60722230361715
hsa-miR-92b-5p	0.111377671377899	0.524033800651725	1.03016168618729	0.304011322723227	0.358482383910549	-6.61536215239582
hsa-miR-205-3p	0.180628436669786	1.18304589483897	1.0299086191287	0.304129858922408	0.358482383910549	-6.6156211515987
hsa-miR-21-5p	-0.127445436811517	17.336416282446	-1.01836959149814	0.309567544488168	0.364160618466041	-6.62736368127007
hsa-miR-376a-5p	-0.14350340773509	1.0530026266077	-1.01299165193879	0.312123813988845	0.366433357622904	-6.6327916723003
hsa-miR-136-5p	-0.174378657066692	4.96576359512281	-0.962623940608978	0.336742684735987	0.394546818243562	-6.68224490515148
hsa-miR-379-3p	-0.0990413263678372	0.584048646337375	-0.952754813211672	0.341710003187212	0.399569266675086	-6.69164181272878
hsa-miR-26a-1-3p	-0.191274875475906	2.34832222052441	-0.913843258559638	0.361751882893078	0.422163728147588	-6.72775511130085
hsa-miR-548q	0.0612658300445004	0.276308119442073	0.900560282745748	0.368759896412901	0.429488212687248	-6.73974066676462
hsa-miR-548t-5p	-0.0574765395572203	0.200780955250567	-0.889138710432837	0.37485334325348	0.435720618791669	-6.74990729070121
hsa-let-7f-5p	-0.126956312832693	12.9983230204167	-0.882746724172366	0.378290667819579	0.43884707907133	-6.75554071262587
hsa-miR-632	0.0679351658634464	0.344106210680825	0.870530547219292	0.384914114481663	0.445650069429459	-6.76619483269634
hsa-miR-335-5p	-0.204586768131325	4.07173680326006	-0.863118128938313	0.388967598242723	0.449456653874957	-6.77258754233801
hsa-miR-26a-5p	-0.0928653220826412	10.7585709610637	-0.828289492842048	0.408361369405787	0.470939339570131	-6.80189757922893
hsa-miR-503-5p	0.170925415261099	3.3500140289964	0.818248840113731	0.414058216021444	0.476572887852132	-6.81012448512982
hsa-miR-548k	0.0588848320115049	0.203076630997723	0.808747566435768	0.419492373025363	0.481882628113284	-6.81781758415861
hsa-miR-363-3p	0.224591653234703	3.62846458328203	0.794922880552624	0.427474195425296	0.490092485770798	-6.82885173158717
hsa-miR-383-5p	0.113427363137251	0.642130212005781	0.766666575015919	0.444062436611039	0.508118226687485	-6.85081581840275
hsa-miR-605-5p	0.0727446271166378	0.541562850971229	0.756922852819027	0.449867276530501	0.513107053217686	-6.85820641280731
hsa-miR-491-5p	0.112143559452037	2.11757806739171	0.756415718543316	0.45017058331705	0.513107053217686	-6.8585884980971
hsa-miR-625-5p	-0.112711898292947	1.97029877429977	-0.749266728246037	0.45445864075608	0.516990740550037	-6.8639475779102
hsa-miR-100-3p	0.05219465213438	0.227226494013275	0.744776193119572	0.457163927140836	0.519062331202458	-6.86728791107139
hsa-miR-194-5p	0.107286402466694	7.33699958210207	0.740176777502751	0.459944220671636	0.521210921880792	-6.87068852038535
hsa-miR-126-3p	0.118849627925215	11.7801365688622	0.738311778496263	0.461074299487192	0.521484805007672	-6.87206144598045
hsa-miR-132-5p	0.0978188381989691	1.7176591344276	0.735420544494894	0.462829299384853	0.522463074497902	-6.87418302348592
hsa-miR-338-3p	0.131578047129695	7.85583380673377	0.701251600943688	0.483851715164695	0.545145790406288	-6.89862839315745
hsa-miR-154-3p	0.0929282346094511	1.15037282112905	0.697771437745245	0.486021760879309	0.546541711946656	-6.90105323141102
hsa-miR-26b-5p	-0.110277479189019	9.44009489225803	-0.690453200107762	0.49060226141481	0.550637719790618	-6.90611309414229
hsa-miR-129-2-3p	0.058092278390238	0.300060290095666	0.678115244893356	0.498377201150939	0.558091370260217	-6.91452332104323
hsa-miR-30b-5p	0.112530093341073	8.71991994641798	0.676902851077832	0.49914475193631	0.558091370260217	-6.91534160548512
hsa-miR-1185-5p	-0.0467364904448862	0.258165777022638	-0.674644700045088	0.500576041426821	0.558627635584684	-6.91686181775274
hsa-miR-664a-3p	-0.112588188665915	5.20117762940275	-0.655000762678713	0.513118847940446	0.571538451121521	-6.92987285277793
hsa-miR-323a-3p	-0.116758460763921	2.17609558967887	-0.639141301907259	0.52336416220836	0.581846142455128	-6.94009781813522
hsa-miR-27a-5p	0.12521446601481	3.77873614606586	0.618754832252518	0.536687451162431	0.594293859429028	-6.95287461126885
hsa-miR-508-3p	-0.161006785233034	2.55965488642247	-0.618387627365731	0.536928997720808	0.594293859429028	-6.95310096510419
hsa-miR-3607-5p	0.062431303068442	0.454404370905613	0.617370995527791	0.537598022754368	0.594293859429028	-6.95372694251849
hsa-miR-450a-5p	-0.108965345816963	3.49222513134792	-0.599612824300319	0.549351868003275	0.606145764131433	-6.96449570853256
hsa-miR-376c-3p	-0.0983404868702049	2.20674897326051	-0.592135105914653	0.554339136582898	0.610501075373661	-6.96893654955913
hsa-miR-101-5p	-0.0884819660531568	3.16271752786983	-0.580862875753652	0.561899043149894	0.617668049305221	-6.97552585631714
hsa-miR-497-3p	0.06317373623667	0.778555867468112	0.569644834092718	0.569472053715444	0.624822608469095	-6.98195812040993
hsa-miR-193a-5p	0.0733940385201617	8.9626056424628	0.560497102458462	0.575683521623104	0.630459379090974	-6.98711071105855
hsa-miR-380-5p	-0.0501221409425809	0.495185603256709	-0.536848292164151	0.591888997328783	0.646999704715075	-7.00004570256356
hsa-miR-585-3p	-0.0514944849175046	0.459368451043426	-0.522323067479385	0.60194585755019	0.656769922643051	-7.00771475365594
hsa-miR-145-3p	-0.0695651467088458	5.14008501352418	-0.502077037882991	0.61609148057073	0.670811871908045	-7.01805417289658
hsa-miR-1291	0.0570815725919206	0.688350241256703	0.499044896762301	0.618222585530613	0.670811871908045	-7.01956754424663
hsa-miR-125a-5p	-0.0587402522566762	10.1080945310926	-0.499014464430174	0.618243990974877	0.670811871908045	-7.01958268695729
hsa-miR-1224-5p	0.0857545671405132	0.693406831474576	0.493773240042695	0.621935406940685	0.673177622866918	-7.02217690277969
hsa-miR-143-3p	0.0675850055403338	15.3612159352901	0.492663873760147	0.622717971408409	0.673177622866918	-7.02272249387767
hsa-miR-935	0.125487272519343	1.55824629841008	0.488746047769015	0.625485097297532	0.6749260149148	-7.02463949851201
hsa-miR-296-3p	0.0726291894941579	0.819005849929613	0.484281222567998	0.628645049394598	0.677091089898401	-7.02680553009368
hsa-miR-145-5p	-0.0809155837640905	10.7317952300315	-0.466724498062825	0.641136799236137	0.689280771339949	-7.0351304835153
hsa-miR-33b-3p	0.0605397013787358	0.845581719779058	0.453894835512566	0.650330594067145	0.697886761823426	-7.04101997021057
hsa-miR-193b-5p	0.0736904711028306	3.31881074881969	0.43731009405137	0.662294961090983	0.70942909153359	-7.04839041214893
hsa-miR-190a-5p	-0.0567646901720487	2.17672597096718	-0.435592636607542	0.663538988130475	0.709467005523842	-7.04913802104646
hsa-miR-196b-5p	0.0947154341634633	8.46838984543371	0.413440553442488	0.679667352039521	0.725390428449453	-7.05851755053632
hsa-miR-424-5p	0.0963615159169615	7.16234310288678	0.410232186025863	0.682015784443935	0.725932125569918	-7.059835506411
hsa-miR-487a-3p	-0.0417094565305763	0.462313256210351	-0.409368828677714	0.682648267997606	0.725932125569918	-7.06018841182688
hsa-miR-1275	-0.0316817148929728	0.309426194320509	-0.397436858907509	0.691412269680927	0.733922246478669	-7.0649896815826
hsa-miR-205-5p	-0.170039432561055	10.9631556641847	-0.381815495120059	0.702949158530564	0.744821581331121	-7.07106113519204
hsa-miR-193b-3p	-0.057262592950174	6.90521938761214	-0.353787653626867	0.723820661081079	0.765554464963231	-7.08134508224735
hsa-miR-323b-3p	0.0716093103314122	2.35646635580742	0.346268593827366	0.729455998016187	0.770127105819248	-7.08397079693751
hsa-miR-22-3p	0.0344321786044688	16.1252896997354	0.329922063774103	0.741757790049103	0.78145144269958	-7.08948472663705
hsa-miR-3065-3p	0.0893097705216999	4.59067358323864	0.32848194636748	0.74284481265139	0.78145144269958	-7.08995773431642
hsa-miR-152-3p	-0.0402633522612028	7.92113875182993	-0.325963277220482	0.744747182531026	0.782051155895729	-7.09078002373812
hsa-miR-1-3p	-0.0586587240228442	2.35807302920686	-0.307729476820336	0.758565416338771	0.794019078563255	-7.09654435188125
hsa-miR-2115-3p	0.0423416313964284	0.596938887989052	0.307355607015688	0.758849579342395	0.794019078563255	-7.09665907725556
hsa-miR-376a-3p	-0.030266842781846	0.59249856760404	-0.285901745836717	0.775209547710977	0.80969395819634	-7.10300894589153
hsa-miR-708-3p	-0.0413249444906008	6.16726488262994	-0.278532668604881	0.780852617723466	0.812373044006618	-7.10508413988412
hsa-miR-372-3p	-0.032848357010747	0.453143472612574	-0.277152828278955	0.781910570205365	0.812373044006618	-7.10546669556856
hsa-miR-708-5p	0.051642125026504	5.11343388026655	0.277132246049257	0.781926354111991	0.812373044006618	-7.10547238754514
hsa-miR-377-3p	0.0346662767832582	1.04668770739893	0.261275305328946	0.794112962589942	0.823576517739039	-7.10973205922432
hsa-miR-431-5p	0.0341409517248976	1.10807221324644	0.236318614818618	0.813394814748336	0.842085989871734	-7.11592828808704
hsa-miR-126-5p	-0.0360220533893383	7.85901367604058	-0.219859620084854	0.826174617370482	0.853810740134636	-7.11967475668303
hsa-miR-497-5p	0.0292455579961741	4.94900726233088	0.200411332607944	0.841335196650508	0.867950369831016	-7.12375334429289
hsa-miR-548j-5p	0.0147733362570452	0.334833346945125	0.193335231288703	0.846866292061584	0.872123707789736	-7.12514368179398
hsa-miR-217	0.0311526592980202	3.89847349484118	0.142177634590718	0.88706360127513	0.911920024428198	-7.13370908067736
hsa-miR-485-3p	-0.0206061109250828	2.31073179101217	-0.131660675400318	0.895367270972485	0.918847181924561	-7.13514632839032
hsa-miR-499a-5p	0.00846982632976237	0.218224394824116	0.129023147118534	0.897451580349885	0.919378844093164	-7.13548946085572
hsa-miR-514a-3p	0.0219641499600611	1.34668450953222	0.107985902234919	0.914100593251344	0.934803219927768	-7.13797780108118
hsa-miR-133a-3p	-0.0175277655371973	1.89564546690338	-0.0946935788363715	0.924640292122328	0.943937133001403	-7.13932234166076
hsa-miR-3912-3p	0.00834269415094868	0.607067828425403	0.0903861557457908	0.928058667453136	0.945782010060748	-7.13972021325366
hsa-miR-376b-3p	0.0103656343649449	0.706660568176502	0.0859305217922715	0.931596068955032	0.947741581415258	-7.14011228985758
hsa-miR-424-3p	0.00946250834775553	2.03351048804726	0.05356809313218	0.957325567467098	0.972232020939769	-7.14236540840588
hsa-miR-216a-5p	-0.00532941593676978	0.347810179518794	-0.0500594573533785	0.960118257318562	0.973384139975814	-7.14254687269602
hsa-miR-1258	0.00576864745742678	1.12220042594714	0.0384591586657548	0.969354804543856	0.981053914253868	-7.14305935958062
hsa-miR-26b-3p	-0.0038139764955627	5.12091389589113	-0.0304550923156979	0.975730399444205	0.985806789111443	-7.14333465575834
hsa-miR-543	-0.0029830978066997	0.725379438006083	-0.0248959843461191	0.980159419405321	0.988580032974095	-7.14348822790532
hsa-miR-3130-3p	0.00121031016138451	0.205713877896566	0.0195939889369655	0.984384169738507	0.990355424829814	-7.14360595685789
hsa-miR-380-3p	0.00117023438563396	0.206916230184102	0.0184522649056884	0.985293983135624	0.990355424829814	-7.1436276366491
hsa-miR-425-5p	-0.00282457294797211	8.10346454688353	-0.01296768912775	0.989664761657788	0.993048230928413	-7.14371364306357
hsa-miR-191-5p	-0.00143744236091692	9.91241865885423	-0.00874697496666691	0.993028560675673	0.994723148663174	-7.14375938573905
hsa-miR-23c	0.000131620047290115	0.267325912611852	0.00189608766141632	0.998488777952723	0.998488777952723	-7.14379577691607
