# Supplementary material for: miRNA-Based Breast Cancer Subtyping Using AHALA Multi-Stage Classification Approach
Source: Cancers (Basel). 2026 Feb 10;18(4):586. doi: 10.3390/cancers18040586 (PMC12939616; doi:10.3390/cancers18040586)
Supplement: Supplementary file 1 [file cancers-18-00586-s001.zip › Supplementary File S3 The outcome of the differential expression analysis/Supplementary File S3 b/dge_results_BasalLike_vs_LuminalB.csv]

	logFC	AveExpr	t	P.Value	adj.P.Val	B
hsa-miR-934	3.02752923786207	0.922313413535586	12.9258535620927	4.03115603320167e-29	2.36628859148938e-26	55.4356493018933
hsa-miR-135b-5p	3.69954990470216	2.63823226048877	11.6084265212958	7.60601189320517e-25	2.23236449065572e-22	45.7538033751835
hsa-miR-577	3.71468666706873	1.91703670995689	10.7456870744171	4.16670289096347e-22	8.15284865665185e-20	39.5545132902934
hsa-miR-455-5p	1.81574476286721	4.17746161849318	10.1294692830519	3.42533717690726e-20	5.0266823071114e-18	35.2220397486654
hsa-miR-505-3p	1.72666603485198	5.133766260811	9.95939775561248	1.13781522576722e-19	1.33579507505072e-17	34.0428977071442
hsa-miR-190b	-2.70698382227815	3.13518462674076	-9.75098652683918	4.90180668985375e-19	4.79560087824025e-17	32.6086983850192
hsa-miR-18a-5p	1.96979216501957	2.85518198516739	9.29655250403865	1.13343146667581e-17	9.50463244198142e-16	29.5258115140942
hsa-miR-29b-2-5p	-1.56202454221079	5.8048012856184	-8.94265724380625	1.25020775117358e-16	9.17339937423618e-15	27.1709772583207
hsa-miR-18a-3p	1.49002256961858	1.111131530531	8.70987701537178	5.92307922810576e-16	3.86316389655342e-14	25.6459668719667
hsa-miR-505-5p	1.45657884889384	3.24139314583035	8.53710441527689	1.85526484296339e-15	1.08904046281951e-13	24.5271107255834
hsa-miR-455-3p	2.02718686427589	7.5242359759275	8.45318365897394	3.21727006819538e-15	1.7168523000279e-13	23.9878065238152
hsa-miR-584-5p	1.7875191857966	5.2946783681078	8.36076851201499	5.88022628637809e-15	2.87641069175328e-13	23.3971424313905
hsa-miR-29c-5p	-1.2951040988603	5.65911255853907	-7.28995253258663	4.89055968955961e-12	2.20827579828576e-10	16.8231252302619
hsa-miR-197-3p	1.24128441484169	8.36187690835111	7.1756079471033	9.71804269767127e-12	4.07463647395217e-10	16.15316077241
hsa-miR-17-3p	1.11699524838792	7.27029629722465	7.05478360696267	1.99348399077975e-11	7.80116735058477e-10	15.4525238199094
hsa-miR-30e-3p	0.696947648735168	12.7581702623978	6.67854482479128	1.77914573727997e-10	6.35875676721516e-09	13.3206042850646
hsa-miR-138-5p	0.982217187215989	0.597275117602666	6.67251351517998	1.84154795643369e-10	6.35875676721516e-09	13.2870610913539
hsa-miR-590-5p	1.15517289672064	3.67608761989286	6.59325657711661	2.89147198954794e-10	9.42941143258135e-09	12.8481773598389
hsa-miR-106b-3p	0.883462461405113	8.39534420277513	6.45051106890543	6.45945134884498e-10	1.99563049566948e-08	12.0667714619407
hsa-miR-17-5p	1.25281334223516	8.2971582770778	6.41205327036038	8.00556177663243e-10	2.34963238144162e-08	11.8582668980731
hsa-miR-548s	0.752191727619384	0.438142255846451	6.16741720579597	3.07316207268655e-09	8.59021969841431e-08	10.5524647482055
hsa-miR-375	-2.60863421654636	12.9993785284124	-6.15292734629218	3.32438772465596e-09	8.87007088351385e-08	10.476252597868
hsa-miR-92a-3p	0.917872767146799	12.955501806586	6.13553393791988	3.65262424043397e-09	9.32213230058582e-08	10.3849381691182
hsa-miR-1468-5p	1.18748847714557	2.7853633413262	6.1184258763589	4.00637340053158e-09	9.79892160880016e-08	10.2953026527823
hsa-miR-877-5p	0.954758860255572	1.11120228435469	6.10929928174417	4.20859689478907e-09	9.88178550896473e-08	10.2475585504651
hsa-miR-181a-2-3p	0.919831200322907	9.33313726970132	5.97852520541325	8.4760561436223e-09	1.87383061387521e-07	9.56910266951219
hsa-miR-19a-3p	1.18220887117101	4.24973623068796	5.97537801336413	8.61898238068667e-09	1.87383061387521e-07	9.55290650223086
hsa-miR-551a	0.730779423398116	0.402196766713737	5.95196594279871	9.75882268535038e-09	2.04586747010738e-07	9.43261817055009
hsa-miR-106b-5p	0.865626520338877	7.55786794986665	5.92883295446247	1.10294377294713e-08	2.23251032662057e-07	9.31410314425943
hsa-miR-3682-3p	0.782350204996843	0.838195269886322	5.89067327262202	1.3487377529908e-08	2.63903020335199e-07	9.11934375759689
hsa-miR-942-5p	1.03855280680121	2.60441770499943	5.88207785303366	1.41109044720513e-08	2.67196804035294e-07	9.07560213233837
hsa-miR-221-3p	1.10178615819481	6.49885450615429	5.79605414947494	2.21255960886964e-08	4.05071308452833e-07	8.640435355554
hsa-miR-28-5p	0.698005306925419	6.56074425423568	5.78684074814906	2.32112329412988e-08	4.05071308452833e-07	8.59410975100261
hsa-miR-148a-5p	1.06088354976365	5.11701417462842	5.78476927069765	2.34623926531453e-08	4.05071308452833e-07	8.58370177373757
hsa-miR-519a-5p	1.64300713577989	0.921959705074386	5.77358936055002	2.48644352744665e-08	4.17012100174624e-07	8.52757709548393
hsa-miR-3200-3p	1.266145518223	1.96672601343556	5.74983252990049	2.81208338743707e-08	4.58525819007101e-07	8.40858345667468
hsa-miR-28-3p	0.624543990399587	12.1255700159778	5.74015598380046	2.95634465360226e-08	4.60054874512902e-07	8.36022044392231
hsa-miR-30e-5p	0.771203210286556	12.6219638063413	5.73792815611794	2.99056755327022e-08	4.60054874512902e-07	8.34909447134554
hsa-miR-887-3p	-1.35016510668985	2.65023565139263	-5.73122662163231	3.09586216447382e-08	4.60054874512902e-07	8.31564588462814
hsa-miR-452-5p	1.80554313268208	5.15399436707822	5.72879495555713	3.13495655545419e-08	4.60054874512902e-07	8.30351622792791
hsa-miR-452-3p	1.51469351510441	1.97175928887012	5.67851056585651	4.06038598558238e-08	5.81328432569965e-07	8.05355319636101
hsa-miR-181c-3p	1.14485336880046	5.40831412179191	5.57999221480051	6.70869097227523e-08	9.37619428744181e-07	7.5686441766402
hsa-miR-149-5p	-1.59400704001687	6.70134087765329	-5.55748272486661	7.5176860189159e-08	1.02601463115203e-06	7.45875602280066
hsa-miR-24-3p	0.864035350249063	10.2838678335015	5.55297551207427	7.69073999500672e-08	1.02601463115203e-06	7.4367930928996
hsa-miR-155-3p	0.865470905205736	0.745850859271412	5.53642351150128	8.36019717960674e-08	1.09054127653981e-06	7.35625442536007
hsa-miR-29a-5p	0.811952228555513	2.95475018501714	5.49275042927368	1.04109446275458e-07	1.32852706442813e-06	7.1446325708502
hsa-miR-224-5p	2.13931035739361	4.51965807742371	5.48011877414784	1.10903737328393e-07	1.38511688961206e-06	7.08366419373655
hsa-miR-20a-3p	1.0440389144671	3.12566673517529	5.38315848095129	1.79552717737904e-07	2.19578011066978e-06	6.61927551003291
hsa-let-7d-3p	0.782622263854195	8.33115052414607	5.374857040653	1.87060663393951e-07	2.24091039616835e-06	6.57981391480828
hsa-miR-20a-5p	1.04743076332021	7.31232408675112	5.32290819368212	2.41469931822848e-07	2.83485699960023e-06	6.33394557835823
hsa-miR-576-5p	1.00494175062666	3.87207201856537	5.27445762839812	3.0589750627221e-07	3.52082031728995e-06	6.10631306744916
hsa-miR-378a-3p	1.06052790681989	7.214917149014	5.19021025173865	4.59783080700347e-07	5.19024362252123e-06	5.71438909095112
hsa-miR-222-5p	0.970679023037393	2.34101595298383	5.11047139068907	6.73199235913031e-07	7.32894424560649e-06	5.34803304713662
hsa-miR-766-3p	0.89517597731821	3.23979789393625	5.11015492211589	6.74212928897361e-07	7.32894424560649e-06	5.34658801450985
hsa-miR-27a-3p	0.777140298722889	9.82849664880805	5.07746310574356	7.87301567542866e-07	8.40265491177567e-06	5.19769711431904
hsa-miR-31-3p	1.20350799417693	1.67007202268012	5.06008584290398	8.54689845464083e-07	8.95898105870387e-06	5.11886459038087
hsa-miR-222-3p	0.976080652495411	5.38858142260212	5.04845283083268	9.02891333153266e-07	9.29819671159592e-06	5.0662116533904
hsa-miR-301b-3p	0.688612873166763	0.683497615148387	5.02150321411682	1.02489435722289e-06	1.03726377187903e-05	4.94460571885656
hsa-miR-25-3p	0.556274256851138	13.0221228588053	5.00980370069723	1.08269808721901e-06	1.07719284270772e-05	4.89197582894684
hsa-miR-146a-5p	1.27998107219907	6.77756908537478	4.96137493737265	1.35739139622528e-06	1.32798124930707e-05	4.67516989819803
hsa-let-7d-5p	0.703641570961345	7.73595528047272	4.95685907590271	1.3861998492505e-06	1.33393329755745e-05	4.65503968015923
hsa-miR-516a-5p	1.277000168544	0.71873535701487	4.94606119372738	1.45750341420248e-06	1.37349485105875e-05	4.60696620262358
hsa-miR-378a-5p	1.05847708444794	5.71084299947241	4.94362005327058	1.47410861357242e-06	1.37349485105875e-05	4.59610966859415
hsa-miR-10a-5p	-1.18092003240769	14.5537523351621	-4.93279792957522	1.5499541666969e-06	1.42159858726731e-05	4.54803231497354
hsa-miR-31-5p	1.35850204592158	2.08479987139593	4.92681770164093	1.59347161046078e-06	1.429199719358e-05	4.52150161543784
hsa-miR-19b-1-5p	0.80102629480655	2.66064080790073	4.92277052115298	1.62359071538066e-06	1.429199719358e-05	4.50356144799474
hsa-miR-1287-5p	0.864919950380259	4.95444514799686	4.92174837894945	1.63128417712072e-06	1.429199719358e-05	4.49903242483466
hsa-miR-548b-3p	0.731725925473562	0.881003739873612	4.89022744363548	1.88663081364137e-06	1.62860630530512e-05	4.35973960861591
hsa-miR-130a-3p	0.982685322569295	6.28118031411309	4.86471841113385	2.12118046051322e-06	1.80454047872646e-05	4.24754501670017
hsa-miR-223-3p	1.2231640471852	6.63872648811169	4.84745638002345	2.29563651005535e-06	1.92505518771784e-05	4.1718931017898
hsa-miR-186-5p	0.708422880591723	8.38376598906776	4.80717811221561	2.75830657925514e-06	2.28045910144052e-05	3.99622306074043
hsa-miR-744-3p	0.931181748101345	4.41847627062254	4.78043858955468	3.11390011185632e-06	2.53869356341619e-05	3.8802620743637
hsa-miR-93-3p	0.766522298385997	3.88027211965286	4.75306711215746	3.52357732736043e-06	2.80362124987509e-05	3.76210895918066
hsa-miR-149-3p	-0.725482065058564	0.665694423935678	-4.7523878680012	3.53437772556655e-06	2.80362124987509e-05	3.75918397059545
hsa-miR-33a-5p	1.15487367210101	3.71686840551695	4.74674019937805	3.62542471544375e-06	2.83749907728731e-05	3.73487703192978
hsa-miR-188-3p	0.726662057561553	1.18388234708658	4.72633482645625	3.97362123016279e-06	3.03124479057155e-05	3.64725236243437
hsa-miR-590-3p	0.796086121029471	2.45619485163746	4.7261874592154	3.9762495549235e-06	3.03124479057155e-05	3.6466206666893
hsa-miR-378c	0.849905148948416	2.4887689414264	4.70102898157477	4.45040996388507e-06	3.3492187805135e-05	3.53901537468851
hsa-miR-501-5p	0.660951057477482	1.38477853004346	4.61542020129642	6.50747734176035e-06	4.83530278432066e-05	3.17641227682395
hsa-miR-18b-5p	0.52388561411605	0.462994403274208	4.57034167155258	7.93199044202505e-06	5.82009798683588e-05	2.98770019373183
hsa-miR-130a-5p	0.69576273728323	0.996598754306858	4.52986894856022	9.46289077624284e-06	6.85767516747475e-05	2.81958404361923
hsa-miR-885-5p	1.1624828851257	0.934274587117661	4.4649570169226	1.25275031019283e-05	8.96785892784379e-05	2.55256456120567
hsa-miR-146b-5p	0.865875438208443	8.7934752626335	4.40810753733609	1.59761622913732e-05	0.00011192040067425	2.32137072057327
hsa-miR-545-5p	0.542694083698104	0.653295473790825	4.4075243795107	1.60158665360085e-05	0.00011192040067425	2.31901208255221
hsa-miR-146b-3p	0.907669506893322	6.48160969862706	4.40184496282733	1.6407531947029e-05	0.000113308485328306	2.29605490026025
hsa-miR-128-3p	0.595657128599844	6.76237223261336	4.39904198987252	1.66042015867034e-05	0.000113333329434825	2.28473400501918
hsa-miR-23a-3p	0.587519203263604	11.6245698012604	4.38824535111517	1.73830845565184e-05	0.000117285869364095	2.2411844732619
hsa-miR-130b-5p	0.804662745609895	3.58902684253723	4.38390215689203	1.77061894170271e-05	0.000118108331679487	2.22369117436659
hsa-miR-187-3p	1.93207730837805	3.51903042869012	4.3584985700073	1.97145238515952e-05	0.000130027252818948	2.12166531274213
hsa-miR-1271-5p	0.71476192427728	2.32909635310262	4.35187759576801	2.02727957846939e-05	0.000131434802851253	2.09515660647323
hsa-miR-29a-3p	0.688913885520998	12.1433830666538	4.35067566009012	2.03757530825623e-05	0.000131434802851253	2.09034802054385
hsa-miR-3136-5p	0.487307606160454	0.59429467643037	4.30844861210674	2.43282595722885e-05	0.000155087370330843	1.92212548108884
hsa-miR-548d-3p	0.395967311620815	0.258000439068762	4.30607543041219	2.45709121648524e-05	0.000155087370330843	1.91271264162928
hsa-miR-203a-3p	1.55522962855116	11.5708509379985	4.29649206746886	2.55745709417549e-05	0.00015970503343415	1.87474664777894
hsa-miR-181d-5p	0.983419343924792	4.3180822296736	4.27882389140942	2.75287133119301e-05	0.000170098470674768	1.80494009891639
hsa-miR-151a-5p	0.606434660982542	6.44211413892848	4.26548686628684	2.90976322713214e-05	0.000177919897325684	1.75240812932439
hsa-miR-148a-3p	0.793650098710861	15.4903245693545	4.24516875458981	3.16532736211373e-05	0.00019155125376915	1.67264790310102
hsa-miR-185-3p	0.695457619709777	2.32122322850184	4.226979341161	3.41220812120457e-05	0.00020438430277011	1.60151999102828
hsa-miR-140-3p	0.615586591410883	9.24747546109951	4.21810770828534	3.5391985381321e-05	0.000209752538332045	1.56692309103826
hsa-miR-3922-3p	0.442372129790396	0.594775591975892	4.21577738237097	3.57329707550333e-05	0.000209752538332045	1.5578457815197
hsa-miR-2116-3p	0.472850714199727	0.585380518804967	4.16724357257115	4.35907955679993e-05	0.000250519541096097	1.36976962854335
hsa-miR-935	-1.26050927475436	1.55824629841008	-4.16552330867399	4.38975688091483e-05	0.000250519541096097	1.36313762832168
hsa-miR-345-5p	0.918067563619917	4.44213346328324	4.16518420246508	4.39582840424156e-05	0.000250519541096097	1.36183057593069
hsa-miR-532-3p	0.760377155038878	5.04383632204132	4.14428023057878	4.78597995589912e-05	0.000270131753280076	1.28143483565131
hsa-miR-125b-2-3p	0.870815389765867	4.20018223736238	4.11609966638894	5.36450500609458e-05	0.000299901375102621	1.17360476366337
hsa-miR-3170	0.713126519669605	1.59965684432788	4.07067539439841	6.43967887900322e-05	0.000355163832725872	1.00112997699309
hsa-let-7i-3p	0.832999686083413	6.58964976905022	4.0693467971648	6.47402557098268e-05	0.000355163832725872	0.996110224751454
hsa-miR-9-5p	1.67646054663769	9.93740387804639	4.05782784627346	6.77921567952161e-05	0.00036846292628511	0.952648362476593
hsa-miR-155-5p	1.06662669298952	8.2165174050074	4.05293100448032	6.91306380302933e-05	0.000372290683704424	0.934204518320084
hsa-miR-19b-3p	0.785351669861948	6.81988207954054	4.04369138915677	7.17249857839992e-05	0.000382750605956432	0.899456254956198
hsa-miR-98-5p	0.556609014507963	5.8526229027792	4.02667176227302	7.67483188273179e-05	0.000405867235600321	0.835628959917456
hsa-miR-9-3p	1.10134168349469	1.41181137364456	3.99255759308512	8.784281802843e-05	0.000460390483774004	0.708397319834629
hsa-miR-642a-5p	-0.941287186083643	2.40223084980398	-3.97871910068173	9.27646650313462e-05	0.000481883702419471	0.657053882204166
hsa-miR-1301-3p	0.680639977156938	3.69484809209963	3.97506206308685	9.41084866675003e-05	0.000484576155033532	0.643511499258898
hsa-miR-188-5p	0.646953589159555	1.21843128232717	3.96923450509638	9.62881967268402e-05	0.000489357544647455	0.621953868984123
hsa-miR-140-5p	0.630950527974868	5.43202880721631	3.96813607236336	9.67043870172142e-05	0.000489357544647455	0.617893570630168
hsa-miR-181c-5p	0.775602664977696	5.36395760497264	3.95385050987466	0.000102275199819477	0.000513124293111394	0.56517695184823
hsa-miR-374a-3p	0.543483255669804	9.41326658141439	3.94393005744578	0.000106321722471027	0.000528905517716039	0.528666029148792
hsa-miR-224-3p	0.905518112040115	1.53461728646075	3.92569858759487	0.00011415787436424	0.000563114892872343	0.461776309163749
hsa-miR-500a-3p	0.639625846762605	7.44955063117543	3.90299406557044	0.000124684336052816	0.000609914210525025	0.378854120067227
hsa-miR-618	-0.534462373268833	0.47624162456611	-3.8874537376125	0.000132413255907974	0.000642368439818022	0.32233990903579
hsa-miR-186-3p	0.347990567250676	0.337956995280406	3.88160879009599	0.000135436118829385	0.000651647555351221	0.30113519035348
hsa-miR-1277-3p	0.540989300235362	1.16989760147513	3.87486210022228	0.000139006686344718	0.000658520703671482	0.276693837320766
hsa-miR-342-5p	-0.893564441042969	4.58841990174673	-3.87467252799419	0.000139108291746616	0.000658520703671482	0.276007609080231
hsa-miR-2355-3p	0.669479482862573	1.713815159259	3.85185418940019	0.000151866092215706	0.000713163169044957	0.193623208607765
hsa-miR-106a-5p	0.787430018567944	4.04577807518171	3.82794390452414	0.00016641966000323	0.000775304289062667	0.107755067685865
hsa-miR-744-5p	0.631600831825066	4.59794517916507	3.80739825104216	0.000179970823773969	0.000831833650041889	0.0343460002771137
hsa-miR-877-3p	0.362669044672032	0.335891502070459	3.78683498681623	0.000194574666182593	0.000892307258196733	-0.0387774472002409
hsa-miR-29c-3p	-0.692776647662896	10.5477691632969	-3.76501150929852	0.000211295846110058	0.000961477997415536	-0.116000057043298
hsa-miR-1976	0.522277911575758	3.40101364657441	3.74680295078472	0.000226277623000201	0.00102173049770091	-0.18012947951815
hsa-miR-142-5p	1.09587647630896	5.73072287850577	3.7336674484638	0.000237702524782094	0.00106512505379458	-0.226221175006723
hsa-miR-93-5p	0.583861065302466	11.9434304945657	3.72917293179257	0.000241735281839038	0.00107498947302663	-0.241959269226777
hsa-miR-324-5p	0.727681027036653	4.60650033352529	3.7121206136202	0.000257630836250089	0.00113706241262257	-0.301517313727869
hsa-miR-449a	-1.46135302233885	1.42282913118345	-3.7068798179401	0.000262711005302353	0.00115083104561553	-0.319773059214995
hsa-miR-3909	0.358664240528883	0.397439117654565	3.69980792070007	0.000269716125785453	0.00117276567285971	-0.344370993577232
hsa-miR-3664-5p	0.550988079913599	0.694525268615053	3.63385244666145	0.000344093050252324	0.00148516632719202	-0.57177113848656
hsa-miR-1251-5p	-0.889615829220712	0.674565447668695	-3.62447722679255	0.00035611479745884	0.00152583493509736	-0.603799298393143
hsa-miR-944	0.698854526127891	1.15169356171057	3.62162859171705	0.000359845178547506	0.0015306457957057	-0.613516359286865
hsa-miR-130b-3p	0.652749298781144	3.29742372534633	3.60995789373473	0.000375515737138147	0.00158581106259059	-0.653255470262798
hsa-miR-429	0.95254229228664	6.09373794579107	3.57208484601582	0.000430906096535041	0.00180672770475764	-0.781425387917361
hsa-miR-24-2-5p	0.673512664983899	4.8976113955484	3.56519870024193	0.000441768260306119	0.00183474407310417	-0.804599634089097
hsa-let-7g-3p	0.581542526172521	5.42231854132223	3.56390384279446	0.000443839281738998	0.00183474407310417	-0.80895280542081
hsa-miR-511-5p	0.898052904348398	3.17772922783972	3.53411655881443	0.000494076009928779	0.00202813019460275	-0.908703416677661
hsa-miR-2277-3p	0.3304103631083	0.33374921727712	3.51957123077257	0.000520502062014573	0.00212176882223996	-0.957139578338374
hsa-miR-1307-3p	0.555170792289031	9.8151088246901	3.49717484660746	0.000563797240845242	0.00228240676121488	-1.03136924468585
hsa-miR-502-3p	0.552056120081324	2.8900816201821	3.48262802968036	0.000593702536244697	0.0023870095121619	-1.0793545199367
hsa-miR-769-5p	0.465338564468693	4.43921873304831	3.45574015060152	0.000652927734563981	0.00260726925298678	-1.16757520543501
hsa-miR-421	0.525781895504606	1.24831608811431	3.44977546146018	0.000666794867583297	0.00264465261669862	-1.187062243278
hsa-miR-221-5p	0.529331052616078	1.14217332960004	3.43816539834822	0.000694580566589679	0.00271454590257146	-1.22490608308142
hsa-let-7a-2-3p	0.722439509075618	3.17141534907339	3.43582819265859	0.00070030345563092	0.00271454590257146	-1.23251046488697
hsa-miR-636	0.359535729502298	0.338533384651381	3.43538021167427	0.000701405407918223	0.00271454590257146	-1.23396749266944
hsa-miR-1226-3p	0.558958525679195	1.18039682526412	3.43476766697386	0.000702914782267227	0.00271454590257146	-1.23595947545085
hsa-miR-500b-5p	0.546550256428401	1.86555677876634	3.42658542805149	0.000723370185758842	0.00277528300026432	-1.26253721874524
hsa-miR-2114-5p	-0.418937385085705	0.382090937966421	-3.41727655550668	0.000747318467647493	0.00284854506824077	-1.29270495273147
hsa-miR-10b-5p	-0.615140907554027	16.2719123831761	-3.4076719512511	0.000772802887783067	0.00292667932341071	-1.32375340293687
hsa-miR-125b-1-3p	0.459968312386635	0.962054140129678	3.39942456249924	0.000795331824090232	0.00299269090218568	-1.35035142558504
hsa-miR-500a-5p	0.540647802890463	1.86634560180373	3.39227953178995	0.000815343985253874	0.00304845171556703	-1.37334721823334
hsa-miR-598-3p	0.739118104381475	3.78416318805561	3.38527216524333	0.000835426486936593	0.00310376802425177	-1.39585744965325
hsa-miR-1296-5p	0.623435110838251	2.9340907760767	3.35554476952822	0.000925867120359299	0.00341813836258433	-1.49088417267837
hsa-let-7i-5p	0.348297693854917	8.84129780358364	3.33947190067853	0.000978490676593835	0.00358983766975363	-1.5419464220599
hsa-miR-374b-5p	0.456529001560972	5.76554822154413	3.32557130323419	0.00102623660299414	0.00374162040967428	-1.58592817264802
hsa-miR-151a-3p	0.428530801443616	11.0261838458791	3.31985371196586	0.00104649825369013	0.00378726056874695	-1.60397040164734
hsa-miR-660-5p	0.517644527269104	4.75678060196546	3.31841406235848	0.00105165838621082	0.00378726056874695	-1.60850886613996
hsa-miR-937-3p	0.743434136635806	1.68709718060923	3.28850736029244	0.00116436041151967	0.00416755830220761	-1.70238444843334
hsa-miR-340-3p	0.499407384576785	3.38348819703309	3.2843525567787	0.0011808779670493	0.00420106282822993	-1.71536501259022
hsa-miR-135a-5p	-0.954618647753767	1.24066069086541	-3.2647395739406	0.00126183344001626	0.00446202547764786	-1.77643876736784
hsa-miR-570-3p	0.355835022469925	0.416824250632011	3.24126423920231	0.00136550466969208	0.00479970803059431	-1.84910136663379
hsa-miR-320c	0.435732581744135	0.92064708194083	3.20012036058828	0.00156649097370457	0.00547339405693205	-1.97529817266258
hsa-miR-193b-3p	-0.609013366416958	6.90521938761214	-3.19255532884239	0.00160630570068541	0.0055792984988304	-1.99834132291027
hsa-miR-210-3p	0.94342193469941	8.55553329030614	3.18119360494666	0.00166786673033627	0.00575904571004349	-2.03285548455057
hsa-miR-29b-1-5p	0.580577656632955	2.70008330169304	3.1460607559403	0.00187231943985825	0.00642720181986428	-2.13886739910646
hsa-miR-1292-5p	0.315468570784144	0.485481398495421	3.1083628754909	0.00211729806569524	0.00722589514280876	-2.25141775627527
hsa-miR-1304-5p	0.24980735460259	0.240838756953833	3.10627410673272	0.00213170090864231	0.00723299672469964	-2.25761752034937
hsa-miR-183-3p	0.49227378815113	1.05438360563292	3.09851694919521	0.00218598449599008	0.00737455689164471	-2.28060833980834
hsa-miR-532-5p	0.431045117434751	9.24229738656766	3.07336517223932	0.00237088596723343	0.00792209430179054	-2.35478994027749
hsa-let-7a-5p	-0.364290069648755	15.177396733468	-3.07278992137741	0.0023752787003665	0.00792209430179054	-2.35648005167846
hsa-miR-196a-3p	-0.569408542839668	0.662470967612138	-3.06017292383008	0.00247353083619308	0.00820317853584936	-2.39347603984805
hsa-miR-589-3p	0.503760461223762	1.72440785282991	3.05743220762223	0.00249536245892613	0.00822908855836874	-2.40149392066127
hsa-miR-3651	0.510095902865745	0.921510156279568	3.03161196183007	0.0027099212931605	0.00888672513455428	-2.47670506991394
hsa-miR-501-3p	0.526679572939861	5.36346572192708	3.02432580378342	0.00277346598196847	0.00904458073008606	-2.49782227047936
hsa-miR-3680-3p	0.267764567872423	0.324676093665642	3.0199156386708	0.00281259087835244	0.00912149638449105	-2.51058129821183
hsa-miR-142-3p	0.83914188744699	11.0858363902176	3.00562672301099	0.00294286604511778	0.00949155147518757	-2.55180236592464
hsa-miR-10a-3p	-0.670668541369227	1.5976268714004	-2.95986443124034	0.00339828736151272	0.0109005173836501	-2.68260173951733
hsa-miR-32-5p	0.553831462867237	4.42721270706014	2.94867379505852	0.00351907203336773	0.011197552177048	-2.71430444224346
hsa-miR-200b-5p	0.65339284777816	4.07600059227951	2.94776594985102	0.00352904114608837	0.011197552177048	-2.71687145753104
hsa-miR-154-3p	0.453276914987364	1.15037282112905	2.88781287104471	0.00424757816168319	0.0134049912952045	-2.88477006575939
hsa-miR-330-5p	0.437501021154866	4.94138950234088	2.8816899999189	0.00432801873596301	0.0135705871397743	-2.90173677358942
hsa-miR-10b-3p	-0.462503443416704	4.21300489428958	-2.88031397216307	0.00434628685226163	0.0135705871397743	-2.90554518988719
hsa-miR-3130-5p	0.711495886326919	2.14592980318611	2.86189728455208	0.00459765218331324	0.014279480590502	-2.95635393324808
hsa-miR-765	0.247661267673598	0.249509739306033	2.84729728229028	0.00480626386785367	0.0147851114709961	-2.99641741955866
hsa-miR-3691-5p	0.192722201514089	0.151375315950234	2.8469843264618	0.00481082843434456	0.0147851114709961	-2.99727410414679
hsa-miR-3942-5p	0.215323913377628	0.219778284913555	2.83959965691697	0.00491968857471062	0.015040922882058	-3.01746342012635
hsa-miR-3917	0.397814194768222	1.00837868845489	2.83754433386995	0.00495038325636965	0.0150563470025336	-3.02307387738753
hsa-miR-320d	0.428578663172123	1.02680693198258	2.82039302605518	0.00521340173104035	0.0157745712171169	-3.06974446592501
hsa-miR-2355-5p	0.441078875574567	5.44282908631906	2.8056045102066	0.00545032076731836	0.0164068630277737	-3.10977369993685
hsa-let-7f-1-3p	0.41977268701131	1.85058816441517	2.79393649574574	0.00564410612042111	0.0169035219014653	-3.14121777079357
hsa-miR-574-3p	0.464779597479625	6.86558379679381	2.77459248529438	0.00597919877871528	0.0178161912848014	-3.19307808615671
hsa-let-7c-5p	0.584564154726987	11.3096407782891	2.76293198761149	0.00618980702042369	0.018350589499943	-3.22417655555247
hsa-miR-324-3p	0.413546986969894	4.44642457495118	2.75145508070907	0.00640364186613905	0.0188891345498675	-3.25466573645936
hsa-miR-365a-3p	-0.541845816391406	6.72216655390733	-2.74571892714515	0.00651300454330376	0.0191156683345965	-3.26985969633443
hsa-miR-2110	0.341258706524653	0.878114656240037	2.73650743424021	0.00669216803610732	0.0194873246367899	-3.29419703301694
hsa-miR-374a-5p	0.361766260739592	4.92325092935438	2.73580407470259	0.00670602994315426	0.0194873246367899	-3.29605220500752
hsa-miR-342-3p	-0.646384126967414	8.3935216222807	-2.732032075596	0.00678081321134395	0.01960757317763	-3.30599355909509
hsa-miR-362-3p	0.432239117760107	1.06509024155107	2.72492452671827	0.00692377972949684	0.01992283677066	-3.32469105329857
hsa-miR-22-5p	0.505215884215232	4.6605739463965	2.72050371588041	0.00701407232769673	0.0200841973480877	-3.33629764698484
hsa-miR-146a-3p	0.73427202730785	0.896080217212991	2.71121257710713	0.00720731634452596	0.0205373528846444	-3.36063343067576
hsa-miR-1224-5p	-0.554227055046738	0.693406831474576	-2.70768387040241	0.00728196029291199	0.0206498101059871	-3.36985552765699
hsa-miR-671-5p	0.398903986030961	2.24585362968035	2.70499274822459	0.00733935502786078	0.0207125067372802	-3.37688106801686
hsa-miR-517a-3p	0.390537299439463	0.386262560495549	2.67119615156471	0.00809573747683844	0.0226295138043055	-3.46455332726632
hsa-miR-517b-3p	0.390537299439463	0.386262560495549	2.67119615156471	0.00809573747683844	0.0226295138043055	-3.46455332726632
hsa-miR-30c-5p	0.449810825003089	9.49957534030391	2.65791019358271	0.00841182811207757	0.0234016260748319	-3.49873507137622
hsa-miR-200a-3p	0.686449294620703	7.4795376373173	2.65448251150069	0.00849515992491127	0.0235219758298251	-3.50752771695909
hsa-miR-3605-3p	0.500735745668803	2.34244731553583	2.62875633739863	0.00914468848543136	0.0252015593471747	-3.57317944856571
hsa-miR-23a-5p	0.563146741457696	2.05134407131234	2.62183543605074	0.00932687897985434	0.0255835418746472	-3.59073846723366
hsa-miR-340-5p	0.400108618111723	3.74867458371596	2.61571235085845	0.00949077775255098	0.025912030422081	-3.606237001601
hsa-miR-99b-3p	0.415810667026229	6.27396723144966	2.59403622746372	0.0100919663813863	0.0274258530827489	-3.66082840826361
hsa-miR-582-5p	0.58485964754855	2.62391158748614	2.57601571571449	0.0106175118139214	0.0287211033860455	-3.70588702420872
hsa-miR-33a-3p	0.455907191976136	1.35007875451052	2.56238973295992	0.0110310222455454	0.0297027984318125	-3.73976071008585
hsa-miR-105-5p	1.16990685727875	1.56559918188463	2.54872505761465	0.0114601109059741	0.030717283569894	-3.77356020223346
hsa-miR-15b-3p	0.572957064395628	4.7936981169818	2.53561265507324	0.0118858131728341	0.0317135106020618	-3.8058330882726
hsa-miR-196a-5p	-1.14430445178277	8.57288613817487	-2.52990247111802	0.0120755686501941	0.0320740217088867	-3.81983808635227
hsa-miR-103a-2-5p	0.399810581747306	1.30971770566654	2.52710625311321	0.0121694719730099	0.0321778380547603	-3.82668529887997
hsa-miR-27b-3p	0.411219218028299	9.06465825385208	2.51250140697728	0.0126705991916864	0.0333526534776677	-3.86233236344957
hsa-miR-330-3p	0.400033477021532	1.91998337240452	2.50768855571707	0.0128397219790211	0.033563516906245	-3.87403659465084
hsa-miR-205-5p	1.31584789490375	10.9631556641847	2.50697231024055	0.0128650618465164	0.033563516906245	-3.87577659518766
hsa-miR-502-5p	0.284198645972092	0.548142802791443	2.5010713981431	0.0130755293547887	0.0339616625277034	-3.89009398268733
hsa-miR-3199	0.321314738736952	0.969395318327866	2.483484561703	0.0137210920263716	0.0354814141827318	-3.93257539685971
hsa-miR-767-5p	0.932420782091216	0.981599478853641	2.47795023810722	0.0139300221814266	0.0358636974583219	-3.94588493323375
hsa-miR-3913-5p	-0.331416416743428	1.90756768232604	-2.47395591526227	0.0140825662108996	0.036098106400865	-3.95547342494508
hsa-miR-769-3p	0.386686342698385	1.5496853413661	2.470231265911	0.0142261464119057	0.0363075997556027	-3.96440134540102
hsa-miR-129-5p	0.552061733476642	1.46726315280227	2.46446223491682	0.014451101416155	0.0367220629059868	-3.97820443760247
hsa-miR-200b-3p	0.603518898455137	8.72875830708517	2.45861638225899	0.0146822671131709	0.0371486672216867	-3.99216011333559
hsa-miR-589-5p	0.330624907219044	5.64242666280867	2.45556622457634	0.0148041787689976	0.0372963645382043	-3.99942920698835
hsa-miR-212-3p	0.423455482994328	2.07524519582991	2.45060389696181	0.0150044371514755	0.0376393359312656	-4.01123706368415
hsa-miR-3934-5p	0.285815487011216	0.494713959353469	2.44119925878127	0.0153905671141784	0.0384436718979689	-4.03355320648728
hsa-miR-219a-1-3p	0.329069552385482	1.29353214283602	2.42395329494386	0.0161215681941565	0.040078613840276	-4.07426423835
hsa-miR-191-5p	-0.469211180188982	9.91241865885423	-2.42256668779757	0.0161816549917298	0.040078613840276	-4.07752557340263
hsa-miR-153-3p	-0.729981715437837	1.86737199822376	-2.41525930627919	0.0165015950935957	0.0406993122686583	-4.09468342529764
hsa-miR-1306-3p	0.356126111873568	1.17376281730402	2.39287677061739	0.0175166382600203	0.0430220362285855	-4.14693136695046
hsa-miR-150-5p	0.930570775271004	9.34574268077339	2.38362261118894	0.017952159100674	0.0439079891337317	-4.1683983163586
hsa-miR-30c-1-3p	0.295894501913822	0.950331653829977	2.37311820459729	0.0184580640149005	0.0449580231400273	-4.19266954731557
hsa-miR-150-3p	0.640500215089719	1.77503648584679	2.36377870642016	0.018918369231288	0.0458887716477936	-4.21416345991931
hsa-miR-676-3p	0.286564620965901	0.716374269106178	2.36196843062779	0.0190087501341186	0.0459182564968215	-4.21832028844263
hsa-miR-92a-1-5p	0.439297730774602	1.91979482543702	2.35840913881425	0.019187562080957	0.0461602415636138	-4.22648443323998
hsa-miR-889-3p	0.487579941453286	3.36851270493288	2.35495799592315	0.0193623521784938	0.0463906152194933	-4.23438931170594
hsa-miR-200a-5p	0.56771675023734	8.91925628914889	2.34675257448524	0.0197835660513197	0.0472071271224579	-4.25313962654707
hsa-miR-3678-5p	-0.297483607679813	0.589247347479417	-2.33416890890731	0.0204451782078461	0.0485883384939502	-4.28177353304045
hsa-miR-2114-3p	-0.306953130130087	0.349281118985985	-2.31958477649959	0.0212362017127033	0.0501517849228785	-4.3147757811364
hsa-miR-223-5p	0.532018043631603	1.780090980235	2.3189012302602	0.0212739258020388	0.0501517849228785	-4.31631772836877
hsa-miR-3653-3p	0.44026566295409	3.08538206722013	2.31446625353764	0.0215201169203407	0.0505292345289601	-4.32631163843
hsa-let-7b-5p	-0.354696602643699	14.7804982666039	-2.28097682958948	0.0234611107832604	0.0548672192421269	-4.40118789708425
hsa-miR-1248	0.370534605902001	0.489693086204252	2.27579506609405	0.0237747143226565	0.055379989315077	-4.41268023890102
hsa-miR-361-5p	0.212871720788452	7.5301375519332	2.26425261217737	0.0244864560624292	0.0568124494412883	-4.43818978499996
hsa-miR-625-5p	-0.400854153468412	1.97029877429977	-2.26096071513656	0.0246928201300409	0.0570656906154882	-4.44544235452686
hsa-let-7f-2-3p	0.274163340184908	0.632152546904303	2.25557452906164	0.0250337428816617	0.0576266943981782	-4.45728720950078
hsa-miR-582-3p	0.540135579726794	6.88959838103426	2.24822965683053	0.025505248638665	0.0584827380894389	-4.47339589135563
hsa-miR-940	0.468830140384341	2.38300612537546	2.21491457257887	0.0277422836800541	0.0633646712847928	-4.5458306161614
hsa-miR-1228-3p	0.294183941140529	0.76225270696035	2.17954673036214	0.0303016172986058	0.0689420517607813	-4.62159438750155
hsa-miR-550a-3p	0.386743950145966	1.45647975586379	2.17739696447186	0.0304635607125204	0.0690428962866776	-4.62616183509414
hsa-miR-1258	0.376873241895287	1.12220042594714	2.13187152706304	0.0340729777818542	0.0769262998382631	-4.72187004708399
hsa-miR-1229-3p	0.292063244248535	0.775499283378394	2.12950931638801	0.0342699068875175	0.0770744649156045	-4.72678310909808
hsa-miR-100-5p	0.438320121558126	11.7571745620557	2.10137125800774	0.0366919702454934	0.0822068188324605	-4.78490346523882
hsa-miR-27b-5p	0.306597637002606	3.25592578256469	2.07250476117969	0.039327806113465	0.0877772706791024	-4.84375528394211
hsa-miR-376c-3p	0.401353625201598	2.20674897326051	2.05048025068872	0.0414462118915132	0.0921550241678721	-4.88813055101602
hsa-miR-181b-5p	0.390133612786688	8.07095698557291	2.03990671796473	0.0424972958528331	0.0941355194928794	-4.90927188123347
hsa-miR-3117-3p	0.207363386361451	0.369687068390926	2.01616352353085	0.0449404707164983	0.0986944827910215	-4.95636120168037
hsa-miR-3613-5p	0.36694978250895	3.52111987084302	2.01587986317132	0.0449703654027368	0.0986944827910215	-4.95692056302029
hsa-miR-491-5p	0.352091688022188	2.11757806739171	2.01503190057451	0.0450598320068037	0.0986944827910215	-4.95859224184057
hsa-miR-3944-3p	0.169650194048083	0.2635224241713	2.00634497609801	0.0459851014869462	0.100346671274489	-4.97567859647703
hsa-miR-193a-5p	-0.309342486549536	8.9626056424628	-2.00443558091391	0.0461906218956565	0.100421833528705	-4.97942464167202
hsa-miR-376a-3p	0.2498597188295	0.59249856760404	2.00256157309982	0.0463930897788427	0.100489829151958	-4.9830979117173
hsa-miR-651-5p	0.331462499079075	1.59790206010478	1.96433562765896	0.0506900138825655	0.109038501544269	-5.05730065918678
hsa-miR-7-5p	-0.441222430437687	1.17211256353009	-1.96415351409189	0.0507112622173518	0.109038501544269	-5.05765086288143
hsa-miR-1249-3p	0.31323912418438	1.85010520790613	1.95896064786474	0.0513203141078991	0.109945344457433	-5.06762351376102
hsa-miR-1295a	0.332072166743614	0.972706475428961	1.95732388879504	0.0515135563439989	0.109958027541554	-5.0707615395588
hsa-miR-361-3p	0.255430756074627	7.14961871215698	1.95306837283163	0.0520188498157903	0.110634292905322	-5.07890842419518
hsa-miR-383-5p	0.335966577512795	0.642130212005781	1.92674709737593	0.0552377600232996	0.117056191818328	-5.12891738436046
hsa-miR-139-5p	-0.440246326841976	5.69306659736054	-1.92011473912538	0.056074710474225	0.118402356289101	-5.14141489430739
hsa-miR-15b-5p	0.395739047969581	7.08748950735295	1.89686812717271	0.059092606874745	0.12432745604113	-5.18488947956328
hsa-let-7g-5p	0.266140757198711	9.17671115885877	1.89338548788811	0.0595562070718466	0.124855334111336	-5.19135833579524
hsa-miR-15a-3p	0.153820628882177	0.273630217190101	1.88875282817703	0.0601775984888225	0.125709075846757	-5.19994544980179
hsa-miR-362-5p	0.373252052604878	3.07818723098557	1.88184465715546	0.0611142526790621	0.127213001144005	-5.21271258220834
hsa-miR-625-3p	-0.345083890358659	7.71867401655921	-1.87548557753592	0.061987170284858	0.128359816829539	-5.22442483345261
hsa-miR-328-3p	0.3247969385813	5.9213842696207	1.87465075340846	0.0621025348885674	0.128359816829539	-5.22595957071957
hsa-miR-376a-5p	0.310858623679122	1.0530026266077	1.86185783551069	0.0638928686536832	0.13112665330243	-5.24939512148122
hsa-miR-16-2-3p	0.339236882008671	3.05174527483187	1.86138870082179	0.0639593299192261	0.13112665330243	-5.25025157775147
hsa-miR-152-3p	0.270824740585374	7.92113875182993	1.86031730306072	0.0641113279349192	0.13112665330243	-5.2522067454196
hsa-miR-379-5p	0.406155061625405	9.40312594446218	1.84190950550722	0.0667700463198247	0.135871195259117	-5.28562805494712
hsa-miR-483-3p	-0.509148978323409	2.45011624738122	-1.84106626895393	0.0668939956216095	0.135871195259117	-5.28715131299454
hsa-miR-3158-3p	0.145437165671181	0.222490967397254	1.83348300857451	0.06801726651123	0.1375623670424	-5.30081960295186
hsa-miR-99a-5p	0.443487501888965	9.60787410269937	1.8322905427837	0.0681953131334557	0.1375623670424	-5.30296395373175
hsa-miR-133b	0.243764727669155	0.413443262520666	1.82656998931047	0.0690548181328246	0.138819103575233	-5.31323209470201
hsa-let-7a-3p	0.257199132941927	5.18903804270689	1.81554640592537	0.0707363584090083	0.141714137836477	-5.33293097886452
hsa-miR-377-3p	0.283466965431322	1.04668770739893	1.81273184036635	0.0711710679612664	0.14210005746008	-5.33794197477819
hsa-miR-205-3p	0.372255683281605	1.18304589483897	1.80091763719083	0.0730198803519041	0.145297185649382	-5.35889332515398
hsa-miR-431-5p	0.304452429608832	1.10807221324644	1.78805839460848	0.0750770015408908	0.148885810488185	-5.38154657880026
hsa-miR-323a-3p	0.384539308288561	2.17609558967887	1.78603188398925	0.0754054905952792	0.149033747405484	-5.38510214672109
hsa-miR-107	0.218050776196086	5.66236699329755	1.77208326229291	0.0776986723270526	0.153050740456308	-5.40946897884229
hsa-miR-3610	0.2532716804852	0.846881536670679	1.76148677314585	0.0794787088561611	0.156033451834671	-5.42785572738077
hsa-miR-616-3p	0.24606219231276	1.02700051071746	1.75508338362705	0.0805704556578363	0.157649524903833	-5.43891469395436
hsa-miR-125a-5p	-0.242484863347919	10.1080945310926	-1.74784093190172	0.0818200003680932	0.159562592079969	-5.45137551082249
hsa-miR-33b-3p	-0.273532709165323	0.845581719779058	-1.74005981962161	0.0831800654579947	0.161677809350473	-5.4647071973377
hsa-miR-184	-0.816998830702825	2.87217201388551	-1.73449491225438	0.0841640210564989	0.163050430231567	-5.47420624108959
hsa-miR-134-5p	0.362422195163746	8.63706458743282	1.71342868058384	0.087975044755771	0.169188352535341	-5.50989680232531
hsa-miR-3150b-3p	0.386755445451084	1.43393136815089	1.71308703519534	0.0880379862700655	0.169188352535341	-5.51047211809362
hsa-miR-32-3p	0.220807743889465	0.834090431544856	1.71222482262032	0.0881969946777074	0.169188352535341	-5.51192354883875
hsa-miR-512-3p	0.277130523724194	0.534561170835764	1.7094180920938	0.0887162239814972	0.169630043899475	-5.51664340765691
hsa-miR-34a-3p	0.202217971326435	0.643088769384053	1.69283573420728	0.0918346671328531	0.175022563659041	-5.54437459262181
hsa-miR-369-3p	0.3084330664648	2.5101229625231	1.66644067796887	0.0969807607652529	0.18423206009451	-5.58797189942683
hsa-miR-615-3p	-0.441916366694236	3.4190144862963	-1.65930202734499	0.098411717061864	0.186347348113917	-5.59964809649844
hsa-miR-183-5p	0.343692002520307	13.3615339593471	1.65543253088689	0.0991944292089192	0.187225498217478	-5.60595671284446
hsa-miR-514a-3p	0.384098122842188	1.34668450953222	1.60226664015247	0.110462936826511	0.207826102298595	-5.69117824835058
hsa-let-7e-3p	0.26499241228057	4.05003114774797	1.57859003551034	0.115798248198133	0.217167960678287	-5.72825501208551
hsa-miR-30d-5p	0.247531522071954	12.5698397257811	1.57628122736722	0.116329245996795	0.217469004458977	-5.73184163119443
hsa-miR-22-3p	0.192610822580388	16.1252896997354	1.56591249212034	0.118737707554088	0.221266775664284	-5.74788560380239
hsa-miR-3684	0.122714457233515	0.176750385634364	1.55481001894692	0.121360045772643	0.225437806546017	-5.76495000818623
hsa-miR-491-3p	0.248146973510593	0.952318626524595	1.5503327025858	0.122430375725157	0.226111408789885	-5.77179796723585
hsa-miR-2115-3p	0.251501390426525	0.596938887989052	1.54900881218681	0.122748278023003	0.226111408789885	-5.77381912479234
hsa-miR-199a-5p	-0.2711682161568	10.3160462750403	-1.54846827875237	0.12287826133556	0.226111408789885	-5.77464386048579
hsa-miR-708-3p	0.267514482462441	6.16726488262994	1.52985793901989	0.127419877735678	0.233735838221383	-5.80286720055932
hsa-let-7b-3p	-0.278659857464488	5.65851079314377	-1.52190761546224	0.129399679762077	0.236016832971134	-5.8148222667471
hsa-miR-3690	0.204954998300133	0.545638065738908	1.52163697414984	0.12946749611023	0.236016832971134	-5.81522816139428
hsa-miR-3613-3p	0.177766293615952	0.655666279800501	1.51420348665206	0.131341034298848	0.238690981837225	-5.82634888596554
hsa-miR-99a-3p	0.261318726678186	2.17984093733785	1.50322180905758	0.134147489400117	0.243038815672434	-5.84268012145334
hsa-miR-548o-3p	0.150026894742468	0.445250954332487	1.49933115007248	0.135152901577249	0.2441069330026	-5.84843809614932
hsa-miR-217	0.384261890802891	3.89847349484118	1.48800167279622	0.138114022650049	0.248321933734798	-5.86512178751343
hsa-miR-136-5p	0.317500540991989	4.96576359512281	1.48712592325412	0.13834499143808	0.248321933734798	-5.86640624108784
hsa-miR-200c-5p	0.313511128854364	5.13556566351821	1.48557147313925	0.138755697214674	0.248321933734798	-5.86868431166923
hsa-miR-320b	0.287438779178578	2.49116301250277	1.48265200270051	0.139529612950823	0.248947972042958	-5.8729565241133
hsa-miR-381-3p	0.282040525216377	4.72436797683689	1.46892254478228	0.143214039758766	0.254171804414403	-5.8929369855822
hsa-miR-1538	0.128668982529561	0.283326574930473	1.46851902568435	0.143323453596537	0.254171804414403	-5.89352146722871
hsa-miR-369-5p	0.32072558007937	2.20737798659587	1.46463062540413	0.144381099965136	0.25527622192631	-5.89914558702961
hsa-miR-26a-2-3p	-0.246307698372898	2.43549298877675	-1.45611294647612	0.146718942040331	0.258630687620643	-5.91141427607308
hsa-miR-320a	0.248651959698265	8.82529745355428	1.44871394876461	0.1487732988776	0.26146684563219	-5.9220146255413
hsa-miR-3928-3p	0.235558937630588	1.55928465964062	1.44487572922014	0.149847665495149	0.262568894464635	-5.92749265576532
hsa-miR-504-5p	0.281548851197446	1.13668631333767	1.43978516456907	0.151281756183102	0.263550511187741	-5.93473605838003
hsa-miR-185-5p	0.194126916899672	5.56009554824623	1.43825324541629	0.151715375131135	0.263550511187741	-5.93691092323826
hsa-miR-654-3p	0.322976737239089	4.20371559117793	1.43811409788812	0.151754808827013	0.263550511187741	-5.93710835826781
hsa-miR-3615	0.269972718454457	1.53777525730319	1.43289716744062	0.153238935801902	0.265342936034561	-5.94449707062475
hsa-miR-154-5p	0.290735823508591	2.64422381843309	1.42586963953332	0.155255678393085	0.268044362402179	-5.95440842684539
hsa-miR-551b-3p	0.286677166889634	1.5950277420802	1.42265479240186	0.156185001581956	0.268858052576564	-5.9589265653603
hsa-miR-629-5p	-0.263328216625753	6.89618570390653	-1.41807250118452	0.157516948493541	0.269838652713238	-5.9653491870205
hsa-miR-320e	0.119100614788775	0.237890291676556	1.41753403205796	0.157674033868212	0.269838652713238	-5.96610257824414
hsa-miR-628-3p	0.161984224560712	0.525110404197942	1.41189725069934	0.15932560630981	0.271231870195986	-5.97397232123023
hsa-miR-143-3p	0.228229713503323	15.3612159352901	1.41160274288387	0.159412257610928	0.271231870195986	-5.97438264870628
hsa-miR-193b-5p	-0.279217111032842	3.31881074881969	-1.40591849152575	0.161091739169447	0.27329725691464	-5.98228583635531
hsa-miR-92b-5p	-0.178693143479709	0.524033800651725	-1.40234572061236	0.162154222353512	0.273684149859639	-5.98723725271113
hsa-miR-1-3p	0.314643229420914	2.35807302920686	1.40053776056842	0.162693904161707	0.273684149859639	-5.98973814150977
hsa-miR-643	0.126699671781652	0.331985316022616	1.40045542173505	0.162718514993209	0.273684149859639	-5.98985196247165
hsa-miR-411-5p	0.302403207382837	2.58750407803843	1.39850728859206	0.163301631058329	0.273880164089255	-5.99254304230389
hsa-miR-144-3p	0.395949319740731	1.75058601616014	1.39302756303167	0.164950327462245	0.275857100342843	-6.00009278597442
hsa-miR-3662	0.174888337750152	0.429024812923766	1.38340529774435	0.167875872022668	0.279592012317937	-6.01327943209147
hsa-miR-1910-5p	-0.129512785888704	0.278714358415094	-1.38255505597716	0.168136252722712	0.279592012317937	-6.01444030738775
hsa-miR-495-3p	0.283076832319618	2.92364555112736	1.3743039742634	0.17067896051697	0.283018502326162	-6.02566944062648
hsa-miR-708-5p	0.301063516175001	5.11343388026655	1.37082189104526	0.171760680603943	0.284009914125394	-6.03038846889198
hsa-miR-520a-3p	0.159904321085151	0.361248799022565	1.36696027929016	0.172966332679336	0.285200104726882	-6.03560807347292
hsa-miR-585-3p	-0.157966932682081	0.459368451043426	-1.35951692283848	0.175308208377383	0.288251872037882	-6.04562812202511
hsa-miR-374b-3p	0.183934294472315	1.46985808675273	1.3491257697716	0.178617252703251	0.29216148658096	-6.05952637353154
hsa-miR-939-5p	0.193990157983309	1.16188327016	1.34892580663391	0.17868138617132	0.29216148658096	-6.0597927966336
hsa-miR-639	0.139813677697236	0.501153649485124	1.33499482431825	0.183191979045907	0.298168577789852	-6.0782581994305
hsa-miR-20b-3p	0.356050378402314	1.58604021807976	1.33444681235698	0.183371135574338	0.298168577789852	-6.07898072696037
hsa-miR-493-3p	0.244967124518431	1.87925698919067	1.32468912565146	0.186583035657641	0.302553154505622	-6.09179686372118
hsa-miR-425-3p	0.221468723853783	3.45859291407484	1.32276482503259	0.187221359590551	0.302751895536235	-6.0943133830383
hsa-miR-25-5p	0.125334721330738	0.318958070538677	1.31730796224872	0.189040321076154	0.30485348481237	-6.10143004307581
hsa-miR-363-3p	0.437009862556289	3.62846458328203	1.3123889613266	0.190691203820317	0.306673251075414	-6.10782040742867
hsa-miR-301a-3p	0.27611853353999	3.08221364860022	1.31022112867491	0.191422139574521	0.306747374124956	-6.11062920230768
hsa-miR-3912-3p	0.142414914012717	0.607067828425403	1.30915482331329	0.19178242981918	0.306747374124956	-6.11200910338089
hsa-miR-181a-5p	0.217681682390262	10.2717221245961	1.30346364247106	0.193713896207711	0.30862084492139	-6.11935531653414
hsa-miR-3191-3p	-0.108996016220772	0.354902390930135	-1.30217110373074	0.194154552868198	0.30862084492139	-6.12101933989307
hsa-miR-548k	-0.111647932512216	0.203076630997723	-1.30106854258798	0.194531026611438	0.30862084492139	-6.12243749919233
hsa-miR-1284	0.112370774061315	0.354490829334762	1.29351955259652	0.197123149404635	0.311890266039139	-6.1321155209542
hsa-miR-329-3p	0.16723983059673	0.719840927529177	1.28776016098302	0.199117821877127	0.314199358714714	-6.13946190172584
hsa-miR-126-5p	-0.246844377713449	7.85901367604058	-1.27832179148591	0.202418684173218	0.318551655790024	-6.15143112730021
hsa-miR-101-5p	-0.2271915610523	3.16271752786983	-1.26546750327688	0.206978490928036	0.324856615440528	-6.16759261417308
hsa-miR-526b-5p	0.262337512778551	0.946329911751338	1.26364749829605	0.207630118959557	0.32501034621136	-6.16986786050696
hsa-miR-299-5p	0.232605635089773	1.78073230026999	1.25315352820538	0.211416573078131	0.329850082153762	-6.18292371136117
hsa-miR-3687	0.235921096662182	0.717611483147328	1.25197262577192	0.211845793819366	0.329850082153762	-6.18438618401128
hsa-miR-652-3p	0.246231513134359	4.94720655209462	1.2503616853438	0.212432341412695	0.329888318542995	-6.18637903822183
hsa-miR-2277-5p	0.163841755927563	0.924230844322268	1.24653249334128	0.213831296864728	0.331184620737718	-6.19110587709524
hsa-miR-139-3p	-0.262779122617908	3.29162893093435	-1.23028194639558	0.219842703405236	0.339599123418088	-6.21100673912997
hsa-miR-23b-3p	0.206378414972271	9.52835191938836	1.22654520246599	0.221242098103513	0.340863809939008	-6.21554641595404
hsa-miR-23c	0.100084555711178	0.267325912611852	1.22332930688198	0.222451572668317	0.341830034440581	-6.2194424150315
hsa-miR-1185-5p	0.0990575702146348	0.258165777022638	1.21323975225246	0.226277085519277	0.34680065065226	-6.23160019758114
hsa-miR-676-5p	0.0925054251023613	0.247731424932766	1.2047019015709	0.229550981994297	0.350902152163158	-6.24181054770976
hsa-miR-628-5p	0.350153806649562	4.93799785728103	1.19098222224132	0.234882689088285	0.358119840246294	-6.25806866311593
hsa-miR-671-3p	0.163435315306175	2.23916076045218	1.18574422564717	0.2369413689598	0.359424125776128	-6.26422728870934
hsa-miR-193a-3p	-0.202605365215049	4.16982988054001	-1.18568998465685	0.236962754131791	0.359424125776128	-6.26429092281378
hsa-miR-615-5p	-0.113656699577662	0.343206010465241	-1.16944971679741	0.243427539385059	0.367468596859907	-6.28321424037801
hsa-miR-127-5p	0.267501666083475	8.14588452456638	1.16922372520511	0.243518371683993	0.367468596859907	-6.28347574889053
hsa-miR-758-3p	0.236047660101875	3.39137966878176	1.1447138611999	0.253512176975891	0.381568327909866	-6.31154109931421
hsa-miR-624-5p	0.16131340242232	0.81576368060634	1.13854514751344	0.256072099500749	0.384435607178874	-6.31851208942773
hsa-miR-30d-3p	0.161218729194526	2.71976833519289	1.13570428954213	0.257257070658428	0.385229337950249	-6.32170989211408
hsa-miR-7-1-3p	-0.254349144419222	4.59399434889837	-1.12339408428388	0.262436100529578	0.391984709951304	-6.33547554449665
hsa-miR-485-3p	0.20663497026017	2.31073179101217	1.12022126407377	0.263782606051269	0.392995913076382	-6.33899944115527
hsa-miR-214-3p	0.228632677042792	2.65791834549347	1.11859286311618	0.264475538686427	0.393030737237804	-6.34080419858073
hsa-miR-191-3p	-0.206264101444882	2.46226628733023	-1.11540386761119	0.265836206407074	0.394055184749879	-6.3443310409271
hsa-miR-499a-5p	-0.0859895920719118	0.218224394824116	-1.11142192312997	0.267542006446495	0.395584780312575	-6.34872085504493
hsa-miR-21-5p	-0.163334839823779	17.336416282446	-1.10738824337521	0.269277675263443	0.397150742159902	-6.3531518683504
hsa-miR-30c-2-3p	0.265962697282998	5.66920193653101	1.10425345907778	0.270631914894805	0.398147704369049	-6.35658443441752
hsa-miR-26b-3p	-0.162238166462556	5.12091389589113	-1.09919534965349	0.272826932336128	0.400080696529334	-6.3621027268204
hsa-miR-658	0.0877318423650968	0.277533815550196	1.09808834241909	0.273308959639289	0.400080696529334	-6.36330710511988
hsa-miR-21-3p	-0.214507040776388	10.7959364590988	-1.0908595483735	0.276471021536254	0.403702710551694	-6.37114221019586
hsa-miR-1288-3p	0.103833234227819	0.423132915126255	1.07682113701581	0.28268326914031	0.41174957564606	-6.38621176617354
hsa-miR-454-3p	-0.210976165175992	3.20668295772886	-1.07270085523441	0.284524506952213	0.413405657378587	-6.39059801291573
hsa-miR-541-3p	0.131090692207671	0.50765370112187	1.06667199398137	0.287233324865303	0.416311016533168	-6.39698603695805
hsa-miR-497-3p	-0.1387018508064	0.778555867468112	-1.06118182114803	0.289715299625744	0.418874090838206	-6.40277226798565
hsa-miR-509-3p	0.181833287431495	2.34149164049532	1.05075467954154	0.294469072606501	0.424701094889474	-6.41368028722361
hsa-miR-380-3p	0.0781695707766175	0.206916230184102	1.04581411224291	0.296739769550054	0.426927070406573	-6.41881145551309
hsa-miR-196b-5p	0.279544278797953	8.46838984543371	1.03533971164381	0.301592725430611	0.432848239187698	-6.42961071634458
hsa-miR-4326	0.28791806032595	2.45538779985997	1.02211467575946	0.307795657578737	0.440056456196576	-6.44309208544317
hsa-miR-450a-5p	0.218553164824753	3.49222513134792	1.02042139543594	0.308595949714763	0.440056456196576	-6.44480578414431
hsa-miR-16-5p	0.17235663548731	9.03587572146258	1.01692352517078	0.310253523800155	0.440056456196576	-6.44833691751163
hsa-miR-30a-3p	0.247899808621586	13.5654438162489	1.01575581650112	0.31080819350047	0.440056456196576	-6.4495130553106
hsa-miR-423-5p	-0.170837165866153	5.4989701664128	-1.0137724425592	0.311751818284673	0.440056456196576	-6.45150767717675
hsa-miR-127-3p	0.221151237141674	9.01282694235694	1.01374162430151	0.311766495591528	0.440056456196576	-6.45153863972431
hsa-miR-24-1-5p	0.193499991662226	3.29310615618298	1.01353935642214	0.31186283778156	0.440056456196576	-6.45174183146083
hsa-miR-410-3p	0.222489225951649	2.87006157853361	1.00934766889294	0.313863825857946	0.441817903545837	-6.45594361906469
hsa-miR-424-5p	0.278263742659672	7.16234310288678	1.00513101656286	0.315885290486578	0.443049662688744	-6.46015301774059
hsa-miR-181a-3p	0.15704809843757	7.58734707842807	1.00437549159146	0.31624839636556	0.443049662688744	-6.46090539780838
hsa-miR-556-5p	0.108482295927264	0.360945928341587	1.00069527063596	0.318021054730374	0.444472283635071	-6.46456228058599
hsa-miR-323b-3p	0.242757621280478	2.35646635580742	0.995993330893999	0.320295362133345	0.446451323051175	-6.46921504077199
hsa-miR-95-3p	0.175969105248894	1.77474615861729	0.994627125457738	0.320958191358766	0.446451323051175	-6.47056288335685
hsa-miR-27a-5p	0.235394097027552	3.77873614606586	0.986960133775726	0.324694636779801	0.450580973498211	-6.4780927937338
hsa-miR-605-5p	-0.111243468757644	0.541562850971229	-0.982121374114951	0.32706737641512	0.452803183857725	-6.482815301704
hsa-miR-550a-5p	0.168228052767741	2.05535615592854	0.962438591053933	0.336835541879869	0.464245385403645	-6.50178794924788
hsa-miR-133a-3p	0.209927058785832	1.89564546690338	0.962281953750873	0.336914027567211	0.464245385403645	-6.50193740732813
hsa-miR-1254	0.131115908717351	0.783127020080415	0.956026842170457	0.340057925074383	0.467480098404362	-6.50788610252276
hsa-miR-411-3p	0.146088635484193	1.07412087561527	0.944978644817876	0.345656965495744	0.474066912957947	-6.51829906011226
hsa-miR-3607-3p	-0.213380555145071	6.38492363307945	-0.941217633229048	0.347576399040156	0.475588219665668	-6.52181642478993
hsa-miR-126-3p	-0.177645534620227	11.7801365688622	-0.936345678984956	0.350072926626344	0.477890250999218	-6.52635206894906
hsa-miR-425-5p	-0.239809620066538	8.10346454688353	-0.93414940432109	0.351202095212303	0.478319326890074	-6.52838909661243
hsa-miR-451a	0.339111937837496	7.27360122407696	0.931180745691039	0.352732056504668	0.479291011963518	-6.53113495911173
hsa-miR-20b-5p	0.324851512011734	4.44626429600102	0.926513869554301	0.355145796808866	0.481456311147354	-6.53543405203831
hsa-miR-132-3p	0.137546991399124	6.07499542833227	0.915496375519993	0.360885625351028	0.486304809025185	-6.54549823359519
hsa-miR-125b-5p	0.176412227657092	9.86492257754176	0.914997919133277	0.361146685781192	0.486304809025185	-6.54595073421251
hsa-miR-653-5p	-0.205677608334748	3.88880309360462	-0.914881529601748	0.361207660536594	0.486304809025185	-6.54605635784385
hsa-miR-192-3p	0.143458574433156	1.16480882752111	0.90121216647925	0.368413995423215	0.494871888589078	-6.55836853572588
hsa-miR-214-5p	0.16313528787242	4.67756352770253	0.888153461135385	0.375381895961345	0.503080303491574	-6.56995879353462
hsa-miR-132-5p	-0.136810327094277	1.7176591344276	-0.872714282995084	0.383724912431489	0.513090030973312	-6.58344508585954
hsa-miR-508-3p	-0.266792887532554	2.55965488642247	-0.869422360139457	0.385518469011778	0.514316684795259	-6.58629023232566
hsa-miR-616-5p	0.145740166970742	1.77526365206209	0.858361859901405	0.391582287145036	0.520268855357214	-6.59577137140385
hsa-miR-1266-5p	-0.169583209698921	3.77706950826513	-0.858052546626999	0.391752698582434	0.520268855357214	-6.59603478338039
hsa-miR-218-5p	0.138576929778086	5.33794901748228	0.846875399371291	0.39794092856865	0.527294187516474	-6.60548997474615
hsa-miR-296-5p	-0.192582029060586	2.30539272314956	-0.838882176340374	0.40240252870888	0.531247224615332	-6.61217620180211
hsa-miR-141-3p	0.204654223473094	9.43032340523183	0.838289990925381	0.402734267383003	0.531247224615332	-6.61266904991601
hsa-miR-548q	0.0657633793199643	0.276308119442073	0.82019767576984	0.412948802632242	0.543127563798383	-6.62755969252358
hsa-miR-200c-3p	0.192050639055143	12.9729146793007	0.819068877692647	0.413591177202517	0.543127563798383	-6.62847803147229
hsa-miR-338-5p	0.160687281796544	1.63567131274948	0.816816611982059	0.414874670726629	0.543596945795828	-6.63030661550492
hsa-miR-218-1-3p	0.106774909395996	0.840386508726576	0.812813066978265	0.417162003207163	0.545376605529186	-6.63354468145481
hsa-miR-548e-3p	0.0784496477212825	0.366623861455897	0.806455919192444	0.420809347507692	0.548483211790793	-6.63865383854547
hsa-miR-199b-3p	0.147846352663748	12.0781159553696	0.803836744323743	0.422317534775799	0.548483211790793	-6.64074723257019
hsa-miR-380-5p	0.0883110888333908	0.495185603256709	0.802559327899905	0.423054258708965	0.548483211790793	-6.641765759997
hsa-miR-199a-3p	0.147054968259221	12.0823069769105	0.801101924189417	0.423895710933567	0.548483211790793	-6.64292583015703
hsa-miR-379-3p	0.0980817001767167	0.584048646337375	0.800557690581887	0.424210184247053	0.548483211790793	-6.64335849376258
hsa-let-7e-5p	-0.109040856661245	10.178686385378	-0.791767679073878	0.429308284716052	0.553854864018291	-6.65030601847124
hsa-miR-23b-5p	0.0963917026849418	0.609933224092216	0.781924533394835	0.435059510328577	0.56004371176069	-6.65799538269168
hsa-miR-592	-0.168979755268919	1.70089480489294	-0.778665255173859	0.436973685173528	0.561276921656151	-6.66052041173253
hsa-miR-1262	0.0977030221106473	0.797843413344486	0.775274099134806	0.438970483890026	0.562610642016256	-6.66313647241995
hsa-miR-125a-3p	0.119283098324655	2.40045222047355	0.770235247034109	0.441947210146807	0.563965894743922	-6.66700264797416
hsa-miR-3187-3p	0.0762950646052348	0.299142956552645	0.770231507711881	0.441949423479053	0.563965894743922	-6.6670055077429
hsa-miR-580-3p	0.0662964967404209	0.325972551138761	0.757992429341619	0.449227966764788	0.572010447919589	-6.67629173060725
hsa-miR-496	0.132568569955555	1.28743513149829	0.755931506560313	0.450460289544573	0.57233807351226	-6.67784086752837
hsa-miR-148b-3p	-0.110153490966521	7.39349659635862	-0.745199746470178	0.456908372652983	0.579276921700434	-6.68583979649217
hsa-miR-30b-3p	0.114074374293062	1.96965603071375	0.736226974918799	0.46233941360969	0.584899215062259	-6.69244029615425
hsa-miR-3940-3p	0.0885129490012524	0.565847170624873	0.728675021304502	0.466938422566202	0.589446997949163	-6.6979339457038
hsa-miR-338-3p	-0.1607127679208	7.85583380673377	-0.726742829083765	0.468119184415177	0.589669444746156	-6.69933045624608
hsa-miR-581	-0.0845244192446873	0.659171701956489	-0.721449802330068	0.47136226011893	0.592384148094747	-6.70313713761333
hsa-miR-339-3p	0.0931488900868112	3.36534764254567	0.719904625279657	0.472311347829454	0.592384148094747	-6.7042431869456
hsa-miR-484	0.13347462996851	6.50803532934145	0.718293914131561	0.473301815087626	0.592384148094747	-6.70539363302526
hsa-miR-1275	-0.0664682313425556	0.309426194320509	-0.707478958848162	0.47998190234662	0.598201833970922	-6.71305174329834
hsa-miR-26b-5p	-0.133174154387062	9.44009489225803	-0.707468828645894	0.479988183646174	0.598201833970922	-6.71305886230948
hsa-miR-365a-5p	-0.10507136374526	1.06453582563396	-0.702777251547025	0.482902070691903	0.600558295542685	-6.71634496532584
hsa-miR-143-5p	0.137967361434173	6.2636993510498	0.679658464128394	0.49740112373462	0.616477358897815	-6.73221997183434
hsa-miR-3648	0.131888519213145	0.695999628164943	0.6790231348531	0.497802841767571	0.616477358897815	-6.73264876863266
hsa-miR-542-5p	0.122999003060819	1.78311790775068	0.671460673944957	0.502597896086298	0.621105189479277	-6.73772215547485
hsa-miR-136-3p	0.127123458319045	2.96390483909707	0.668874172648303	0.504243516277514	0.621829714401052	-6.73944435873884
hsa-miR-202-5p	-0.104177208865501	0.859629997760993	-0.657132793160069	0.51174960351333	0.629763138914726	-6.74717902080279
hsa-miR-486-3p	0.118221720552505	0.543549658836255	0.655254431611234	0.512955834668631	0.629926935042859	-6.74840373474978
hsa-miR-656-3p	-0.0744558428578501	0.698443754271847	-0.645059378947878	0.519528726103761	0.636666726978931	-6.75499010298736
hsa-miR-3614-3p	-0.11044566386425	0.962195790560231	-0.642098920902317	0.521445537678985	0.637684438786592	-6.75688338533024
hsa-miR-30a-5p	0.154485221077584	14.8721937998761	0.63738232768908	0.524506945506505	0.640094754703365	-6.75988183095689
hsa-miR-101-3p	0.0915810724981405	13.3163720852735	0.630267028912927	0.529142758017401	0.64441244596725	-6.76436350597285
hsa-miR-96-5p	0.137081487929718	4.6368852342118	0.61690286381874	0.537906232491318	0.652646573120057	-6.77264559402389
hsa-miR-424-3p	0.128363085733774	2.03351048804726	0.616566614173251	0.538127668466963	0.652646573120057	-6.77285169440975
hsa-miR-34c-3p	-0.120782407849396	1.87577046829735	-0.61399333128824	0.539823817615465	0.653353775134593	-6.77442525061048
hsa-miR-26a-1-3p	-0.150861965843616	2.34832222052441	-0.611552142423627	0.541435384351344	0.65395590661366	-6.77591196858637
hsa-miR-497-5p	0.104209462447227	4.94900726233088	0.605911875328997	0.545168066272419	0.657112227724661	-6.77932439204784
hsa-miR-3677-3p	-0.145315766190503	3.21989705798609	-0.598792091731694	0.549898166232242	0.661455376185095	-6.78358693598275
hsa-miR-483-5p	-0.125412834177598	1.53775007776392	-0.5944799966571	0.552772813242122	0.66288890966985	-6.78614412326082
hsa-miR-34a-5p	0.0933941687064426	6.97470988135575	0.593311799624249	0.55355286398652	0.66288890966985	-6.78683372338369
hsa-miR-219a-5p	0.0736544131377035	0.670880059186377	0.591927710482797	0.55447777623151	0.66288890966985	-6.78764901684341
hsa-miR-199b-5p	-0.12076489027522	7.93195774170794	-0.58320009443992	0.560327435281798	0.668520740874828	-6.79274626495442
hsa-miR-489-3p	-0.077238567761224	0.382993758227065	-0.578473865889335	0.563507689620466	0.670951346464937	-6.79547504745291
hsa-miR-382-5p	0.1147181210487	4.5561890495582	0.576244506664715	0.565010847403047	0.671379286286617	-6.79675452807214
hsa-miR-1269a	0.355563204244096	2.44996791333688	0.566040055505965	0.571915914624777	0.678211397746958	-6.80254821488201
hsa-miR-664a-5p	-0.0935214314057453	2.61404216300519	-0.557186064701648	0.577939685601931	0.683972974694221	-6.80749152400909
hsa-miR-182-5p	-0.110134898996	14.8315725945409	-0.551889887419559	0.581557217777736	0.686869390011129	-6.81041130508817
hsa-miR-335-5p	-0.152671775598074	4.07173680326006	-0.546501550221602	0.585248598850378	0.688744711246619	-6.81335335175845
hsa-miR-215-5p	-0.124950490540195	2.72957306749814	-0.545355219721795	0.586035325110025	0.688744711246619	-6.81397553736723
hsa-miR-891a-5p	0.121760437981925	1.26784250456829	0.544438243248937	0.586665001061856	0.688744711246619	-6.81447230005214
hsa-miR-3130-3p	-0.0387237757130491	0.205713877896566	-0.531916937993046	0.595294619546938	0.697480921505095	-6.82117215641328
hsa-miR-147b	0.0722179086891426	0.599137003411987	0.52602657142821	0.599374296043356	0.700861975652291	-6.8242701730636
hsa-miR-431-3p	-0.111029970292844	3.1898510417724	-0.523137402462081	0.601379987382348	0.70114277348666	-6.82577714106048
hsa-miR-377-5p	-0.0826989806894923	1.32851958854602	-0.522240371546167	0.602003335327558	0.70114277348666	-6.82624334093336
hsa-miR-30b-5p	0.0994347885071498	8.71991994641798	0.507499902843168	0.612288202629322	0.711709257313687	-6.8337898436451
hsa-miR-141-5p	-0.119451941329634	9.14591954440943	-0.505227545068677	0.613880628858086	0.712150057588333	-6.83493401899389
hsa-miR-1270	0.108229313987804	1.48408672661953	0.501043027969088	0.616817857654051	0.713910794600354	-6.83702759909756
hsa-miR-339-5p	-0.102415165575195	5.57112057901255	-0.49960197425769	0.61783080691138	0.713910794600354	-6.83774455924441
hsa-miR-26a-5p	-0.0650282267864739	10.7585709610637	-0.492119347409038	0.623102245975047	0.718587462450595	-6.84143422435138
hsa-miR-34c-5p	-0.104492581512413	2.7313790546144	-0.487311491007906	0.626499644676134	0.721088806715472	-6.84377564778839
hsa-miR-195-5p	0.0819558373772606	5.47816781352122	0.481298815765452	0.630759655183662	0.724571267304912	-6.8466715341056
hsa-miR-548v	0.0701449186980991	1.13188872121636	0.468659824597786	0.63975468670859	0.733468752144419	-6.85264186871861
hsa-miR-1247-5p	0.133888810472617	2.75842784666762	0.460315264770108	0.645722875114787	0.738868085170332	-6.85649672136574
hsa-miR-543	0.0645571079758904	0.725379438006083	0.457136418030012	0.648002526950394	0.740034014241014	-6.85794703916777
hsa-miR-326	-0.0976169550302095	3.81219279365958	-0.452524414071144	0.651315850506983	0.741230563528239	-6.86003338495792
hsa-miR-216a-5p	0.0566533888454979	0.347810179518794	0.451515183567631	0.652041823064078	0.741230563528239	-6.86048711734843
hsa-miR-29b-3p	0.0818635618913532	9.04473006940674	0.4504081878642	0.652838503141566	0.741230563528239	-6.86098364032229
hsa-miR-3193	-0.0336179861259318	0.206613313967153	-0.448326414785812	0.654337787975552	0.741498613014767	-6.86191408668142
hsa-miR-654-5p	0.0700271304431765	1.3399941735276	0.443590123599609	0.657754071915503	0.743933796174182	-6.86401493586332
hsa-miR-1180-3p	0.0965361287503006	3.6411290743564	0.436932414394526	0.662568450146123	0.747937846607258	-6.86693039607221
hsa-miR-494-3p	0.0799373459935075	1.35787201209362	0.431947912986288	0.666182107008356	0.749974417862671	-6.8690843338999
hsa-miR-409-3p	0.0854262247315027	4.51295773842578	0.430920619179585	0.666927846889803	0.749974417862671	-6.86952518884813
hsa-miR-194-5p	-0.0731877789004205	7.33699958210207	-0.428419554079376	0.668744820663027	0.750579750916247	-6.87059411919294
hsa-miR-100-3p	0.0339154971485426	0.227226494013275	0.410617931465288	0.681733265341538	0.763697379304357	-6.87802288103971
hsa-miR-92b-3p	0.091579902124626	6.68815174140515	0.404805788852876	0.685994804897563	0.767007524714037	-6.88038017490348
hsa-miR-370-3p	0.0839709945162728	2.77605677663202	0.397809018005785	0.691138282580086	0.771289300141655	-6.88317341811485
hsa-miR-487b-3p	0.0787908827124206	2.45238149736998	0.394435388832686	0.693623464907439	0.772593878369387	-6.88450285680129
hsa-miR-485-5p	-0.0317834748736503	0.308809063024566	-0.3800830422269	0.704232943071092	0.782925639361232	-6.89003227609188
hsa-miR-423-3p	0.0569986327328742	6.79863372079719	0.365738738312884	0.714894675407581	0.791998354827749	-6.89535409463801
hsa-miR-34b-3p	0.061257020791143	1.19375946033361	0.365473693808987	0.715092211343623	0.791998354827749	-6.89545050377895
hsa-miR-665	0.0308178265365215	0.303846195137305	0.35285758569157	0.72451691367875	0.798624066459871	-6.8999588244063
hsa-miR-34b-5p	0.0521519227779226	0.744140461432462	0.352632639697559	0.724685343625673	0.798624066459871	-6.90003777267623
hsa-miR-632	-0.0323756360704566	0.344106210680825	-0.352004025149632	0.725156094417566	0.798624066459871	-6.90025812802061
hsa-miR-450b-5p	-0.0691035172020058	4.12879503285866	-0.34151494277978	0.73302636079823	0.804491337755688	-6.90387703213189
hsa-miR-1228-5p	0.0449451600167489	0.671139269373806	0.34125117329412	0.733224643440022	0.804491337755688	-6.90396662734629
hsa-miR-3926	-0.0466662762464818	0.804099191862425	-0.324686642430408	0.745712034139683	0.816665977686556	-6.90945459752437
hsa-miR-372-3p	0.0414980575190374	0.453143472612574	0.297079973053366	0.766672372296019	0.838057136941831	-6.91799477823427
hsa-miR-487a-3p	0.034011776368684	0.462313256210351	0.283236682531047	0.777249030387686	0.848039369586565	-6.9219919599968
hsa-miR-454-5p	-0.0372568654080272	0.686163183072863	-0.279623994070596	0.780016164595016	0.848623868139024	-6.92300375024718
hsa-miR-204-5p	-0.0763928697013598	2.14664457415725	-0.278762904364191	0.780676130826359	0.848623868139024	-6.92324299645925
hsa-miR-542-3p	-0.0580195438637858	7.72520098287564	-0.275735485740349	0.782997699398363	0.849574213580109	-6.92407828450813
hsa-miR-15a-5p	0.0419433000743892	6.81285481775933	0.272764517506747	0.785277871670657	0.850476218949586	-6.92488913592176
hsa-miR-145-5p	0.0543179808811018	10.7317952300315	0.265834895050219	0.790603430565258	0.854667060297986	-6.9267462867093
hsa-miR-99b-5p	0.0351924975852338	15.3999072975137	0.256499388967875	0.797793504762993	0.860854388411538	-6.92917270837764
hsa-miR-3614-5p	-0.0609653634843941	1.60211776186886	-0.250253707119865	0.802613539284432	0.864466325798094	-6.9307476474871
hsa-miR-331-3p	0.0404481417050997	5.08742845975455	0.247956136597686	0.804388577434203	0.864791382699408	-6.9313172511049
hsa-miR-195-3p	-0.0362539921227119	2.58047913380299	-0.242934116334809	0.808271972584627	0.867377784108183	-6.93254400621464
hsa-miR-3127-5p	-0.0444474785989919	2.97961541886014	-0.234023260339328	0.8151741585084	0.873188377818305	-6.93465895749168
hsa-miR-144-5p	0.0794844425437313	5.35318221309748	0.232089191755134	0.816674181386352	0.873201720352984	-6.93510756736793
hsa-miR-1291	0.0309607572230172	0.688350241256703	0.229665207667253	0.818555126652174	0.873621562445138	-6.93566455939263
hsa-miR-129-2-3p	0.0228506582455463	0.300060290095666	0.22632042916144	0.821152307851164	0.874802912356866	-6.93642353742086
hsa-miR-3065-5p	-0.0564472404307008	1.67834247117423	-0.215534122234406	0.829541061401862	0.882138773628429	-6.93879528653747
hsa-miR-296-3p	-0.0367226816161368	0.819005849929613	-0.207759439358665	0.835599819869403	0.886712898652053	-6.94043304036959
hsa-let-7f-5p	0.0349413009574029	12.9983230204167	0.206139315473436	0.836863621555771	0.886712898652053	-6.94076675125869
hsa-miR-331-5p	0.0258133361611179	1.98908904129102	0.192527531704157	0.847498125899444	0.896362882708061	-6.9434673432556
hsa-miR-627-5p	0.0275522797051619	1.06771790905654	0.188905802089405	0.850332479959832	0.897743103842485	-6.94415484679
hsa-miR-629-3p	-0.0352957965944305	2.80760033989417	-0.184078402904699	0.854113409528164	0.900115927097006	-6.94505092710556
hsa-miR-335-3p	0.0461257979536223	6.27057410854192	0.170037101695531	0.865129755598748	0.910091696301909	-6.94752550997578
hsa-miR-433-3p	0.0267052306297761	1.03265359614787	0.164963153908261	0.869117224649342	0.912650824452887	-6.94837146478081
hsa-miR-503-5p	-0.0396408827099632	3.3500140289964	-0.161013398299987	0.872223549627683	0.913918984068775	-6.94901225437077
hsa-miR-16-1-3p	0.0242737876179633	2.28575329981142	0.159468927546063	0.873438756495031	0.913918984068775	-6.9492585996952
hsa-miR-182-3p	0.0152322424745296	0.323566264904053	0.154696419603964	0.877195706205061	0.916216867513115	-6.95000482054921
hsa-miR-548t-5p	0.0114897491207991	0.200780955250567	0.150809741774533	0.880257387111298	0.917781680700411	-6.95059578792369
hsa-miR-3607-5p	-0.0170046059182969	0.454404370905613	-0.142675807451627	0.886670570636754	0.922191480877884	-6.9517838954893
hsa-miR-194-3p	-0.0237806002841827	1.22047929220038	-0.141461122814026	0.887628938153329	0.922191480877884	-6.95195567137293
hsa-miR-664a-3p	-0.0279101744695112	5.20117762940275	-0.137768988450991	0.890542985009992	0.923584332510363	-6.95246878319346
hsa-miR-376b-3p	0.0189148405971747	0.706660568176502	0.13304366312834	0.894274653064585	0.925818732537763	-6.95310568888006
hsa-miR-675-3p	-0.0353570294774652	5.49395698772323	-0.128713404349249	0.897696401906998	0.92710583674508	-6.95366983163966
hsa-miR-409-5p	-0.0304317502321978	3.7404996704475	-0.127473280875978	0.898676696947105	0.92710583674508	-6.95382795630139
hsa-miR-548j-5p	0.0110758903215349	0.334833346945125	0.122984678662712	0.902226145602825	0.929134644682208	-6.95438748897433
hsa-miR-874-3p	0.0168798470140139	5.15365998497975	0.110993640197253	0.911717749297564	0.937198669210038	-6.95578390759799
hsa-miR-337-3p	0.0262370576522724	5.48110501684864	0.109059686251031	0.913249810541979	0.937198669210038	-6.95599572437191
hsa-miR-192-5p	-0.0204798648811	8.7139538509955	-0.105550400596722	0.916030660496533	0.937690459289413	-6.95637057328178
hsa-miR-556-3p	0.0106500619569464	0.341923540030361	0.104423470768351	0.916923890344332	0.937690459289413	-6.95648834756478
hsa-miR-190a-5p	0.0150952741767876	2.17672597096718	0.0982840871532078	0.921791928278437	0.94064710768907	-6.95710776646941
hsa-miR-3065-3p	-0.0309981087240496	4.59067358323864	-0.0967358994285022	0.923019989827775	0.94064710768907	-6.95725804396591
hsa-miR-493-5p	-0.0176215094416934	3.062254615936	-0.0849859460700236	0.932346160386088	0.948504672697805	-6.95832080788494
hsa-miR-103a-3p	-0.00991546517017561	13.8128018027436	-0.0719443571869471	0.942708429514465	0.957387280493064	-6.95933948090685
hsa-miR-539-5p	-0.0122015869252623	3.59677492536455	-0.0619442274291355	0.950660799912619	0.96379600958326	-6.9600059037586
hsa-miR-655-3p	-0.00774584046694549	1.65151727735989	-0.0468628019125904	0.962663056997735	0.973466221574093	-6.96082267956871
hsa-miR-145-3p	-0.00747767316407799	5.14008501352418	-0.0457915219489476	0.963515970586964	0.973466221574093	-6.96087208490314
hsa-miR-148b-5p	0.00458210086590904	1.49636475398336	0.0323956079760488	0.974184533457299	0.982553816390781	-6.96139341629735
hsa-miR-486-5p	-0.00994196456661633	5.88112891510712	-0.0280171090199176	0.977672690625655	0.984380565003875	-6.96152507850101
hsa-miR-432-5p	0.00340548669391039	2.81092438161991	0.0169645686699842	0.986479522461311	0.991547054254777	-6.96177253905551
hsa-miR-299-3p	-0.000846248848960673	0.538561445887028	-0.00822698264468543	0.993442990830153	0.996246280751504	-6.96188209987714
hsa-miR-760	0.0014090120628043	1.57909346345958	0.00683914237662022	0.994549097990429	0.996246280751504	-6.96189250746733
hsa-miR-33b-5p	0.000480178574166601	2.66635170285499	0.00172588021198325	0.998624436754942	0.998624436754942	-6.96191430642689
