# Supplementary material for: miRNA-Based Breast Cancer Subtyping Using AHALA Multi-Stage Classification Approach
Source: Cancers (Basel). 2026 Feb 10;18(4):586. doi: 10.3390/cancers18040586 (PMC12939616; doi:10.3390/cancers18040586)
Supplement: Supplementary file 1 [file cancers-18-00586-s001.zip › Supplementary File S3 The outcome of the differential expression analysis/Supplementary File S3 b/dge_results_Controldata_vs_HER2Enriched.csv]

	logFC	AveExpr	t	P.Value	adj.P.Val	B
hsa-miR-21-5p	-2.61426648024029	17.336416282446	-15.4252625402556	2.2216659734064e-37	1.30411792638956e-34	74.2887786759738
hsa-miR-139-3p	3.69643126011543	3.29162893093435	15.0611474271501	3.57722047899139e-36	1.04991421058397e-33	71.5396103383989
hsa-miR-183-5p	-3.29583440868053	13.3615339593471	-13.8155784966121	4.75707556490431e-32	9.30801118866276e-30	62.1452249746115
hsa-miR-139-5p	3.54983678659089	5.69306659736054	13.4741524993767	6.36219417752729e-31	9.33651995552129e-29	59.5795496707199
hsa-miR-21-3p	-2.79441402467988	10.7959364590988	-12.3674359701088	2.68393639238431e-27	3.15094132465918e-25	51.3226149971289
hsa-miR-210-3p	-4.11248271180305	8.55553329030614	-12.0684042487532	2.50601967048595e-26	2.45172257762542e-24	49.1133608884462
hsa-miR-96-5p	-2.82189845195667	4.6368852342118	-11.0520029051885	4.51221326437549e-23	3.7838131231263e-21	41.7034924513156
hsa-miR-1301-3p	-2.12199311735826	3.69484809209963	-10.7852958716105	3.12918004600934e-22	2.29603585875936e-20	39.7901214588629
hsa-miR-486-5p	4.35255967164214	5.88112891510712	10.6747441663051	6.9529921991687e-22	4.53489602323558e-20	39.0014315355967
hsa-miR-195-5p	2.0482627120562	5.47816781352122	10.4684454056288	3.06263372190787e-21	1.79776599475992e-19	37.5370282516135
hsa-miR-204-5p	3.22109077772601	2.14664457415725	10.2293197241379	1.68691875639936e-20	9.00201190914932e-19	35.8522962191334
hsa-miR-335-5p	3.2026373488778	4.07173680326006	9.97704746270035	1.00489185789964e-19	4.91559600489243e-18	34.0907637323676
hsa-miR-10b-5p	2.04678725080693	16.2719123831761	9.8677356424089	2.16610837179514e-19	9.12507135292058e-18	33.3328162749021
hsa-miR-140-3p	1.65461815765212	9.24747546109951	9.86706370246346	2.17633729030474e-19	9.12507135292058e-18	33.3281674946277
hsa-miR-145-5p	2.31289458889325	10.7317952300315	9.85112530096792	2.43355945282277e-19	9.52332932537978e-18	33.2179359342452
hsa-miR-497-5p	1.92131972678105	4.94900726233088	9.72217833331549	5.99262095739103e-19	2.19854281374283e-17	32.3288010553394
hsa-miR-182-5p	-2.21178269436102	14.8315725945409	-9.64565149988299	1.02073942641192e-18	3.52455319590471e-17	31.8034181924125
hsa-miR-141-3p	-2.60414359725286	9.43032340523183	-9.28325178953265	1.24137564469854e-17	4.04826390798914e-16	29.3398440852721
hsa-miR-451a	3.82374200829531	7.27360122407696	9.13778895775596	3.34469843209648e-17	1.03333577875823e-15	28.3629181842016
hsa-miR-195-3p	1.5580217222266	2.58047913380299	9.08589709723796	4.75535495887506e-17	1.39569668042983e-15	28.0161443636426
hsa-miR-1307-3p	-1.61195523843233	9.8151088246901	-8.83701000810767	2.53879770724191e-16	7.09654406738572e-15	26.3660435469565
hsa-miR-3677-3p	-2.45795856269395	3.21989705798609	-8.8145370886344	2.95017764869491e-16	7.87161036265415e-15	26.2181463031203
hsa-miR-125b-5p	1.90944401655007	9.86492257754176	8.61906159893983	1.0809183574032e-15	2.75869163389426e-14	24.9396386217539
hsa-miR-671-5p	-1.44040389560155	2.24585362968035	-8.50048389581473	2.359818779227e-15	5.77172343085938e-14	24.1712038483136
hsa-miR-100-5p	2.00326677311978	11.7571745620557	8.35818154714632	5.98004636548276e-15	1.40411488661535e-13	23.2563702180468
hsa-miR-144-5p	3.21761168288894	5.35318221309748	8.17651139019683	1.93717645251955e-14	4.37354837549606e-13	22.1004804189867
hsa-miR-30c-2-3p	2.26063143814945	5.66920193653101	8.16844586345032	2.04031319933497e-14	4.4357920296653e-13	22.0494832902558
hsa-miR-10b-3p	1.49778848192055	4.21300489428958	8.11777443668522	2.82461172631981e-14	5.92159672624903e-13	21.7297291791894
hsa-let-7c-5p	1.9585342855947	11.3096407782891	8.05621085571869	4.18754860061003e-14	8.47617596054513e-13	21.3427257247051
hsa-miR-30a-3p	2.25242689840283	13.5654438162489	8.03203262688658	4.88571972358739e-14	9.55972492581932e-13	21.1911850443641
hsa-miR-331-3p	-1.49086185755896	5.08742845975455	-7.953812036423	8.03235074436653e-14	1.52096447965908e-12	20.7026822090766
hsa-miR-141-5p	-2.15668734657416	9.14591954440943	-7.93857643860807	8.84637017971784e-14	1.62275602984199e-12	20.6078477115418
hsa-miR-130b-3p	-1.64750476190758	3.29742372534633	-7.92946768310499	9.37147713001497e-14	1.66698699252085e-12	20.5511993209307
hsa-miR-383-5p	1.57582859508917	0.642130212005781	7.86500942927689	1.40791701058602e-13	2.43072730945292e-12	20.1513882216663
hsa-miR-200a-5p	-2.18234972477982	8.91925628914889	-7.85093850412146	1.5383668944995e-13	2.58006104877487e-12	20.0643603685503
hsa-miR-130b-5p	-1.62444526560513	3.58902684253723	-7.70218016469691	3.90451169907811e-13	6.36652324266347e-12	19.1498407819665
hsa-miR-200c-5p	-1.86500931669933	5.13556566351821	-7.69100737167596	4.18575452062123e-13	6.64064298271531e-12	19.0815675728068
hsa-miR-378c	1.58239799819939	2.4887689414264	7.61727834666422	6.6143851004337e-13	1.02174843525121e-11	18.6325056150952
hsa-miR-3150b-3p	-1.9422020515142	1.43393136815089	-7.48684827747311	1.47690825647267e-12	2.22293627320374e-11	17.8444426432272
hsa-miR-185-3p	-1.40575884914612	2.32122322850184	-7.43587214998004	2.0172370699969e-12	2.96029540022045e-11	17.5386844453645
hsa-miR-142-3p	-2.38276963625298	11.0858363902176	-7.42751149866942	2.12282104997313e-12	3.03925843008349e-11	17.4886584109038
hsa-miR-99a-5p	2.06411853973433	9.60787410269937	7.42179957185621	2.19807319359588e-12	3.07206896343043e-11	17.4545008457415
hsa-miR-940	-1.80104707335613	2.38300612537546	-7.40505268824856	2.43421724745173e-12	3.32298959128876e-11	17.3544466059684
hsa-miR-301a-3p	-1.78638736377116	3.08221364860022	-7.37711087816732	2.88517056292663e-12	3.78319439085976e-11	17.1878174847409
hsa-miR-192-5p	-1.64452855366272	8.7139538509955	-7.37625377515993	2.90023420082946e-12	3.78319439085976e-11	17.1827123378089
hsa-miR-181b-5p	-1.61419297638034	8.07095698557291	-7.34537587963904	3.49788582406544e-12	4.4636064754922e-11	16.9990391524257
hsa-miR-148b-3p	-1.24661885970075	7.39349659635862	-7.33955549559934	3.62344475217087e-12	4.52545121175383e-11	16.9644707158356
hsa-miR-33b-5p	-2.34301559879435	2.66635170285499	-7.32899936665499	3.8626137510704e-12	4.72365473307984e-11	16.9018190546658
hsa-miR-629-3p	-1.60171607964095	2.80760033989417	-7.26987624090262	5.51978450922859e-12	6.61247654472895e-11	16.5519547522725
hsa-miR-590-3p	-1.40157912664106	2.45619485163746	-7.24152683733706	6.54635665323602e-12	7.68542271089909e-11	16.3848238055334
hsa-miR-143-3p	1.34360918436725	15.3612159352901	7.2322745577288	6.92052060265292e-12	7.96538351717111e-11	16.3303666182954
hsa-miR-181a-3p	-1.29527031196956	7.58734707842807	-7.20917334676982	7.94930578051498e-12	8.97354325608134e-11	16.1945883976613
hsa-miR-378a-3p	1.68396628368715	7.214917149014	7.17229054825885	9.91262689885723e-12	1.09787018672249e-10	15.9783767290373
hsa-miR-378a-5p	1.75469023150197	5.71084299947241	7.13223617600726	1.25879934606618e-11	1.36836151137194e-10	15.7443694122874
hsa-miR-99a-3p	1.41348429988403	2.17984093733785	7.07628239559825	1.7551979550769e-11	1.87327490841844e-10	15.4188737058793
hsa-miR-133a-3p	1.76401022053247	1.89564546690338	7.03714743167752	2.21253271662652e-11	2.31920840117816e-10	15.1921944537108
hsa-miR-125b-2-3p	1.70058326962933	4.20018223736238	6.99550902425531	2.82821253036464e-11	2.91256272863868e-10	14.9519055012979
hsa-miR-429	-2.13773721579162	6.09373794579107	-6.9767546287557	3.15797832716278e-11	3.1960918586975e-10	14.843978517935
hsa-miR-106b-5p	-1.15750286987098	7.55786794986665	-6.89957547337587	4.96229654345412e-11	4.93706452713147e-10	14.4018203036913
hsa-miR-1258	1.39678279911741	1.12220042594714	6.87632249275721	5.6826625326595e-11	5.55953817778521e-10	14.2692361301107
hsa-miR-511-5p	2.00342905210485	3.17772922783972	6.86142857642739	6.19717215645868e-11	5.96350828826433e-10	14.1844685387757
hsa-miR-493-3p	-1.45549754054346	1.87925698919067	-6.84982183038678	6.62967523317973e-11	6.27680542238145e-10	14.1184936494796
hsa-miR-128-3p	-1.064055693554	6.76237223261336	-6.83892366476149	7.06275445964189e-11	6.58069344096792e-10	14.0566136059752
hsa-miR-503-5p	-1.92682832294387	3.3500140289964	-6.81119562002625	8.29415922357288e-11	7.60729916287075e-10	13.8994671749884
hsa-miR-483-3p	2.1634939705798	2.45011624738122	6.80834988434957	8.43190549553345e-11	7.61465927058175e-10	13.8833631462182
hsa-miR-145-3p	1.27644208745444	5.14008501352418	6.80270044332149	8.71206781789839e-11	7.74846031682781e-10	13.8514061750789
hsa-miR-183-3p	-1.23831126454081	1.05438360563292	-6.78326244836872	9.74781191050175e-11	8.54024715143959e-10	13.7415867453736
hsa-miR-200c-3p	-1.81353786237844	12.9729146793007	-6.73120670406229	1.31560179857353e-10	1.13567390553332e-09	13.4485185167509
hsa-miR-345-5p	-1.69784941200735	4.44213346328324	-6.70378951811924	1.5397612936002e-10	1.3099128686135e-09	13.2947707675855
hsa-miR-431-5p	-1.29268517931619	1.10807221324644	-6.60718787152535	2.6716967578733e-10	2.24040856695946e-09	12.7564333092179
hsa-miR-99b-3p	-1.2158928730929	6.27396723144966	-6.6014198699474	2.76062411628393e-10	2.28237514966009e-09	12.7244573053615
hsa-miR-33a-5p	-1.8398545450076	3.71686840551695	-6.58121538217724	3.09567540245663e-10	2.52383536283617e-09	12.6125999560176
hsa-miR-3199	0.97410664492296	0.969395318327866	6.55237818734838	3.64409154435309e-10	2.9302489541579e-09	12.4533552621303
hsa-miR-92b-3p	-1.7003933654139	6.68815174140515	-6.54120219292276	3.88139062739128e-10	3.07888688956578e-09	12.3917678914039
hsa-miR-16-1-3p	-1.14329182356175	2.28575329981142	-6.53668046706458	3.98165688958934e-10	3.11631012558526e-09	12.3668705661019
hsa-miR-93-5p	-1.17051472847207	11.9434304945657	-6.50641144385288	4.72153935528005e-10	3.64676789677551e-09	12.2005091787585
hsa-miR-29a-3p	1.18215277474959	12.1433830666538	6.49721155873389	4.97206591273789e-10	3.79039310490538e-09	12.1500510180253
hsa-miR-377-5p	1.17986073625786	1.32851958854602	6.48429353242901	5.34601090550605e-10	4.02321589940007e-09	12.0792832233874
hsa-miR-30a-5p	1.79663954761636	14.8721937998761	6.45112811598417	6.43720521721961e-10	4.78308792722521e-09	11.8980414968094
hsa-miR-592	-1.59673242312305	1.70089480489294	-6.40338915790838	8.4011270102384e-10	6.16432694376243e-09	11.6382907637034
hsa-miR-454-3p	-1.43727942908077	3.20668295772886	-6.35986760814817	1.06972182944964e-09	7.75218165292519e-09	11.4026594498814
hsa-miR-4326	-2.04431626161845	2.45538779985997	-6.31597543124428	1.363390390208e-09	9.75987998844016e-09	11.1661622120605
hsa-let-7a-5p	0.850916749802982	15.177396733468	6.24646400933605	1.99742923875152e-09	1.41263971463511e-08	10.7939883389626
hsa-miR-30e-3p	0.741435169243102	12.7581702623978	6.18324568310956	2.81997372871444e-09	1.9706244985183e-08	10.4580481710626
hsa-miR-365a-3p	1.39575947343143	6.72216655390733	6.155347409797	3.28107182787379e-09	2.26586960348461e-08	10.3105735437881
hsa-miR-335-3p	1.91189567046892	6.27057410854192	6.1337436825468	3.68815881387064e-09	2.49322349665125e-08	10.1967012301352
hsa-miR-26a-5p	0.931258724948336	10.7585709610637	6.13338907034584	3.69523755040305e-09	2.49322349665125e-08	10.1948344816124
hsa-miR-1277-3p	-0.983145588164976	1.16989760147513	-6.1283991384759	3.7962688792191e-09	2.53228390011547e-08	10.1685747180518
hsa-miR-101-5p	1.2602328756536	3.16271752786983	6.10901566629699	4.21503871323126e-09	2.78003115131096e-08	10.0667140650382
hsa-miR-483-5p	1.47152571893648	1.53775007776392	6.0705040455388	5.18565435600486e-09	3.38219900774984e-08	9.86502496379851
hsa-let-7g-3p	-1.13113059618015	5.42231854132223	-6.03279935851992	6.34667151038753e-09	4.09395184241482e-08	9.66845618723832
hsa-miR-1468-5p	1.33744301873882	2.7853633413262	5.99718187168945	7.67520263431987e-09	4.89711298515844e-08	9.48358620032119
hsa-miR-493-5p	-1.42579839763643	3.062254615936	-5.98444336461854	8.21354344435726e-09	5.18424731380399e-08	9.41766155601531
hsa-miR-191-3p	-1.25890862341898	2.46226628733023	-5.92467235124349	1.12745370226486e-08	7.04058854499439e-08	9.10970312137971
hsa-miR-218-5p	1.11254820095899	5.33794901748228	5.91710192827256	1.17342447198766e-08	7.25052805322904e-08	9.07085980955539
hsa-miR-200a-3p	-1.75647567034037	7.4795376373173	-5.91119350600048	1.2105718422129e-08	7.40214241019762e-08	9.04056947758238
hsa-miR-337-3p	1.62611532560213	5.48110501684864	5.88250208508809	1.40794793765797e-08	8.52026226190959e-08	8.89379591522228
hsa-miR-585-3p	0.778863934901136	0.459368451043426	5.83366733061525	1.81856572202949e-08	1.0892837539095e-07	8.64519099381507
hsa-miR-425-3p	-1.12166584678805	3.45859291407484	-5.83035989189165	1.85026186767649e-08	1.09707446093545e-07	8.62840919927951
hsa-miR-590-5p	-1.16726467681565	3.67608761989286	-5.79807677587404	2.18939918412038e-08	1.28517732107866e-07	8.46497749351095
hsa-miR-301b-3p	-0.905433721568963	0.683497615148387	-5.74614929271589	2.86616521286807e-08	1.66578116827085e-07	8.2035166073018
hsa-miR-190b	-1.8298745449476	3.13518462674076	-5.73648476297415	3.01294650287307e-08	1.73392117371225e-07	8.15504870008109
hsa-miR-30c-5p	1.11072234131709	9.49957534030391	5.71185981250822	3.4209140683193e-08	1.93373277385559e-07	8.03183035110582
hsa-miR-129-2-3p	0.662626467703847	0.300060290095666	5.71156935342163	3.42603421603035e-08	1.93373277385559e-07	8.03037932561097
hsa-miR-485-5p	0.539452456004286	0.308809063024566	5.61425228042925	5.63777955233336e-08	3.15178723544731e-07	7.54735386143909
hsa-miR-2277-5p	-0.841631773129725	0.924230844322268	-5.57266280248561	6.96231660561749e-08	3.855547025941e-07	7.34284690645066
hsa-miR-3127-5p	-1.21414033782046	2.97961541886014	-5.56342729120283	7.29523950993356e-08	4.00215475918785e-07	7.29759037707028
hsa-miR-3613-5p	-1.15629779161951	3.52111987084302	-5.5282712090003	8.7104702302083e-08	4.73430187512247e-07	7.12584018790219
hsa-miR-196a-5p	-2.86843644276929	8.57288613817487	-5.51911007312262	9.12116359181379e-08	4.89417599627217e-07	7.08122144210282
hsa-miR-589-5p	-0.853700203774301	5.64242666280867	-5.51801785326075	9.17136898790355e-08	4.89417599627217e-07	7.07590563210008
hsa-miR-129-5p	1.41729486390484	1.46726315280227	5.5062556135593	9.72939044097737e-08	5.14518215212046e-07	7.01871014776467
hsa-miR-199b-5p	1.30200759068223	7.93195774170794	5.4720750257616	1.15453343499367e-07	6.05099219947576e-07	6.85303406911702
hsa-miR-676-3p	0.75676691597149	0.716374269106178	5.42844306204833	1.43482162291516e-07	7.45345391726725e-07	6.64270066409451
hsa-miR-32-5p	-1.16565692002185	4.42721270706014	-5.40109087946759	1.64321549800663e-07	8.46111839763062e-07	6.51150931462622
hsa-miR-28-3p	0.673591518905759	12.1255700159778	5.38789226728627	1.75403545453053e-07	8.95320705921236e-07	6.4483873672375
hsa-miR-1-3p	1.38606313514273	2.35807302920686	5.36934212062757	1.92216369063889e-07	9.72681108969851e-07	6.35987440781215
hsa-miR-423-3p	-0.960962521482061	6.79863372079719	-5.36629578516914	1.95123280514825e-07	9.78951843266686e-07	6.34536132538743
hsa-miR-190a-5p	0.94638610062015	2.17672597096718	5.3625602986492	1.98746212898838e-07	9.88678194674729e-07	6.32757378622991
hsa-miR-184	-2.89866628242383	2.87217201388551	-5.35564086413782	2.05630796652477e-07	1.0143300641597e-06	6.29465044860742
hsa-miR-125a-5p	0.851519503507767	10.1080945310926	5.34162633121971	2.202926918211e-07	1.07759841749155e-06	6.22806929280495
hsa-miR-126-5p	1.18152967675129	7.85901367604058	5.32504422984512	2.38956672916813e-07	1.15923609092702e-06	6.14946552584068
hsa-miR-148b-5p	-0.860083651750654	1.49636475398336	-5.29204849226107	2.80777718144321e-07	1.35095508648128e-06	5.99362425054215
hsa-miR-584-5p	1.29937046750955	5.2946783681078	5.28920148900799	2.84702660188162e-07	1.35870293927196e-06	5.98021314256112
hsa-miR-3191-3p	-0.499045919560383	0.354902390930135	-5.18871205427992	4.63107128662944e-07	2.19228939133184e-06	5.51048139160361
hsa-miR-375	-2.51832564541012	12.9993785284124	-5.16942359984776	5.08042569310584e-07	2.3857679054825e-06	5.42113168206366
hsa-miR-130a-3p	1.16704750460338	6.28118031411309	5.02797840884748	9.94199514482869e-07	4.63170726191622e-06	4.77400933290781
hsa-miR-15b-3p	-1.30159525825251	4.7936981169818	-5.01300828556184	1.06655854842887e-06	4.92968399943109e-06	4.7063597719684
hsa-miR-1266-5p	-1.13694067521079	3.77706950826513	-5.00645676841576	1.09980703058147e-06	5.04364630430721e-06	4.67680458146334
hsa-miR-381-3p	1.10233322801266	4.72436797683689	4.99645422329323	1.15251352971812e-06	5.24438327088787e-06	4.63174100961385
hsa-miR-1247-5p	1.66850320914901	2.75842784666762	4.99228962444294	1.17517209698354e-06	5.30635400714876e-06	4.61299997335392
hsa-miR-148a-3p	-1.07177021805462	15.4903245693545	-4.98918033443074	1.19236964060954e-06	5.34290823692979e-06	4.59901610671789
hsa-miR-203a-3p	-2.0662285930361	11.5708509379985	-4.96774726111071	1.31772372554657e-06	5.8598774764836e-06	4.50281279120262
hsa-miR-33b-3p	-0.894308557345137	0.845581719779058	-4.95112545226329	1.42363049490673e-06	6.28324135721994e-06	4.42843488327921
hsa-miR-452-5p	1.78919304958248	5.15399436707822	4.94053801668878	1.49533496435829e-06	6.5470080045585e-06	4.38116398026655
hsa-miR-340-3p	-0.862952385643632	3.38348819703309	-4.93904833590496	1.50570030769233e-06	6.5470080045585e-06	4.37451939482684
hsa-miR-589-3p	-0.931059867855985	1.72440785282991	-4.91781285847258	1.66123670885119e-06	7.17019079482097e-06	4.27997664386136
hsa-miR-3200-3p	-1.24287756554181	1.96672601343556	-4.91203615686691	1.7061677220874e-06	7.31036826908979e-06	4.25431514368161
hsa-miR-324-3p	-0.847193166951635	4.44642457495118	-4.90548150798081	1.75857354107287e-06	7.48030919282446e-06	4.22522739656103
hsa-miR-877-5p	-0.86947248757232	1.11120228435469	-4.8418929161542	2.35476024649246e-06	9.94420334310126e-06	3.94467615100446
hsa-miR-425-5p	-1.42732262348419	8.10346454688353	-4.83875376488017	2.38876702717285e-06	1.00157588925033e-05	3.9309034365737
hsa-miR-1306-3p	-0.827141998032603	1.17376281730402	-4.836801011807	2.4101603235424e-06	1.00337880136127e-05	3.92233959861063
hsa-miR-155-3p	-0.859611990395848	0.745850859271412	-4.7856499520971	3.0412938390311e-06	1.25721090388117e-05	3.69902109639802
hsa-miR-30b-5p	1.07694799186816	8.71991994641798	4.78359025408719	3.06979266887271e-06	1.26011768994985e-05	3.69006939953717
hsa-miR-330-5p	-0.833323270080349	4.94138950234088	-4.77686898784778	3.16459556690891e-06	1.29001222067745e-05	3.66087991314189
hsa-miR-328-3p	0.948996471933626	5.9213842696207	4.76688499151727	3.3106549603516e-06	1.34024445636303e-05	3.61758293987386
hsa-miR-340-5p	-0.832477335394497	3.74867458371596	-4.73637552309149	3.79843696781807e-06	1.52717979459535e-05	3.48573514578918
hsa-miR-491-5p	0.949375920350212	2.11757806739171	4.7285283597854	3.93469668838249e-06	1.57120201093913e-05	3.45193580366235
hsa-miR-93-3p	-0.873254050312771	3.88027211965286	-4.71250033944607	4.22781192615424e-06	1.67684162206252e-05	3.38304312961239
hsa-miR-651-5p	-0.913070804171347	1.59790206010478	-4.70920267428601	4.29067784543425e-06	1.69035429212745e-05	3.36889278252136
hsa-miR-545-5p	-0.66362328470767	0.653295473790825	-4.6905404384956	4.66379499463094e-06	1.82509844123224e-05	3.28896662188402
hsa-miR-3065-5p	-1.40692404687567	1.67834247117423	-4.67525824829772	4.99244879666584e-06	1.94077314148533e-05	3.22371148849383
hsa-miR-187-3p	-2.37420301503548	3.51903042869012	-4.66113726548318	5.31589109828948e-06	2.05291320703679e-05	3.16357114285782
hsa-miR-323b-3p	-1.29737829080863	2.35646635580742	-4.63246147413114	6.0359744930453e-06	2.31576276301803e-05	3.04190621817518
hsa-miR-891a-5p	1.18869136659308	1.26784250456829	4.62565420238654	6.22023344949067e-06	2.37095911353963e-05	3.01311588307315
hsa-miR-27a-5p	1.26541319251199	3.77873614606586	4.61740568295303	6.45076916891573e-06	2.44296871106679e-05	2.97827707373909
hsa-miR-629-5p	-0.981021922363014	6.89618570390653	-4.59770796430233	7.03505931386667e-06	2.64716654951265e-05	2.89528983747823
hsa-miR-202-5p	0.832448158654912	0.859629997760993	4.56982166696011	7.95005558055823e-06	2.97240931578833e-05	2.77830850707261
hsa-miR-548j-5p	-0.472629933771006	0.334833346945125	-4.56725458784822	8.03981843433926e-06	2.98521888032227e-05	2.76756955796307
hsa-miR-200b-3p	-1.28786112476356	8.72875830708517	-4.56594381811707	8.08602729082182e-06	2.98521888032227e-05	2.76208810998047
hsa-miR-708-3p	-0.913944249651159	6.16726488262994	-4.54867746623448	8.71908753120427e-06	3.19881523801057e-05	2.690005234336
hsa-miR-99b-5p	-0.716121321167286	15.3999072975137	-4.54239065933558	8.96121881035044e-06	3.26722698240727e-05	2.6638159254088
hsa-miR-191-5p	-1.00147770436226	9.91241865885423	-4.49997713354203	1.07720155407163e-05	3.9031932854324e-05	2.48792306412603
hsa-miR-615-3p	-1.36707938739082	3.4190144862963	-4.4672548106619	1.24043591042459e-05	4.44585049514114e-05	2.35316569522426
hsa-miR-766-3p	-0.899130899236032	3.23979789393625	-4.46694086144936	1.24211155230519e-05	4.44585049514114e-05	2.3518767854484
hsa-miR-676-5p	0.39372560445476	0.247731424932766	4.46239164230324	1.26663744586647e-05	4.50615867105223e-05	2.33320863438484
hsa-miR-616-5p	-0.869671451363531	1.77526365206209	-4.45767083148306	1.29257987386336e-05	4.57074931299876e-05	2.31385324317796
hsa-miR-495-3p	1.05241659652213	2.92364555112736	4.4465972601439	1.35545017124717e-05	4.76436676959334e-05	2.26851904909719
hsa-miR-133b	0.677886738949307	0.413443262520666	4.4206305878966	1.51459727873041e-05	5.29207501556401e-05	2.16258621852955
hsa-miR-3682-3p	-0.673130134990201	0.838195269886322	-4.41087144743302	1.57892626570282e-05	5.48419951460093e-05	2.12290835168528
hsa-miR-142-5p	-1.48202707135543	5.73072287850577	-4.39432119859766	1.69405558850964e-05	5.83030911599706e-05	2.05578899223269
hsa-miR-181a-5p	-0.842926076316234	10.2717221245961	-4.39266575395548	1.70600458375038e-05	5.83030911599706e-05	2.04908707809517
hsa-miR-140-5p	0.80249624171869	5.43202880721631	4.39233936731742	1.70836996243866e-05	5.83030911599706e-05	2.04776598385665
hsa-miR-3922-3p	-0.526502332388045	0.594775591975892	-4.3666847920822	1.90446274994788e-05	6.46196320358037e-05	1.94418534178667
hsa-miR-3610	-0.720416163278642	0.846881536670679	-4.36051550518645	1.95474072738545e-05	6.58439976673913e-05	1.91935337353259
hsa-miR-1295a	0.849649669672722	0.972706475428961	4.3584467684355	1.97188339438105e-05	6.58439976673913e-05	1.91103316823669
hsa-miR-671-3p	-0.690235505974047	2.23916076045218	-4.35816874195371	1.97419822648396e-05	6.58439976673913e-05	1.90991523481294
hsa-miR-155-5p	-1.316399751141	8.2165174050074	-4.35317560372447	2.01621689692915e-05	6.68654982201926e-05	1.88984831228593
hsa-miR-331-5p	-0.665567199382685	1.98908904129102	-4.3201840500579	2.31616828476389e-05	7.6381504671708e-05	1.75774909145054
hsa-let-7b-3p	0.906432860449732	5.65851079314377	4.30835174984425	2.43381184491501e-05	7.98127124561515e-05	1.71058017380846
hsa-miR-3187-3p	-0.489771303011805	0.299142956552645	-4.30308378954096	2.4880103973698e-05	8.10348761142444e-05	1.6896150854116
hsa-miR-520a-3p	0.578254476379356	0.361248799022565	4.30205869393244	2.49869038784979e-05	8.10348761142444e-05	1.68553801220759
hsa-miR-3928-3p	-0.804399121220891	1.55928465964062	-4.2940206529368	2.58396977018186e-05	8.29923730068993e-05	1.65359727716696
hsa-miR-433-3p	0.79869397661006	1.03265359614787	4.29370951996112	2.58732610907369e-05	8.29923730068993e-05	1.65236195131146
hsa-miR-655-3p	0.814748259119771	1.65151727735989	4.28987637602657	2.62901997785918e-05	8.38660009009901e-05	1.63714904713755
hsa-miR-376c-3p	0.964317921047307	2.20674897326051	4.28756059631162	2.65451999483598e-05	8.38660009009901e-05	1.62796383424128
hsa-miR-299-5p	0.914403786980859	1.78073230026999	4.28729826311518	2.65742353791894e-05	8.38660009009901e-05	1.62692359306492
hsa-miR-548t-5p	-0.37481779050131	0.200780955250567	-4.28154663856219	2.72185260435023e-05	8.54399721258603e-05	1.60413005451651
hsa-miR-181c-3p	-0.992686413843453	5.40831412179191	-4.21073041344568	3.64822650006298e-05	0.000113872332215165	1.32562935288803
hsa-let-7b-5p	0.752154586998786	14.7804982666039	4.2095200834347	3.66641751084603e-05	0.000113872332215165	1.32090399616475
hsa-miR-144-3p	1.36057339828744	1.75058601616014	4.16585084623212	4.38390008991672e-05	0.000135439439620059	1.15119076129751
hsa-miR-193a-5p	0.735976329298037	8.9626056424628	4.15028585652581	4.67063186976498e-05	0.000143542455892777	1.09106760770628
hsa-miR-224-3p	1.09638491826221	1.53461728646075	4.13660921999985	4.93727173661355e-05	0.000150946797364175	1.03839849333101
hsa-miR-7-5p	-1.0633204797644	1.17211256353009	-4.11949193378434	5.29148726312258e-05	0.00016093798048979	0.972690389480764
hsa-miR-3170	-0.82592175510563	1.59965684432788	-4.10298966553956	5.65582888040346e-05	0.000171132554267878	0.909565662163038
hsa-miR-3615	-0.886704358536481	1.53777525730319	-4.09577056242224	5.82262530531075e-05	0.000175275951498329	0.882019818278847
hsa-miR-320a	0.806480750590209	8.82529745355428	4.0892757185734	5.97668557774472e-05	0.000178995634394702	0.85727333334556
hsa-miR-1249-3p	0.740519958530699	1.85010520790613	4.03039964131354	7.56201985443994e-05	0.000225325160129759	0.634496612494513
hsa-miR-1180-3p	-1.01639221671249	3.6411290743564	-4.00356928607887	8.41048225806395e-05	0.000249341064923411	0.533905136837848
hsa-miR-494-3p	0.840099232876671	1.35787201209362	3.95069839121154	0.000103544808455033	0.000305431168658815	0.337395448421812
hsa-miR-3662	-0.573397675595558	0.429024812923766	-3.94735463001003	0.000104907964124939	0.000307904874706695	0.325043999347452
hsa-miR-18a-5p	-0.960290315436382	2.85518198516739	-3.94426151630771	0.000106184100151576	0.000310099834771021	0.313626540522307
hsa-miR-449a	-1.77084350446695	1.42282913118345	-3.90926561029183	0.000121688084380337	0.000353618344214149	0.184992843431321
hsa-miR-944	0.864022994644112	1.15169356171057	3.89676361203026	0.000127730173168448	0.000369015846458843	0.139282710517254
hsa-miR-15a-5p	-0.688337680441502	6.81285481775933	-3.89572644646128	0.000128244007968661	0.000369015846458843	0.135496358901574
hsa-miR-3664-5p	-0.678439931747826	0.694525268615053	-3.8940194785034	0.00012909394912391	0.000369649503101148	0.129266700698874
hsa-miR-223-3p	1.12697985527122	6.63872648811169	3.88693240468035	0.000132680255449793	0.000378074320140915	0.103427685344223
hsa-miR-149-3p	-0.681081577050488	0.665694423935678	-3.88280842674411	0.000134810408642397	0.000382288453493174	0.0884109165642002
hsa-miR-760	-0.904487279555739	1.57909346345958	-3.82077118391498	0.000171036846640525	0.000482685716240327	-0.135797314147032
hsa-miR-185-5p	-0.592163859455094	5.56009554824623	-3.81815132056387	0.000172753328244188	0.000485197146791094	-0.145195836749738
hsa-miR-20b-3p	-1.16965823101854	1.58604021807976	-3.81513957297079	0.000174746710202872	0.000487450767443695	-0.155993193922407
hsa-let-7e-3p	0.735753954470586	4.05003114774797	3.8144344490072	0.000175216545026609	0.000487450767443695	-0.158520035852675
hsa-miR-769-3p	-0.683234842105784	1.5496853413661	-3.7984850258233	0.000186168776372101	0.000515476753445393	-0.215565525186694
hsa-miR-98-5p	-0.599149736439367	5.8526229027792	-3.77218512917442	0.000205655021776826	0.000566758205553975	-0.309170444680158
hsa-miR-126-3p	0.821580381109863	11.7801365688622	3.76871770420482	0.000208363544809213	0.000571539256088823	-0.321468635825034
hsa-miR-551b-3p	0.870708038668257	1.5950277420802	3.76045688643461	0.00021495284470129	0.000586871255068172	-0.350727664796736
hsa-miR-105-5p	-1.98043504987683	1.56559918188463	-3.75486163932288	0.000219527277985568	0.000596585704525596	-0.370513255351902
hsa-miR-2114-3p	-0.568692767554405	0.349281118985985	-3.74005097080812	0.000232083909535867	0.000627803017961078	-0.422760087179929
hsa-miR-30d-5p	0.672463611640204	12.5698397257811	3.72677876588188	0.000243909761232031	0.000656766191941294	-0.469424447358082
hsa-miR-769-5p	-0.574466017350958	4.43921873304831	-3.7127696788808	0.000257008156057933	0.000686497132884294	-0.51852017402225
hsa-miR-188-5p	-0.69529375351815	1.21843128232717	-3.71247546133877	0.00025729023719684	0.000686497132884294	-0.519549520408572
hsa-miR-1229-3p	-0.584403499651422	0.775499283378394	-3.70831894505061	0.000261306650686184	0.000694058841415339	-0.534083733935732
hsa-miR-658	-0.339734310617051	0.277533815550196	-3.7006760840303	0.000268846767482405	0.000710869605910683	-0.56077105351162
hsa-miR-1254	-0.581720077398727	0.783127020080415	-3.69139383485577	0.000278280316769034	0.000732513658939116	-0.593117065352552
hsa-miR-30b-3p	0.655839702362028	1.96965603071375	3.68368908103092	0.000286346906548202	0.000750382295284796	-0.619911160290993
hsa-miR-3944-3p	-0.357641516746417	0.2635224241713	-3.68095754649531	0.000289259290437601	0.000754645348830542	-0.629398418381325
hsa-miR-106a-5p	-0.866142763311863	4.04577807518171	-3.66441550072347	0.000307501964881994	0.000798688731795267	-0.686719141116789
hsa-miR-106b-3p	-0.572325485497293	8.39534420277513	-3.63672734226871	0.000340483836066373	0.000880458201634189	-0.782148647145952
hsa-miR-937-3p	-0.94092219087062	1.68709718060923	-3.62219363378976	0.000359102325799067	0.000924530987912509	-0.831982135523066
hsa-miR-3607-3p	-0.940833820505614	6.38492363307945	-3.61168418489136	0.000373158015842277	0.000955376603697923	-0.867906264133706
hsa-miR-3614-5p	-1.01075685402154	1.60211776186886	-3.61081867247749	0.000374338362607363	0.000955376603697923	-0.870860667292654
hsa-miR-151a-5p	-0.588855255809994	6.44211413892848	-3.60458093790947	0.000382949565093151	0.000973122920821123	-0.892134310994554
hsa-miR-3065-3p	-1.32301168171794	4.59067358323864	-3.59317019152196	0.000399186336795691	0.00101001025732358	-0.930965372888928
hsa-miR-20b-5p	-1.44481773136393	4.44626429600102	-3.58625963257932	0.00040933207248504	0.00103123573626059	-0.954428692243284
hsa-miR-501-3p	-0.715874774876826	5.36346572192708	-3.57750947150304	0.000422526583250571	0.00105992779644481	-0.98408004432186
hsa-miR-379-5p	0.905945033122769	9.40312594446218	3.57552566759325	0.00042557307745725	0.00106302721901024	-0.990793479797591
hsa-miR-2115-3p	-0.663691090278939	0.596938887989052	-3.55746894874441	0.0004542673690013	0.00112989383730408	-1.05174640418983
hsa-miR-19a-3p	-0.804730701685471	4.24973623068796	-3.53983789321099	0.000484030746269442	0.00119884408464204	-1.11099571014422
hsa-miR-411-5p	0.879142563852046	2.58750407803843	3.53833770643804	0.000486646000475622	0.00120025715243357	-1.11602491965505
hsa-miR-146a-3p	-1.09619287694366	0.896080217212991	-3.52253401068695	0.00051501402157679	0.00126112474378185	-1.16888887311012
hsa-miR-296-5p	0.929111264339556	2.30539272314956	3.52220449378734	0.00051562170103517	0.00126112474378185	-1.16998885969925
hsa-miR-450b-5p	-0.817790091831901	4.12879503285866	-3.51732934362615	0.000524691181947532	0.00127798225644482	-1.18625219397471
hsa-miR-454-5p	-0.53667612605778	0.686163183072863	-3.50543590421073	0.000547448841828228	0.00132790276922797	-1.22584342838106
hsa-miR-101-3p	0.58200357644618	13.3163720852735	3.48582956671239	0.000586996005724764	0.00141796977514583	-1.29084647269092
hsa-miR-26b-5p	0.752820338453384	9.44009489225803	3.48048957877195	0.000598222046649688	0.00143916533353839	-1.30849390566839
hsa-miR-1976	-0.557080010831818	3.40101364657441	-3.47807067448316	0.00060337312180719	0.00144563274490131	-1.31647981731364
hsa-miR-664a-3p	0.796616108337544	5.20117762940275	3.42215467448523	0.000734677956651242	0.00175307301038325	-1.49968919212237
hsa-miR-574-3p	0.655848151664237	6.86558379679381	3.40735263187581	0.000773663942564477	0.00183862645459655	-1.54773961060488
hsa-miR-675-3p	1.07302410753979	5.49395698772323	3.39953188118557	0.000795034768226069	0.00188179600382541	-1.57305134201035
hsa-miR-369-5p	0.85183888659711	2.20737798659587	3.38542818864731	0.000834974354501554	0.00196839335780085	-1.61856473664182
hsa-miR-342-5p	-0.891530848480871	4.58841990174673	-3.36439619581474	0.000898026048282273	0.00210856516136678	-1.68611795316773
hsa-miR-365a-5p	-0.575140357299135	1.06453582563396	-3.34787166360327	0.000950651162699494	0.00222323598607411	-1.7389259183669
hsa-miR-188-3p	-0.59048237709929	1.18388234708658	-3.34241655679239	0.000968645770021228	0.00225632963096215	-1.7563072056564
hsa-miR-654-5p	0.602809082916748	1.3399941735276	3.32320366282772	0.00103458216495148	0.00240039419299018	-1.8173192526433
hsa-miR-182-3p	-0.374978669401352	0.323566264904053	-3.31424503221323	0.00106673539824715	0.00246525070382314	-1.84565888399356
hsa-miR-486-3p	0.686033719907667	0.543549658836255	3.30917539418036	0.00108534053107593	0.00249841134016303	-1.86166531884644
hsa-let-7a-2-3p	0.799130301653315	3.17141534907339	3.3075710445257	0.00109129099283004	0.00250229614371575	-1.86672611370575
hsa-miR-361-5p	0.356368983263988	7.5301375519332	3.29889457769006	0.00112400124089535	0.00256727131675319	-1.89405667942336
hsa-miR-487b-3p	0.751199988594077	2.45238149736998	3.27278225827593	0.00122803152010085	0.0027891002934786	-1.97591538289764
hsa-miR-127-5p	-0.860204066363099	8.14588452456638	-3.27215789265414	0.00123062517207999	0.0027891002934786	-1.97786543641652
hsa-miR-1269a	-2.35199305978664	2.44996791333688	-3.25857725655087	0.00128831534566413	0.00290861964578787	-2.02019734732689
hsa-miR-196a-3p	-0.695930361573684	0.662470967612138	-3.254988107609	0.00130397633533886	0.00293269773503414	-2.0313581956802
hsa-miR-656-3p	0.430975740822439	0.698443754271847	3.24949121494768	0.00132830476303353	0.0029675527069506	-2.04842963686891
hsa-miR-379-3p	0.457415390549525	0.584048646337375	3.24920456071017	0.0013295849436593	0.0029675527069506	-2.04931916352022
hsa-miR-374a-3p	-0.513437172685611	9.41326658141439	-3.24258953620538	0.00135944744207818	0.00302271078977232	-2.06982658645057
hsa-miR-411-3p	0.574640157260067	1.07412087561527	3.23491717955796	0.0013948625767761	0.00308975219836818	-2.09356410412528
hsa-miR-136-5p	-0.793086609285494	4.96576359512281	-3.23284977595977	0.00140455099507656	0.00309951666958625	-2.0999516686872
hsa-miR-654-3p	0.828629854862334	4.20371559117793	3.2110296061107	0.00151068401105983	0.00332124162731131	-2.16714102344344
hsa-miR-509-3p	-0.636545570946693	2.34149164049532	-3.20124619627473	0.00156064449962219	0.00341827731820233	-2.19713136000286
hsa-miR-628-5p	-1.08103465254721	4.93799785728103	-3.19998302665555	0.00156720553731532	0.0034198871762234	-2.20099741509162
hsa-miR-3678-5p	-0.467199291388489	0.589247347479417	-3.19031119764822	0.00161829563337728	0.00351829458071284	-2.23055273835589
hsa-miR-3117-3p	-0.373119155211949	0.369687068390926	-3.15720552878536	0.00180508098232766	0.00390989865913777	-2.33109733198406
hsa-miR-29c-3p	0.667208583515603	10.5477691632969	3.15570447377586	0.00181400509599402	0.00391478305642827	-2.33563337984776
hsa-miR-217	0.935164187897924	3.89847349484118	3.15156017407128	0.00183885621036738	0.00395387763914158	-2.34814679645191
hsa-miR-582-3p	-0.866405841027115	6.88959838103426	-3.1384910202006	0.00191930161818207	0.00411178850318568	-2.38750937488732
hsa-miR-326	0.77627258786301	3.81219279365958	3.13179005791973	0.00196179846299251	0.00418754799191492	-2.40763357711761
hsa-miR-22-5p	-0.667256575503677	4.6605739463965	-3.12699237104905	0.00199275718170143	0.0042382190784737	-2.42201763971313
hsa-miR-16-5p	-0.607495942702196	9.03587572146258	-3.11935857723993	0.00204294848990178	0.00432928073491821	-2.4448629513346
hsa-miR-1271-5p	0.587680281671959	2.32909635310262	3.1139957382783	0.0020789038853761	0.00438962798818622	-2.46088139851728
hsa-miR-29a-5p	-0.528389385773534	2.95475018501714	-3.11082160155255	0.00210045934101551	0.00441924599704696	-2.47035040318091
hsa-miR-193a-3p	-0.61005133367923	4.16982988054001	-3.10704986365006	0.00212634125190814	0.00445772255310742	-2.48159061599852
hsa-miR-942-5p	-0.629614374358444	2.60441770499943	-3.10340497267998	0.00215163209309587	0.00449469052899387	-2.49244089864586
hsa-miR-517a-3p	0.519831916847858	0.386262560495549	3.09433860089635	0.00221574977653937	0.00459591914780427	-2.51937929616777
hsa-miR-517b-3p	0.519831916847858	0.386262560495549	3.09433860089635	0.00221574977653937	0.00459591914780427	-2.51937929616777
hsa-miR-3614-3p	-0.610057378102808	0.962195790560231	-3.08663720356335	0.00227159380677258	0.00469516043864615	-2.54220506420904
hsa-miR-3651	-0.594003280095527	0.921510156279568	-3.07236106230142	0.00237855843422926	0.00489899579260553	-2.58437886831928
hsa-miR-548e-3p	-0.342360032001007	0.366623861455897	-3.0629106432358	0.00245189881569009	0.00503239372311218	-2.61219772081833
hsa-miR-708-5p	-0.771366636706113	5.11343388026655	-3.05664769146084	0.00250164423386176	0.00511660336333398	-2.63059022916047
hsa-miR-27b-5p	-0.519127839585575	3.25592578256469	-3.05395536799187	0.00252331308882241	0.00513092575198306	-2.63848615180602
hsa-miR-605-5p	0.397430216655918	0.541562850971229	3.05360709734615	0.0025261286922029	0.00513092575198306	-2.63950707540212
hsa-let-7f-5p	0.594401533580212	12.9983230204167	3.05185090246396	0.0025403708139817	0.00514206092347331	-2.64465356479543
hsa-miR-505-5p	0.595299706996683	3.24139314583035	3.03650426375653	0.00266800841417913	0.0053657271296988	-2.68951033701213
hsa-miR-627-5p	0.508868157402674	1.06771790905654	3.0363698233382	0.00266915216673262	0.0053657271296988	-2.68990237175239
hsa-miR-200b-5p	-0.770216970381597	4.07600059227951	-3.0240804286528	0.0027756296209986	0.00556073238063542	-2.72567116173958
hsa-miR-3940-3p	-0.419332115401961	0.565847170624873	-3.00432443059359	0.00295501078471091	0.00589997051233097	-2.7828909516405
hsa-let-7i-3p	0.699631161155428	6.58964976905022	2.9744771843475	0.00324628550369639	0.00645830190464684	-2.86868041803246
hsa-miR-767-5p	-1.28564153583991	0.981599478853641	-2.97346043059993	0.00325665649706212	0.00645830190464684	-2.87158889506015
hsa-miR-664a-5p	0.572840227475681	2.61404216300519	2.97019006996204	0.00329022087883908	0.00650289446423752	-2.88093768846545
hsa-miR-154-5p	0.694225347145729	2.64422381843309	2.96307997390249	0.00336429023388064	0.00662697438687226	-2.90123003819562
hsa-miR-455-3p	-0.812833240524734	7.5242359759275	-2.94977988342501	0.00350696085407443	0.00688490308141033	-2.93906775847622
hsa-miR-34b-3p	0.565307177539724	1.19375946033361	2.93525869679596	0.00366904207691385	0.00717079359288268	-2.98019917558864
hsa-miR-580-3p	-0.294921881791382	0.325972551138761	-2.9345594826741	0.00367701681679333	0.00717079359288268	-2.98217495604592
hsa-miR-92b-5p	-0.429107358411511	0.524033800651725	-2.93072317951129	0.00372105392420413	0.00723264454803915	-2.99300748740321
hsa-miR-421	-0.512122092415062	1.24831608811431	-2.924289364127	0.00379599250956996	0.00735395248553652	-3.0111450676211
hsa-miR-32-3p	-0.432721186132679	0.834090431544856	-2.92022476647276	0.00384404421906179	0.00742254590983312	-3.02258451063382
hsa-miR-3913-5p	-0.44802651633643	1.90756768232604	-2.91060512614914	0.00395999158693773	0.00762136085748344	-3.0495992569265
hsa-miR-625-5p	-0.592422894619983	1.97029877429977	-2.90803811763809	0.00399146795471212	0.00765683558632684	-3.05679416878056
hsa-miR-452-3p	0.886460554828926	1.97175928887012	2.89221597144784	0.00419057761683834	0.00798966604450784	-3.10101085148963
hsa-miR-17-5p	-0.649291157111064	8.2971582770778	-2.89209045747556	0.00419219274567021	0.00798966604450784	-3.10136071727031
hsa-miR-1226-3p	-0.539565729862396	1.18039682526412	-2.88551789351424	0.00427756766170272	0.00812599423113105	-3.11966178051997
hsa-miR-125b-1-3p	0.443860588040402	0.962054140129678	2.85486588552036	0.00469706749986549	0.00889412458845498	-3.20449939833763
hsa-miR-2355-3p	-0.567637703441034	1.713815159259	-2.84227067013688	0.00488005793628702	0.00921091321093402	-3.23911540259028
hsa-miR-639	-0.34138412248114	0.501153649485124	-2.83684020529928	0.00496093890366755	0.00933356133478478	-3.25399618430728
hsa-miR-939-5p	-0.465598778129478	1.16188327016	-2.81761617040102	0.00525716116252534	0.00985927668499162	-3.30646137546019
hsa-miR-2114-5p	-0.396719261668607	0.382090937966421	-2.81628063545244	0.00527832606473132	0.00986744394903594	-3.31009388012658
hsa-miR-135a-5p	0.94563125386603	1.24066069086541	2.81450535924275	0.00530657969556456	0.00988876914697269	-3.31491994327391
hsa-miR-215-5p	0.740480982559254	2.72957306749814	2.81265879249579	0.00533611373021122	0.00991233784694298	-3.31993679504863
hsa-miR-148a-5p	-0.589375046927778	5.11701417462842	-2.79686628326164	0.00559486796258565	0.0103602129149457	-3.36271714880505
hsa-miR-27a-3p	-0.487084343542566	9.82849664880805	-2.76957511992989	0.00606901124536514	0.0112028603805954	-3.43611556930809
hsa-miR-299-3p	0.326211162026573	0.538561445887028	2.75996096639952	0.00624453256745242	0.0114907229376005	-3.46181209069291
hsa-miR-3934-5p	-0.36803975754067	0.494713959353469	-2.73573382645641	0.00670741583117774	0.0123039159153167	-3.52619488554168
hsa-let-7g-5p	0.44070489604367	9.17671115885877	2.72858296735387	0.00684985425950032	0.0125260574776532	-3.54509640844429
hsa-miR-329-3p	0.405032328236616	0.719840927529177	2.71422963090313	0.00714404444711528	0.0130234599082505	-3.58289592687822
hsa-miR-526b-5p	0.641271294642823	0.946329911751338	2.68824581071547	0.00770579683160418	0.0140040332512435	-3.65084851016418
hsa-miR-1262	0.388003757203319	0.797843413344486	2.67944496539157	0.00790491261537022	0.0143215546457479	-3.67372524078514
hsa-miR-376a-3p	0.383358712489517	0.59249856760404	2.6739704383503	0.00803109990245208	0.0145009591282474	-3.68792005765803
hsa-miR-34c-5p	0.658594834045834	2.7313790546144	2.67301346233102	0.00805334357037247	0.0145009591282474	-3.69039858510643
hsa-miR-107	-0.376569751050455	5.66236699329755	-2.66338255233182	0.00828031169475337	0.0148640457639762	-3.71529581264156
hsa-miR-432-5p	0.604138423688827	2.81092438161991	2.61915816282954	0.00939822720644712	0.0168193883237331	-3.82853630218432
hsa-miR-484	-0.558493184015955	6.50803532934145	-2.61567011866196	0.00949191711789642	0.0169354265902894	-3.83739179127825
hsa-miR-500a-3p	-0.491760149377048	7.44955063117543	-2.61148088053291	0.00960554886211376	0.0170862338850327	-3.84801278352505
hsa-miR-147b	-0.411599134661368	0.599137003411987	-2.60914887509051	0.00966933130126292	0.0171477265070735	-3.85391817550907
hsa-let-7f-2-3p	-0.363967370913881	0.632152546904303	-2.6059848300222	0.00975647827601773	0.0172501588795856	-3.86192261102318
hsa-miR-665	0.260860539428852	0.303846195137305	2.59936623021125	0.00994105566432313	0.0175237227476206	-3.8786368085904
hsa-let-7i-5p	0.309389525530092	8.84129780358364	2.58163258228393	0.010451133477489	0.018367710632593	-3.92322265061487
hsa-miR-548o-3p	-0.296119867068062	0.445250954332487	-2.57547668035248	0.0106336027100445	0.0185927630054348	-3.9386324495897
hsa-miR-103a-2-5p	-0.468140657620768	1.30971770566654	-2.57517775054618	0.0106425355533664	0.0185927630054348	-3.93937986347352
hsa-miR-542-3p	-0.619628527558165	7.72520098287564	-2.56278036474563	0.0110189699624184	0.0191932800235596	-3.97030489455116
hsa-miR-30c-1-3p	0.364702541514999	0.950331653829977	2.54555741920391	0.0115616832503881	0.0200790179525971	-4.01303322245005
hsa-miR-3613-3p	0.338377543793091	0.655666279800501	2.50840692148336	0.0128143517560934	0.0221888627753003	-4.10427194705959
hsa-miR-2355-5p	-0.450602901737293	5.44282908631906	-2.49439834036755	0.013317225025439	0.0229917973233315	-4.13834627631792
hsa-miR-33a-3p	-0.506389919811927	1.35007875451052	-2.47693965879784	0.0139684770358056	0.0240454428739528	-4.18055951577724
hsa-miR-151a-3p	-0.367148306731503	11.0261838458791	-2.47536967446304	0.0140284056280119	0.0240779944550964	-4.18434179929268
hsa-miR-342-3p	-0.672455838215747	8.3935216222807	-2.47354896475325	0.0140981907206875	0.0241272243528967	-4.18872526358609
hsa-let-7d-5p	-0.399358729754028	7.73595528047272	-2.44838605519977	0.0150947137699671	0.0257575493691008	-4.24899309065758
hsa-miR-744-3p	-0.546406316043339	4.41847627062254	-2.44124086951859	0.0153888394748835	0.0261833297732076	-4.26599995682016
hsa-let-7f-1-3p	-0.418197365739853	1.85058816441517	-2.42239676994153	0.0161890317672215	0.0274563554886418	-4.31062599078563
hsa-miR-10a-5p	0.66609993722783	14.5537523351621	2.42144082676928	0.0162305883382602	0.0274563554886418	-4.31288107137151
hsa-miR-3687	-0.523354134405095	0.717611483147328	-2.41704839855539	0.0164227502992908	0.0276542277245112	-4.32323198594682
hsa-miR-194-3p	-0.466800919916858	1.22047929220038	-2.41661587161183	0.0164417810491557	0.0276542277245112	-4.3242502852324
hsa-miR-199b-3p	-0.509142417582849	12.0781159553696	-2.40911844258717	0.0167747726618426	0.0281137689198362	-4.34187397507005
hsa-miR-339-3p	-0.358058886425978	3.36534764254567	-2.40831543222286	0.0168107885704643	0.0281137689198362	-4.3437584696944
hsa-miR-199a-3p	-0.504749561578912	12.0823069769105	-2.39301629572756	0.0175101438749597	0.0292001547005721	-4.37954815826543
hsa-miR-3917	-0.385130357305529	1.00837868845489	-2.39073679264711	0.017616513057639	0.0292497302124512	-4.38486209056398
hsa-miR-643	-0.248477465519357	0.331985316022616	-2.39024512169263	0.0176395306562312	0.0292497302124512	-4.38600763240516
hsa-miR-219a-5p	-0.339570358945409	0.670880059186377	-2.37498736892911	0.0183671346070662	0.0303704451108391	-4.42144514267563
hsa-miR-616-3p	-0.382215749432475	1.02700051071746	-2.37259208047501	0.0184837298363552	0.0304773859942149	-4.42698879717363
hsa-miR-1296-5p	0.502193791010674	2.9340907760767	2.35236523025977	0.0194945877517273	0.0320541260791706	-4.4735893340871
hsa-miR-3605-3p	-0.514308709224921	2.34244731553583	-2.34978024713714	0.0196272162658385	0.0321820557208023	-4.47951746737137
hsa-miR-1292-5p	-0.271419169512646	0.485481398495421	-2.32743609315891	0.0208070847491947	0.0340216121108003	-4.53050021760624
hsa-miR-582-5p	-0.604300466980778	2.62391158748614	-2.31638856529835	0.0214131020845471	0.0349152525656365	-4.55553574072835
hsa-miR-543	0.365734065723508	0.725379438006083	2.25386967713848	0.0251425040225514	0.0408826865962263	-4.69506945489734
hsa-miR-26b-3p	0.380223035096426	5.12091389589113	2.24192928331766	0.0259158457625035	0.04202376094638	-4.72130357100228
hsa-miR-194-5p	-0.436611183579778	7.33699958210207	-2.22426847065292	0.0270976117545954	0.0438190030301584	-4.75986136240012
hsa-miR-9-5p	-1.04760027090052	9.93740387804639	-2.20677225641581	0.0283142485869867	0.0456606151663769	-4.79777173544085
hsa-miR-632	-0.232702159228875	0.344106210680825	-2.20186843515957	0.0286636337002773	0.046097405430309	-4.80834573578608
hsa-miR-205-5p	1.32002316787829	10.9631556641847	2.1887040083712	0.0296201054319471	0.0475054696408551	-4.83662034438908
hsa-miR-218-1-3p	0.328325222841809	0.840386508726576	2.1751406535047	0.0306343345317649	0.0489982407905886	-4.86558165576859
hsa-miR-550a-5p	0.436447301356655	2.05535615592854	2.1730416764071	0.0307939425061172	0.0491196854649207	-4.87004808567567
hsa-miR-3193	0.186079996023237	0.206613313967153	2.15965288921704	0.0318290450658229	0.0506331963513226	-4.89844077767817
hsa-miR-18a-3p	-0.423265149037692	1.111131530531	-2.15324436488435	0.0323350306112899	0.0512990891049383	-4.91197127454199
hsa-miR-1185-5p	0.201604380651535	0.258165777022638	2.14892153397368	0.0326802445076904	0.0517070175903349	-4.92107637691247
hsa-miR-642a-5p	-0.582921522506549	2.40223084980398	-2.14433609158578	0.0330498976114897	0.0521513169299583	-4.93071540163311
hsa-miR-92a-3p	0.361273182222039	12.955501806586	2.10168311446717	0.0366643421268219	0.0576996483336313	-5.01942739051043
hsa-miR-3926	0.346827333781234	0.804099191862425	2.10008186386743	0.0368063903492091	0.0577683185427426	-5.02272436967607
hsa-miR-423-5p	0.402152652622507	5.4989701664128	2.07687660279311	0.038918496931461	0.060920420530047	-5.0702324952997
hsa-miR-1284	-0.206731082289591	0.354490829334762	-2.07103308150015	0.0394664156877086	0.0616137925762898	-5.08211580996773
hsa-miR-581	-0.278336697898611	0.659171701956489	-2.06755002575838	0.0397961297889725	0.0619637352417159	-5.08918356751782
hsa-miR-501-5p	-0.339868216066872	1.38477853004346	-2.06544735183236	0.0399963103304862	0.0621106723915222	-5.09344472941886
hsa-miR-193b-3p	-0.45134562025503	6.90521938761214	-2.05912387016471	0.0406035122500644	0.0628872340126327	-5.10623436923026
hsa-miR-127-3p	0.514838261718351	9.01282694235694	2.05385771470495	0.0411151719484753	0.0633460148358655	-5.11685665516088
hsa-miR-3136-5p	-0.266925559350202	0.59429467643037	-2.05385377808194	0.0411155564777935	0.0633460148358655	-5.11686458585908
hsa-miR-296-3p	-0.411766326635064	0.819005849929613	-2.02739717914984	0.0437700547239873	0.0672592202172266	-5.16983278703988
hsa-miR-146b-5p	-0.456093865327306	8.7934752626335	-2.02075016829626	0.0444594253104723	0.0679844611005361	-5.18303649272658
hsa-miR-95-3p	0.410769166106567	1.77474615861729	2.02061392793702	0.0444736508732638	0.0679844611005361	-5.1833066846682
hsa-miR-205-3p	0.47803888957302	1.18304589483897	2.01269225711222	0.0453074661692103	0.0690791756917571	-5.19898671147088
hsa-miR-636	-0.241594095379358	0.338533384651381	-2.00900354182362	0.0457002345660515	0.0693895882178207	-5.20626780518251
hsa-let-7e-5p	0.317844732789043	10.178686385378	2.00856164803711	0.045747479796076	0.0693895882178207	-5.20713918705778
hsa-miR-934	0.532451480308456	0.922313413535586	1.97839295481113	0.0490723610314445	0.0740820562571988	-5.26619176712579
hsa-miR-374b-5p	0.312041271357267	5.76554822154413	1.97820622110454	0.0490935602794724	0.0740820562571988	-5.26655459304263
hsa-miR-28-5p	0.27288801076223	6.56074425423568	1.96892373504751	0.0501571623987217	0.0754929598155119	-5.2845488532294
hsa-miR-224-5p	0.865702977487311	4.51965807742371	1.92995294882865	0.0548369794414844	0.0823255931768577	-5.35920099001612
hsa-miR-3680-3p	-0.195482500743812	0.324676093665642	-1.91871831737992	0.0562522756513702	0.084234912773863	-5.38045371953113
hsa-miR-30e-5p	-0.295707002670847	12.6219638063413	-1.91473871775368	0.0567608972717317	0.0847629847797655	-5.38795317029402
hsa-miR-223-5p	0.504495533494725	1.780090980235	1.91370436413136	0.0568937240259414	0.0847629847797655	-5.3898999131357
hsa-miR-221-3p	0.41634321103756	6.49885450615429	1.90611123898643	0.0578767869924517	0.0860093011761244	-5.40415963240663
hsa-miR-532-5p	-0.304807266608398	9.24229738656766	-1.89137822280184	0.0598247861416717	0.088679670366569	-5.43167119809779
hsa-miR-18b-5p	-0.248111926517816	0.462994403274208	-1.88374220845602	0.060855767672566	0.0899806942664893	-5.4458488235887
hsa-miR-320c	0.291807734311371	0.92064708194083	1.86511110861727	0.0634335623880817	0.0935565354819195	-5.48020736660007
hsa-miR-3653-3p	-0.406766669848181	3.08538206722013	-1.86098567390142	0.0640164717216111	0.0941796213047261	-5.48777048638004
hsa-miR-877-3p	-0.20201689632644	0.335891502070459	-1.8357571133368	0.0676787873154786	0.0993186203854648	-5.53366808843091
hsa-miR-1270	-0.450178262867237	1.48408672661953	-1.81374517919074	0.0710143045614246	0.10395360792408	-5.57321675325887
hsa-miR-324-5p	-0.407084030261174	4.60650033352529	-1.80728533763775	0.07201853997596	0.105161400412658	-5.58473511376397
hsa-miR-548v	-0.310080505181589	1.13188872121636	-1.80300779738844	0.07268993965788	0.105878398459493	-5.59234029160415
hsa-miR-376b-3p	0.29349207747944	0.706660568176502	1.79659225517662	0.0737065778576704	0.107093468322902	-5.60371384925439
hsa-miR-19b-1-5p	-0.335063963495533	2.66064080790073	-1.79205845853692	0.0744320593356481	0.107711618006261	-5.61172765166084
hsa-miR-1248	-0.335185486112935	0.489693086204252	-1.79164191490838	0.0744990066619111	0.107711618006261	-5.61246293402126
hsa-miR-7-1-3p	-0.464587282584298	4.59399434889837	-1.7857917054427	0.0754445007039045	0.108810618951332	-5.62277215524042
hsa-miR-499a-5p	0.157781590635072	0.218224394824116	1.77480659124148	0.0772465146959594	0.110967360360689	-5.64204147507435
hsa-miR-186-5p	0.300459696383356	8.38376598906776	1.77437532989841	0.0773179734029335	0.110967360360689	-5.64279560384802
hsa-miR-625-3p	-0.374545162860049	7.71867401655921	-1.77155593173603	0.0777864759084931	0.111367466727526	-5.64772137456507
hsa-miR-1538	-0.177468721062846	0.283326574930473	-1.76274366604548	0.0792658424591819	0.113209366237323	-5.66306813708422
hsa-miR-369-3p	-0.373667961214829	2.5101229625231	-1.75701885296415	0.0802391823052325	0.114321359255271	-5.67299811615498
hsa-miR-23c	0.164889350901338	0.267325912611852	1.75400390282227	0.0807557038561315	0.114778688047335	-5.67821505926349
hsa-miR-25-5p	-0.191426365442857	0.318958070538677	-1.75097241095261	0.0812777960999182	0.11514283803018	-5.68345183044925
hsa-miR-17-3p	-0.318422524626725	7.27029629722465	-1.75024072658833	0.0814042210945908	0.11514283803018	-5.684714462257
hsa-miR-548b-3p	0.295080158787362	0.881003739873612	1.71625674458293	0.0874554304086585	0.123404657812218	-5.74279248715625
hsa-miR-136-3p	0.372777499019687	2.96390483909707	1.70698635886442	0.089168083004708	0.125252370175807	-5.75844275411161
hsa-miR-374b-3p	-0.267367690199563	1.46985808675273	-1.70671216388292	0.0892191501324211	0.125252370175807	-5.75890439190648
hsa-miR-500a-5p	-0.312368849074501	1.86634560180373	-1.70571527814908	0.0894050138052182	0.125252370175807	-5.76058215078962
hsa-miR-2277-3p	-0.181751786097047	0.33374921727712	-1.68490887856446	0.0933563844066951	0.130476661063643	-5.79538111749619
hsa-miR-615-5p	-0.187895025317155	0.343206010465241	-1.6825323644535	0.0938165504908353	0.130808349496723	-5.79932935716034
hsa-miR-500b-5p	-0.307799940058633	1.86555677876634	-1.67942890908609	0.0944202295428895	0.13133809180492	-5.80447711970345
hsa-miR-556-3p	-0.195931453510092	0.341923540030361	-1.67190571557548	0.0958966399019668	0.133076424639372	-5.81691749844429
hsa-miR-3648	-0.368574565937315	0.695999628164943	-1.65144674876143	0.100005883175598	0.138440908702836	-5.85047276641921
hsa-miR-29b-2-5p	0.331230724596566	5.8048012856184	1.65033070278695	0.10023404803868	0.138440908702836	-5.85229161870707
hsa-miR-3690	-0.251623994988356	0.545638065738908	-1.62579665006806	0.105356134112419	0.145173827990587	-5.89197202793212
hsa-miR-887-3p	-0.43743585544122	2.65023565139263	-1.61598271861631	0.107462688438136	0.147729737969991	-5.90768207045082
hsa-miR-362-3p	-0.293406765727756	1.06509024155107	-1.60976383572239	0.108814856163984	0.149239066748267	-5.91758906629344
hsa-miR-502-3p	-0.28989628622948	2.8900816201821	-1.59157880329276	0.112846642347381	0.154352133683832	-5.94634442277522
hsa-miR-34a-3p	-0.218324257305927	0.643088769384053	-1.590591630054	0.113068854316947	0.154352133683832	-5.94789626182506
hsa-miR-424-5p	-0.499242882900869	7.16234310288678	-1.56942139044733	0.117918289952813	0.160507382103596	-5.98094919383618
hsa-miR-219a-1-3p	-0.244678746342014	1.29353214283602	-1.56853576684589	0.118124683251709	0.160507382103596	-5.98232246619891
hsa-miR-576-5p	-0.341832466497927	3.87207201856537	-1.56139167521502	0.119800050149448	0.162407920179506	-5.99337254262945
hsa-miR-214-3p	0.36446407088607	2.65791834549347	1.55185127310465	0.122066523176639	0.165099191485454	-6.00805208019457
hsa-miR-34b-5p	-0.262844117941431	0.744140461432462	-1.546721342845	0.123299091129786	0.166382911478585	-6.01590893025429
hsa-miR-570-3p	-0.193169853315746	0.416824250632011	-1.53132273246153	0.127057713690426	0.171061646642845	-6.03933993398792
hsa-miR-1910-5p	-0.163668874335153	0.278714358415094	-1.52053883759935	0.129742948372813	0.174277141178126	-6.05561227853653
hsa-miR-24-2-5p	-0.3170612261309	4.8976113955484	-1.46063848760358	0.145473216627354	0.194912744204771	-6.14394563847551
hsa-miR-196b-5p	-0.452822388942078	8.46838984543371	-1.45955944600783	0.145769496943602	0.194912744204771	-6.14550493302884
hsa-miR-26a-2-3p	0.283168237212995	2.43549298877675	1.45687820754923	0.146507717033428	0.195454613405959	-6.14937462231893
hsa-miR-450a-5p	-0.357433031808155	3.49222513134792	-1.45237502976895	0.147754041098501	0.196601024834098	-6.15585810220481
hsa-miR-653-5p	0.374916722630237	3.88880309360462	1.4513571295036	0.148036887524142	0.196601024834098	-6.15732090023492
hsa-miR-186-3p	-0.148924754080135	0.337956995280406	-1.44568213688728	0.149621448825464	0.198256863342094	-6.16545782745728
hsa-let-7a-3p	-0.233534842519067	5.18903804270689	-1.43466720620686	0.152734149852517	0.201925553971683	-6.18116191810016
hsa-miR-3158-3p	-0.130390420312325	0.222490967397254	-1.43056898455081	0.153904838682448	0.203016045632802	-6.18697467883351
hsa-miR-374a-5p	0.214046036191585	4.92325092935438	1.40872348019522	0.160261297243035	0.210926864308658	-6.21768383517175
hsa-miR-431-3p	0.343247086084711	3.1898510417724	1.40748585718812	0.160627304184275	0.210935632116711	-6.21940971424233
hsa-miR-30d-3p	0.227946239567212	2.71976833519289	1.39747432361624	0.16361146119417	0.214374838662897	-6.23331608939024
hsa-miR-138-5p	0.233879416890469	0.597275117602666	1.38272421245733	0.168084425409625	0.219745117406348	-6.25362667663101
hsa-miR-132-3p	0.234890704321377	6.07499542833227	1.36060792591087	0.174963468505947	0.228230124473313	-6.28368309855801
hsa-miR-20a-3p	0.297765831719861	3.12566673517529	1.33615540641475	0.182812991633603	0.237806076200945	-6.31635931979901
hsa-miR-100-3p	0.126722907664259	0.227226494013275	1.33523124082268	0.183114729885566	0.237806076200945	-6.31758285387971
hsa-miR-16-2-3p	-0.277596347700767	3.05174527483187	-1.32559052380464	0.186284583445286	0.241388632411441	-6.33029681901613
hsa-miR-3684	-0.119241515438558	0.176750385634364	-1.31483337370538	0.189869495753173	0.245221947463075	-6.3443760027579
hsa-miR-154-3p	-0.237027173748121	1.15037282112905	-1.31421136031909	0.190078340878533	0.245221947463075	-6.34518665105485
hsa-miR-3912-3p	0.16342613475039	0.607067828425403	1.30743070407156	0.192366048200852	0.247629101521711	-6.35399913016698
hsa-miR-548q	0.119932200849616	0.276308119442073	1.30176277511658	0.194293915439427	0.24956351939375	-6.36133099088219
hsa-miR-3691-5p	-0.0987451342375134	0.151375315950234	-1.26949403683543	0.205542156644976	0.263435034826639	-6.40247462831673
hsa-miR-150-3p	0.39256681923057	1.77503648584679	1.26084806941146	0.208635338073763	0.26681687025991	-6.41332554590737
hsa-miR-2110	0.178928572751172	0.878114656240037	1.24868881688077	0.213042685859183	0.271860992607262	-6.42846196909129
hsa-miR-150-5p	0.558407784717195	9.34574268077339	1.24480459802305	0.214464751167373	0.273082015043922	-6.43326673738883
hsa-miR-2116-3p	-0.160950819375603	0.585380518804967	-1.23446749961672	0.218282835525054	0.27734204427101	-6.44598174207
hsa-miR-15b-5p	-0.29451741191358	7.08748950735295	-1.22857264859402	0.220482032791483	0.279531216519655	-6.45318577510391
hsa-miR-372-3p	-0.196981314970134	0.453143472612574	-1.22724782857638	0.220978478245368	0.279556824849204	-6.45480013943809
hsa-miR-34a-5p	-0.219669242007421	6.97470988135575	-1.21449046273279	0.225800322230623	0.285042557310485	-6.47025768311323
hsa-miR-362-5p	0.274671001264254	3.07818723098557	1.20519135797122	0.229362384889173	0.288917853926919	-6.48142451910007
hsa-miR-29b-1-5p	-0.253251446030679	2.70008330169304	-1.19431903343847	0.233577893801988	0.293597909339972	-6.49437307712604
hsa-miR-380-3p	-0.102443893005068	0.206916230184102	-1.19279133909907	0.23417462575767	0.293719028461009	-6.49618322168764
hsa-miR-548s	-0.166907112050367	0.438142255846451	-1.19099859842394	0.234876272840799	0.293970942766629	-6.49830449771342
hsa-miR-1304-5p	-0.109676835805561	0.240838756953833	-1.18689172289213	0.236489275896038	0.295360010533987	-6.50315211443915
hsa-miR-130a-5p	0.207951429649466	0.996598754306858	1.17827866799537	0.239897677496968	0.298980757305139	-6.5132649482668
hsa-miR-550a-3p	0.239445308323201	1.45647975586379	1.17322699945303	0.241912890915125	0.300853531710123	-6.51916239996888
hsa-miR-103a-3p	-0.183435656991154	13.8128018027436	-1.15832128069511	0.247928866368906	0.307683392301369	-6.53641778518733
hsa-miR-222-3p	0.256360843555329	5.38858142260212	1.15394716072158	0.249714102209892	0.309245101259929	-6.5414400362399
hsa-miR-548d-3p	-0.120481335810746	0.258000439068762	-1.1402595144591	0.255358856482778	0.315569786853454	-6.5570344767112
hsa-miR-3909	-0.125475649364472	0.397439117654565	-1.12645068477699	0.261143442977152	0.322040338293253	-6.57258053451637
hsa-miR-27b-3p	0.209891676540128	9.06465825385208	1.11606569644569	0.265553421784014	0.32679215636733	-6.58414858956553
hsa-miR-3130-5p	0.317522945566729	2.14592980318611	1.11152285331097	0.267498676270363	0.328400050852743	-6.58917563519444
hsa-miR-23a-3p	-0.170824784243411	11.6245698012604	-1.11040484628098	0.267978917135373	0.328400050852743	-6.59040969558709
hsa-miR-409-3p	-0.252219034273655	4.51295773842578	-1.10724965165256	0.269337448373499	0.329148761420509	-6.59388578475197
hsa-miR-199a-5p	0.222628326384578	10.3160462750403	1.10638322623646	0.269711336019191	0.329148761420509	-6.59483861608156
hsa-miR-514a-3p	-0.302616074030367	1.34668450953222	-1.0986167877291	0.273078784132348	0.332566901007652	-6.6033466194624
hsa-miR-1224-5p	-0.257460493949289	0.693406831474576	-1.09466810944791	0.274801942754167	0.333972547405168	-6.60764958817463
hsa-miR-502-5p	-0.142564812407826	0.548142802791443	-1.09188792879098	0.276019655990334	0.334759376170095	-6.61067001887151
hsa-miR-935	0.378416743867799	1.55824629841008	1.08831721874838	0.277589046038814	0.335968597989244	-6.61453814142535
hsa-miR-1287-5p	-0.219156467151199	4.95444514799686	-1.08532402211479	0.278909312922902	0.336871947913052	-6.61777098602594
hsa-miR-455-5p	0.222387371014549	4.17746161849318	1.07970135130467	0.281401019999143	0.339183570306975	-6.62382000470973
hsa-miR-330-3p	-0.197512255866803	1.91998337240452	-1.07753886343631	0.282363370607818	0.339646103579485	-6.62613818546883
hsa-miR-181d-5p	-0.282268887045707	4.3180822296736	-1.06883411917552	0.286259855979781	0.343628906871434	-6.6354231077535
hsa-miR-377-3p	0.191466526455869	1.04668770739893	1.06557886896461	0.287726345161142	0.344684417570593	-6.63887616673039
hsa-miR-618	-0.167755331051824	0.47624162456611	-1.06190596624268	0.28938710149341	0.345967878974809	-6.64275973501845
hsa-miR-485-3p	0.224433961826982	2.31073179101217	1.0588884192818	0.290756382720665	0.346898367189086	-6.64594042261896
hsa-miR-221-5p	0.185671136768133	1.14217332960004	1.04955553193993	0.295019123529412	0.351270234303783	-6.65572114701864
hsa-miR-519a-5p	-0.334652929256873	0.921959705074386	-1.02344075121096	0.307169882927715	0.364997411495079	-6.68263322732847
hsa-miR-149-5p	-0.335319114279723	6.70134087765329	-1.0174377075187	0.310009492341911	0.367627418191317	-6.68872457594877
hsa-miR-26a-1-3p	-0.280529322575354	2.34832222052441	-0.989677335977656	0.323367183270215	0.38233979610007	-6.71643137138909
hsa-miR-222-5p	-0.215724963244136	2.34101595298383	-0.988433265814603	0.323974514956045	0.38233979610007	-6.71765525168668
hsa-miR-153-3p	0.342987397502199	1.86737199822376	0.987623869179873	0.324370048480128	0.38233979610007	-6.71845069312383
hsa-miR-339-5p	0.231400161489248	5.57112057901255	0.982392785973004	0.326933987321431	0.383502289040462	-6.7235760020526
hsa-miR-1288-3p	-0.10879686740432	0.423132915126255	-0.981940591769134	0.327156244122263	0.383502289040462	-6.72401778529955
hsa-miR-548k	-0.0967899192211585	0.203076630997723	-0.98161514700462	0.327316263729593	0.383502289040462	-6.72433561246585
hsa-miR-660-5p	-0.175185104722662	4.75678060196546	-0.977367194771793	0.329409650883525	0.385186185395676	-6.72847455189598
hsa-miR-765	-0.0963093666058814	0.249509739306033	-0.963617949750875	0.336244984898275	0.392397228897192	-6.74174889183674
hsa-miR-556-5p	-0.119487708250323	0.360945928341587	-0.959241243202591	0.338439970044224	0.39417512384119	-6.74593528315797
hsa-miR-758-3p	0.225882275232423	3.39137966878176	0.953325100867771	0.341421688235389	0.396860457414205	-6.75156411927055
hsa-miR-216a-5p	0.136234303143227	0.347810179518794	0.944918981671458	0.345687361429164	0.401024666321975	-6.75950258821147
hsa-miR-146b-3p	0.219991780807831	6.48160969862706	0.928485411520037	0.354124824636356	0.410002508997123	-6.77482039584842
hsa-miR-19b-3p	0.20521256106649	6.81988207954054	0.919558587867208	0.358762535848822	0.414506644287579	-6.78302933300722
hsa-miR-410-3p	0.232586222671012	2.87006157853361	0.91828484578578	0.359427396835396	0.414506644287579	-6.78419422433691
hsa-miR-15a-3p	-0.0827079539268906	0.273630217190101	-0.883831456945212	0.377705974601338	0.434732170766638	-6.81509510347692
hsa-miR-197-3p	0.171979860991003	8.36187690835111	0.865220151199336	0.387815458472841	0.445494469909114	-6.8312991943174
hsa-miR-541-3p	0.120032372885922	0.50765370112187	0.850000262931863	0.396204903858344	0.454242731571969	-6.84429585715171
hsa-miR-9-3p	-0.267412706584532	1.41181137364456	-0.843670347313135	0.399726286801755	0.457386608874522	-6.84963365366452
hsa-miR-376a-5p	0.158304409378753	1.0530026266077	0.825160140739282	0.410131835830364	0.468380131580591	-6.8650151233644
hsa-miR-516a-5p	0.242952683402219	0.71873535701487	0.818939583674073	0.413664793618279	0.471497541463941	-6.87010808632533
hsa-miR-23a-5p	0.190927243361106	2.05134407131234	0.773594526352348	0.43996140936748	0.500498735075021	-6.90607552138097
hsa-miR-181a-2-3p	-0.136418389878077	9.33313726970132	-0.771650211962468	0.441110140543661	0.500834917793286	-6.90757218919638
hsa-miR-132-5p	-0.138418720862237	1.7176591344276	-0.768439475004893	0.443010875410538	0.502021976575262	-6.91003550383668
hsa-miR-338-5p	0.171263485711705	1.63567131274948	0.757651467627533	0.449431710849503	0.507967277746588	-6.91823733786762
hsa-miR-363-3p	-0.289261940856488	3.62846458328203	-0.756004288078233	0.450416737245914	0.507967277746588	-6.91947949132969
hsa-miR-143-5p	-0.175860609826215	6.2636993510498	-0.753953529124014	0.451644825686311	0.507967277746588	-6.92102222833277
hsa-miR-424-3p	-0.1803316740856	2.03351048804726	-0.753830149674518	0.451718771692877	0.507967277746588	-6.92111491076566
hsa-miR-214-5p	-0.156072822876027	4.67756352770253	-0.739484400508883	0.460363577871807	0.51669870021176	-6.93178849935895
hsa-miR-20a-5p	-0.165799907082421	7.31232408675112	-0.733279537593215	0.464131318528857	0.51993336636725	-6.93634183927427
hsa-miR-512-3p	0.135998042420426	0.534561170835764	0.730059443835556	0.466093426075092	0.521048836480579	-6.93868980231404
hsa-miR-1228-3p	0.113021279165648	0.76225270696035	0.728734069328251	0.466902364546481	0.521048836480579	-6.93965322418062
hsa-miR-135b-5p	0.26522150232601	2.63823226048877	0.724260549723407	0.469638543948522	0.522967451662811	-6.94289218254066
hsa-miR-652-3p	-0.163603355013161	4.94720655209462	-0.723012592429712	0.47040343181936	0.522967451662811	-6.94379219821163
hsa-miR-23b-5p	0.101444095213993	0.609933224092216	0.716165825690465	0.47461219247653	0.52664906802216	-6.94870253192527
hsa-miR-3942-5p	-0.061412906851893	0.219778284913555	-0.704832851045165	0.481624171405976	0.533421487953411	-6.95672804680536
hsa-miR-212-3p	-0.1382311918928	2.07524519582991	-0.696198437829451	0.487004336377297	0.538347872339303	-6.96275700911133
hsa-miR-1251-5p	-0.195942067189654	0.674565447668695	-0.694755816795208	0.487906419224036	0.538347872339303	-6.96375710193791
hsa-miR-125a-3p	0.123271747465462	2.40045222047355	0.692739038433292	0.48916904682139	0.538728387399917	-6.96515176497326
hsa-miR-181c-5p	-0.152633108957886	5.36395760497264	-0.67716006095184	0.498981862896509	0.54850628000047	-6.97578903123692
hsa-miR-370-3p	-0.158198247748932	2.77605677663202	-0.652241801010438	0.514893570258212	0.564939300451533	-6.99230210286282
hsa-let-7d-3p	-0.102881848898512	8.33115052414607	-0.614915035032183	0.539215977960917	0.590521975863915	-7.01588409367683
hsa-miR-628-3p	0.0806855740402798	0.525110404197942	0.612051401885398	0.541105598383844	0.591487870114183	-7.0176360679658
hsa-miR-146a-5p	-0.172513525753299	6.77756908537478	-0.581946800233639	0.561169916978215	0.612280188227161	-7.03556074960757
hsa-miR-192-3p	-0.105436389428961	1.16480882752111	-0.576438120209595	0.564880225487626	0.615184957998584	-7.03874315331012
hsa-miR-193b-5p	0.125529087441586	3.31881074881969	0.550077799861127	0.582797398985551	0.632585703268688	-7.05355389779868
hsa-miR-542-5p	0.115716260948408	1.78311790775068	0.549762376698855	0.583013399435026	0.632585703268688	-7.05372693535928
hsa-miR-320d	0.0846300691459746	1.02680693198258	0.484691512173818	0.628354382421654	0.679671167230503	-7.08730678874292
hsa-miR-24-3p	-0.0865647001725147	10.2838678335015	-0.484168698439498	0.62872477650113	0.679671167230503	-7.0875595166521
hsa-miR-577	-0.187867308798955	1.91703670995689	-0.472960475455018	0.63668788593875	0.68701431809935	-7.09291209481263
hsa-miR-3607-5p	-0.063563623375947	0.454404370905613	-0.464145394690968	0.64298061183315	0.692531411277172	-7.09703391062575
hsa-miR-29b-3p	-0.0931546527077511	9.04473006940674	-0.44604823326239	0.655980135071011	0.705238716642278	-7.10525333167025
hsa-miR-487a-3p	-0.0547668819543499	0.462313256210351	-0.396917120963115	0.691794973807019	0.742203497472048	-7.12592225982506
hsa-miR-491-3p	0.072726041879782	0.952318626524595	0.395428083212741	0.692891851132338	0.742203497472048	-7.12651111974591
hsa-miR-134-5p	0.0954127976365733	8.63706458743282	0.392572169729299	0.694997429590781	0.742909838130806	-7.12763434406398
hsa-miR-24-1-5p	-0.0857962742047089	3.29310615618298	-0.391101721643773	0.696082471843174	0.742909838130806	-7.12820949705352
hsa-miR-624-5p	0.0628561390498452	0.81576368060634	0.386090520419728	0.699784925879638	0.745505901073226	-7.13015339460216
hsa-miR-23b-3p	0.0736109462728738	9.52835191938836	0.380735452688546	0.703749393198047	0.747894570559515	-7.13220301017208
hsa-miR-323a-3p	-0.0936720501123895	2.17609558967887	-0.378634449154917	0.705307033112143	0.747894570559515	-7.13299934585413
hsa-miR-496	0.0760251826472451	1.28743513149829	0.377277564588788	0.706313660462329	0.747894570559515	-7.1335113018564
hsa-miR-504-5p	0.0845274169800194	1.13668631333767	0.376186464351361	0.707123486644857	0.747894570559515	-7.13392164521399
hsa-miR-1291	-0.0576239971471668	0.688350241256703	-0.372004888639288	0.710230179368754	0.749829344045789	-7.13548326971449
hsa-miR-885-5p	-0.106469846938834	0.934274587117661	-0.355892615658115	0.722245727922017	0.761145856894477	-7.14133743577022
hsa-miR-22-3p	-0.0480995751987869	16.1252896997354	-0.340321726726418	0.733923476228502	0.771664288799516	-7.1467489111007
hsa-miR-497-3p	0.0509255654537637	0.778555867468112	0.339082235538335	0.734855770764786	0.771664288799516	-7.14716929092396
hsa-miR-25-3p	-0.0397199721999506	13.0221228588053	-0.311316626288607	0.755840645438719	0.792282962272372	-7.15618448699319
hsa-miR-539-5p	0.0698512002346221	3.59677492536455	0.308617129824117	0.75789087946379	0.793015946961221	-7.15701996473077
hsa-miR-532-3p	0.0635410440080264	5.04383632204132	0.301394992515612	0.76338439980473	0.797342780578962	-7.15921942835039
hsa-miR-3130-3p	-0.0234327555636355	0.205713877896566	-0.28012451566056	0.779632622389715	0.812867405582172	-7.16539489721708
hsa-miR-29c-5p	0.0564401923556543	5.65911255853907	0.27648408683558	0.782423454561838	0.814038227116278	-7.16640658027825
hsa-miR-551a	-0.0388029355375692	0.402196766713737	-0.275042838839614	0.783529128314646	0.814038227116278	-7.16680345196873
hsa-miR-598-3p	0.062164101205155	3.78416318805561	0.247788439944479	0.804518175013044	0.834367789280313	-7.17391815973838
hsa-miR-320b	-0.0522027854086007	2.49116301250277	-0.234341485114592	0.814927415226225	0.843317185242317	-7.17715533726787
hsa-miR-10a-3p	-0.0606461109784338	1.5976268714004	-0.232931633871053	0.816020717576892	0.843317185242317	-7.17748428683525
hsa-miR-31-3p	0.0623384910519897	1.67007202268012	0.228100807844467	0.819769617140692	0.845702575152173	-7.17859637915265
hsa-miR-505-3p	0.0436939481327396	5.133766260811	0.219334855394484	0.826582860631992	0.851235331913999	-7.18055487869088
hsa-miR-1275	-0.0233991141091392	0.309426194320509	-0.216750672248754	0.828593924821195	0.851811968248759	-7.18111760017943
hsa-miR-489-3p	0.0320978265709269	0.382993758227065	0.209212095743123	0.834467016742054	0.856349893055219	-7.1827210804541
hsa-miR-320e	0.0193890109739675	0.237890291676556	0.20083378807222	0.841005227038821	0.861553347769263	-7.18443660791967
hsa-miR-889-3p	0.0462143711442993	3.36851270493288	0.194256703566659	0.846145579013918	0.864349651154033	-7.18573421920809
hsa-miR-744-5p	-0.0365864079239966	4.59794517916507	-0.191940674913289	0.847957264411918	0.864349651154033	-7.18618087314342
hsa-miR-409-5p	0.0523056425967807	3.7404996704475	0.190678798798052	0.848944692766139	0.864349651154033	-7.18642197636126
hsa-miR-874-3p	0.0331686307028125	5.15365998497975	0.189809857976524	0.849624784865208	0.864349651154033	-7.18658707819589
hsa-miR-338-3p	0.0460478152282962	7.85583380673377	0.18121787622466	0.856355437640376	0.86968969185969	-7.18817900475913
hsa-miR-92a-1-5p	0.0327282374417479	1.91979482543702	0.152913010621998	0.87860033718477	0.890739892793541	-7.19290195073233
hsa-miR-508-3p	0.0523652724331121	2.55965488642247	0.148512003748416	0.882068251747214	0.892713903061405	-7.19356443685221
hsa-miR-1228-5p	-0.0192113194601039	0.671139269373806	-0.126943377355677	0.899095623585423	0.908380604207648	-7.19653149503087
hsa-miR-361-3p	0.0172677128919005	7.14961871215698	0.114905471724363	0.908619846360218	0.916425858785993	-7.19798546567305
hsa-miR-380-5p	-0.013925368897465	0.495185603256709	-0.110136240755411	0.91239693315459	0.918656946418086	-7.19852147928983
hsa-miR-34c-3p	0.0219687863135036	1.87577046829735	0.0971913619756337	0.922658686139009	0.927398371170545	-7.19986184437757
hsa-miR-31-5p	0.0109116487926526	2.08479987139593	0.0344396086676304	0.972556334218203	0.975881313138607	-7.2039872084587
hsa-miR-152-3p	0.00539888704695635	7.92113875182993	0.0322748746091739	0.974280710056735	0.975943305125091	-7.20405933763173
hsa-miR-382-5p	0.00298393984699974	4.5561890495582	0.0130444709416159	0.989603570086341	0.989603570086341	-7.20449460816399
