# Supplementary material for: miRNA-Based Breast Cancer Subtyping Using AHALA Multi-Stage Classification Approach
Source: Cancers (Basel). 2026 Feb 10;18(4):586. doi: 10.3390/cancers18040586 (PMC12939616; doi:10.3390/cancers18040586)
Supplement: Supplementary file 1 [file cancers-18-00586-s001.zip › Supplementary File S3 The outcome of the differential expression analysis/Supplementary File S3 b/dge_results_Controldata_vs_LuminalA.csv]

	logFC	AveExpr	t	P.Value	adj.P.Val	B
hsa-miR-139-3p	3.17807477578414	3.29162893093435	17.536299708342	2.40261806635702e-44	8.82379334966459e-42	90.2087483340788
hsa-miR-21-5p	-2.1908903381773	17.336416282446	-17.5065985454352	3.00640318557567e-44	8.82379334966459e-42	89.9865274034538
hsa-miR-139-5p	2.96562912011933	5.69306659736054	15.2443296926724	8.83779780298327e-37	1.72926243678373e-34	72.9369378040871
hsa-miR-183-5p	-2.66399249362927	13.3615339593471	-15.1229010535142	2.23277327407439e-36	3.27659477970417e-34	72.0179442475176
hsa-miR-96-5p	-2.66507953193951	4.6368852342118	-14.1354033535559	4.17024568122005e-33	4.89586842975234e-31	64.5490468470124
hsa-miR-145-5p	2.39181077268417	10.7317952300315	13.7960653611163	5.51796768761645e-32	5.39841172105142e-30	61.9884491821131
hsa-miR-182-5p	-2.32601207492002	14.8315725945409	-13.7372404039129	8.62961098245903e-32	7.23654520957636e-30	61.5450912509476
hsa-miR-378a-3p	2.32908948196573	7.214917149014	13.4341155475806	8.61961501908792e-31	6.32464252025576e-29	59.2634917136537
hsa-miR-378a-5p	2.41555405338252	5.71084299947241	13.2965949879909	2.44418708647242e-30	1.5941531330659e-28	58.2302796908205
hsa-miR-486-5p	3.92904626049036	5.88112891510712	13.0496332526327	1.58320035654241e-29	9.29338609290396e-28	56.3782942027402
hsa-miR-190b	-2.92910867234328	3.13518462674076	-12.4353621005715	1.61338198237377e-27	8.60959294230369e-26	51.7954929360922
hsa-miR-21-3p	-2.05176722191379	10.7959364590988	-12.2974602758271	4.53142143454065e-27	2.0566390063254e-25	50.7721960240355
hsa-miR-140-3p	1.52265891682354	9.24747546109951	12.2967742133095	4.55473715199833e-27	2.0566390063254e-25	50.7671108185139
hsa-miR-143-3p	1.63415786552166	15.3612159352901	11.9122657152561	8.00909737336018e-26	3.35810011297316e-24	47.9266786604916
hsa-miR-200a-5p	-2.39695153851514	8.91925628914889	-11.6776351858938	4.56055274914349e-25	1.78469630916482e-23	46.2037075890584
hsa-miR-378c	1.76658032670618	2.4887689414264	11.5163780493097	1.50000770872613e-24	5.50315328138899e-23	45.0245546932344
hsa-miR-141-3p	-2.37356557660406	9.43032340523183	-11.4586870656285	2.29423234400151e-24	7.92184932899344e-23	44.6037538511806
hsa-miR-204-5p	2.64933136671515	2.14664457415725	11.3940597492773	3.69047079061019e-24	1.20350353004899e-22	44.1330395919964
hsa-miR-145-3p	1.54343013925265	5.14008501352418	11.1394982855224	2.38316626663701e-23	7.36272946587329e-22	42.2862555726566
hsa-miR-584-5p	2.00611864867181	5.2946783681078	11.0589057674043	4.29082184987567e-23	1.25935621293851e-21	41.7041249457822
hsa-miR-451a	3.29050550198201	7.27360122407696	10.6491166713817	8.36349239334386e-22	2.33779525471088e-20	38.7647854002793
hsa-miR-452-5p	2.80223345870138	5.15399436707822	10.4789985416299	2.83960079767842e-21	7.57657121926016e-20	37.5554277466452
hsa-miR-429	-2.32834977562955	6.09373794579107	-10.2907203519942	1.08993346622044e-20	2.78169975944087e-19	36.2250127673912
hsa-miR-125b-5p	1.67456387628869	9.86492257754176	10.236540188739	1.60253644545712e-20	3.91953705618053e-19	35.8437945229764
hsa-miR-195-5p	1.46571434675822	5.47816781352122	10.1448188162545	3.07246829299315e-20	7.21415555194792e-19	35.2001475966499
hsa-miR-200a-3p	-2.18772139793556	7.4795376373173	-9.9706500831123	1.05118537743634e-19	2.37325314059665e-18	33.9840550187452
hsa-miR-141-5p	-1.99818958283846	9.14591954440943	-9.96071590884113	1.12731063668623e-19	2.45085682864747e-18	33.9149400476572
hsa-miR-335-5p	2.33398192739364	4.07173680326006	9.8466881927316	2.51039977621037e-19	5.26287381655532e-18	33.1235864797363
hsa-miR-144-5p	2.84492452432936	5.35318221309748	9.79047105120006	3.72040731359751e-19	7.53061756235083e-18	32.7347953783995
hsa-miR-10b-5p	1.4927147069886	16.2719123831761	9.74585705947323	5.08043574101099e-19	9.94071926657817e-18	32.4269003131949
hsa-miR-210-3p	-2.43912911679153	8.55553329030614	-9.6934634475012	7.3196801624612e-19	1.38601685656927e-17	32.0660601960855
hsa-miR-342-5p	-1.85242428883323	4.58841990174673	-9.46694049935983	3.51673231538824e-18	6.4510058410403e-17	30.5154969178468
hsa-miR-592	-1.72439180295667	1.70089480489294	-9.36509364788999	7.08624340885981e-18	1.26049238818203e-16	29.8235588345463
hsa-let-7c-5p	1.66897621835978	11.3096407782891	9.29711529787187	1.12907559930517e-17	1.94931581409451e-16	29.3635799828232
hsa-miR-3199	1.01473121007786	0.969395318327866	9.24361589609747	1.62738376881514e-17	2.72935506369854e-16	29.0026403067737
hsa-miR-195-3p	1.1571136824982	2.58047913380299	9.13837040082655	3.33151949699981e-17	5.43222762427469e-16	28.2953837694822
hsa-miR-133a-3p	1.66371270641169	1.89564546690338	8.98819133513238	9.20162102522652e-17	1.45982474102918e-15	27.2927491475383
hsa-miR-125b-2-3p	1.60925853235576	4.20018223736238	8.96490438717691	1.07642081229979e-16	1.66278688636836e-15	27.1379878240032
hsa-miR-100-5p	1.58269086355239	11.7571745620557	8.94267670305067	1.25004418775476e-16	1.88147676464626e-15	26.9904463940637
hsa-miR-497-5p	1.30021648861997	4.94900726233088	8.91000675033247	1.55683518010607e-16	2.28465562680565e-15	26.7739133989676
hsa-miR-224-3p	1.71935245264447	1.53461728646075	8.78506092903403	3.59148159930966e-16	5.14195048486529e-15	25.9493651889683
hsa-miR-10b-3p	1.19129840451579	4.21300489428958	8.74390591495885	4.72408912514209e-16	6.60247694394859e-15	25.6790349426292
hsa-miR-511-5p	1.87023117620587	3.17772922783972	8.6742971328107	7.49992431638209e-16	1.02382687760844e-14	25.2232528569916
hsa-miR-99a-5p	1.7475350069669	9.60787410269937	8.50939912391678	2.22569378173898e-15	2.96927784063814e-14	24.150961138263
hsa-miR-200b-3p	-1.77041172147791	8.72875830708517	-8.50029951016037	2.36267568681284e-15	3.08197917368698e-14	24.092098045258
hsa-miR-383-5p	1.25132568198867	0.642130212005781	8.45783194024238	3.12087165835698e-15	3.98250361620771e-14	23.8178210859119
hsa-miR-28-3p	0.765407183546593	12.1255700159778	8.29112092591382	9.24288569221478e-15	1.15437742581491e-13	22.7481558150618
hsa-miR-99a-3p	1.20983470437794	2.17984093733785	8.20235625038448	1.64022773305592e-14	2.00586183188297e-13	22.1832933407378
hsa-miR-381-3p	1.31114547245826	4.72436797683689	8.04819177524446	4.40740500196573e-14	5.27989129827324e-13	21.2102055244815
hsa-miR-200c-5p	-1.43192498207253	5.13556566351821	-7.99688610425546	6.11061443868121e-14	7.17386135101174e-13	20.8886486682472
hsa-miR-1-3p	1.51859908094234	2.35807302920686	7.96672120750932	7.40095262255632e-14	8.36002844215018e-13	20.7001324800672
hsa-miR-365a-3p	1.33393161442293	6.72216655390733	7.96661764039913	7.40581735931532e-14	8.36002844215018e-13	20.6994859296782
hsa-miR-200c-3p	-1.58306544192164	12.9729146793007	-7.95726077898227	7.85863336789904e-14	8.70380714520139e-13	20.6410924334439
hsa-miR-193a-5p	1.03356893646805	8.9626056424628	7.89318050569293	1.1787401801703e-13	1.28133423288883e-12	20.2422365044043
hsa-miR-495-3p	1.36447441464283	2.92364555112736	7.80735499714625	2.02309729848677e-13	2.15919657129406e-12	19.7109352493063
hsa-miR-148b-3p	-0.975723865716268	7.39349659635862	-7.77967431136103	2.40645915173639e-13	2.52248486083797e-12	19.5402961560156
hsa-miR-1301-3p	-1.1267122921977	3.69484809209963	-7.75531687928235	2.80265544706281e-13	2.88624341653662e-12	19.3904356502541
hsa-miR-377-5p	1.03970608602897	1.32851958854602	7.73821739244031	3.11866328025607e-13	3.15630231984537e-12	19.2853942502143
hsa-miR-1468-5p	1.26902042444733	2.7853633413262	7.70617675266211	3.80851342280241e-13	3.78914810031359e-12	19.0889364305417
hsa-miR-335-3p	1.76705921982876	6.27057410854192	7.67734329948263	4.55703946450022e-13	4.45830360943605e-12	18.9125541388244
hsa-miR-1258	1.13069359746519	1.12220042594714	7.53825308067349	1.07713914767698e-12	1.03067291336432e-11	18.0672364070059
hsa-miR-129-5p	1.4324414410372	1.46726315280227	7.53653038860181	1.0886153429061e-12	1.03067291336432e-11	18.0568249176993
hsa-miR-142-3p	-1.78365840560918	11.0858363902176	-7.52959094141727	1.13608013149838e-12	1.05853815426912e-11	18.0148993016478
hsa-miR-342-3p	-1.50325292384801	8.3935216222807	-7.48836876626052	1.46320968523203e-12	1.34203763317375e-11	17.7663317917223
hsa-miR-33b-5p	-1.75155290681413	2.66635170285499	-7.41978270605521	2.22526869250226e-12	2.00958880384435e-11	17.354603229259
hsa-miR-452-3p	1.6742221261061	1.97175928887012	7.39746304774491	2.54932108927827e-12	2.26735072637325e-11	17.221116576919
hsa-miR-337-3p	1.48180991749645	5.48110501684864	7.2594157038232	5.87862461679655e-12	5.15037708964116e-11	16.4010388006187
hsa-miR-192-5p	-1.19424899306493	8.7139538509955	-7.2541701482686	6.06713556020727e-12	5.23736554976716e-11	16.3700672990194
hsa-miR-16-1-3p	-0.934540591177016	2.28575329981142	-7.23596987803082	6.76861664912795e-12	5.75822894643204e-11	16.2627158135575
hsa-miR-30e-3p	0.639497342615105	12.7581702623978	7.22238253499552	7.34389739360204e-12	6.15838252863485e-11	16.1826834969381
hsa-miR-92b-3p	-1.37908267298727	6.68815174140515	-7.18450574624977	9.21454110931886e-12	7.61821919883122e-11	15.960082204786
hsa-miR-224-5p	2.37143407752009	4.51965807742371	7.15957576102594	1.06946477994814e-11	8.71910869207724e-11	15.8139733753302
hsa-miR-676-3p	0.736176707019779	0.716374269106178	7.15144238457775	1.1226468796543e-11	9.02731121037092e-11	15.7663752916092
hsa-miR-126-5p	1.17016720651156	7.85901367604058	7.14208361968434	1.18707308754318e-11	9.41637705929521e-11	15.7116485626586
hsa-miR-503-5p	-1.447522927067	3.3500140289964	-6.92953680587123	4.16532169931654e-11	3.26005844999841e-10	14.4811852698113
hsa-miR-493-3p	-1.08050214952489	1.87925698919067	-6.88639384526503	5.35882484956062e-11	4.13898708775274e-10	14.2343793340272
hsa-miR-433-3p	0.932152633543162	1.03265359614787	6.78637265906629	9.5742984652486e-11	7.29884831052069e-10	13.6661092513612
hsa-let-7g-3p	-0.938252318267479	5.42231854132223	-6.77679269365843	1.01187205811095e-10	7.61498587321958e-10	13.611970438832
hsa-miR-483-3p	1.58822679810362	2.45011624738122	6.7685730317753	1.0610032328463e-10	7.88365693266806e-10	13.5655596937479
hsa-miR-129-2-3p	0.577795107042044	0.300060290095666	6.74464285731717	1.2177960550723e-10	8.935578554093e-10	13.4306568074983
hsa-miR-376c-3p	1.11787679918848	2.20674897326051	6.73104351985422	1.31683592870173e-10	9.54299617466561e-10	13.3541350233361
hsa-miR-331-3p	-0.92442841272156	5.08742845975455	-6.67897207396428	1.77480497807456e-10	1.27050063674362e-09	13.0620951704737
hsa-miR-375	-2.356472735361	12.9993785284124	-6.55075074514263	3.6777385182512e-10	2.60100302435356e-09	12.3495325099213
hsa-miR-196a-5p	-2.51116269155984	8.57288613817487	-6.54330398959813	3.83563329445205e-10	2.68037707600399e-09	12.3084384646144
hsa-miR-328-3p	0.949067085354383	5.9213842696207	6.45602807990511	6.2631993944273e-10	4.32529181709274e-09	11.829216780468
hsa-miR-218-5p	0.890636579956795	5.33794901748228	6.41488929162797	7.88009809787585e-10	5.37862509703851e-09	11.6048738395529
hsa-miR-1295a	0.916510580394998	0.972706475428961	6.3668960412154	1.02886095259116e-09	6.94185493300012e-09	11.3444147075895
hsa-miR-940	-1.14085517877304	2.38300612537546	-6.35231505715976	1.11540511912682e-09	7.44025914690279e-09	11.2655547621027
hsa-miR-29a-3p	0.849248221193067	12.1433830666538	6.32100990426291	1.32605339608078e-09	8.74599262358896e-09	11.0966724468849
hsa-miR-27a-5p	1.27653234510077	3.77873614606586	6.30806153790824	1.42417631635603e-09	9.28879441889988e-09	11.0269913158612
hsa-miR-181c-3p	-1.09771645792025	5.40831412179191	-6.30570947232848	1.44274933607383e-09	9.30652593709163e-09	11.0143445697028
hsa-miR-199b-5p	1.10676996159261	7.93195774170794	6.29932932040749	1.4943346909352e-09	9.53450503890177e-09	10.9800560793575
hsa-miR-605-5p	0.601836898389025	0.541562850971229	6.26223709044466	1.83207995798484e-09	1.15637734982484e-08	10.7811992166194
hsa-miR-32-5p	-0.991514479371394	4.42721270706014	-6.22168790302494	2.2871301510309e-09	1.42823978580334e-08	10.564761872609
hsa-miR-891a-5p	1.17945993860174	1.26784250456829	6.21563740774607	2.36391201415267e-09	1.46064879190276e-08	10.5325521562142
hsa-miR-585-3p	0.61140726368851	0.459368451043426	6.20167612047328	2.55085476086107e-09	1.55974140065151e-08	10.4583146619704
hsa-miR-629-3p	-1.00303532795422	2.80760033989417	-6.16532726286569	3.10821447157276e-09	1.88095040702393e-08	10.265593222126
hsa-miR-299-5p	0.969699131145061	1.78073230026999	6.15716952384122	3.24882384755445e-09	1.94597918215761e-08	10.2224523218032
hsa-miR-671-5p	-0.764336459703912	2.24585362968035	-6.10860946414527	4.22428169490201e-09	2.5047003584924e-08	9.96649927127036
hsa-miR-493-5p	-1.07220770403012	3.062254615936	-6.09456881302339	4.55626596909578e-09	2.67452812385922e-08	9.89276499196293
hsa-miR-483-5p	1.0841497533987	1.53775007776392	6.05681897647149	5.58075433409027e-09	3.24346811298117e-08	9.69513034051103
hsa-miR-200b-5p	-1.13563702212948	4.07600059227951	-6.03834911943233	6.16104639292067e-09	3.54562179671023e-08	9.59875779044454
hsa-miR-760	-1.04282803519087	1.57909346345958	-5.96567633199276	9.07457400892486e-09	5.17162615848436e-08	9.22164486645922
hsa-miR-133b	0.666361535948804	0.413443262520666	5.88485043198615	1.39067587992544e-08	7.84929559150223e-08	8.80615641138025
hsa-miR-183-3p	-0.792787278276003	1.05438360563292	-5.88117215022319	1.41782242936438e-08	7.92630253368466e-08	8.7873473762754
hsa-miR-326	1.07515122239346	3.81219279365958	5.87416804346287	1.47095427648561e-08	8.14575622921749e-08	8.75155562066295
hsa-miR-505-5p	0.843089386181353	3.24139314583035	5.82385121119466	1.91422084626766e-08	1.05013797827955e-07	8.49535956241613
hsa-miR-379-5p	1.08912073244796	9.40312594446218	5.82119971877816	1.94089121618317e-08	1.05491031842548e-07	8.48190441886823
hsa-miR-191-3p	-0.910706311553666	2.46226628733023	-5.80426053610715	2.12005036065337e-08	1.14171519422342e-07	8.39605312599224
hsa-miR-130a-3p	0.990962676329407	6.28118031411309	5.78176705103622	2.38311199538887e-08	1.27171521935751e-07	8.28233944802826
hsa-miR-215-5p	1.12348496194476	2.72957306749814	5.77921468152209	2.41490444393586e-08	1.27707108882013e-07	8.26945698384097
hsa-miR-144-3p	1.36628398581371	1.75058601616014	5.66527690022707	4.3452628339599e-08	2.27738328887006e-07	7.69873122017446
hsa-miR-181b-5p	-0.915838651612789	8.07095698557291	-5.64385649067041	4.84819800309398e-08	2.51848869718245e-07	7.59239032032632
hsa-miR-449a	-1.88721492259212	1.42282913118345	-5.64202207196451	4.89381795319072e-08	2.51988696361662e-07	7.58329757041221
hsa-miR-33a-5p	-1.15470526889084	3.71686840551695	-5.59361001558144	6.26116419973565e-08	3.19591598716942e-07	7.34414144059748
hsa-miR-485-5p	0.39512884548075	0.308809063024566	5.56898319695354	7.09314552434438e-08	3.58937622654323e-07	7.22308589702338
hsa-miR-181a-3p	-0.735658659375602	7.58734707842807	-5.54497804489543	8.00740740346901e-08	4.01739157763787e-07	7.10547822924438
hsa-miR-676-5p	0.361120012246476	0.247731424932766	5.54273358160526	8.09853948607255e-08	4.02868023586829e-07	7.09450183386117
hsa-miR-26a-5p	0.616724158368537	10.7585709610637	5.50072006323231	1.00033223362028e-07	4.93441194231178e-07	6.88966547005553
hsa-miR-130b-5p	-0.851174237762205	3.58902684253723	-5.46544443717881	1.19339877439179e-07	5.83770900473316e-07	6.71860370474275
hsa-miR-148b-5p	-0.65041912451451	1.49636475398336	-5.41969500776616	1.49850433383379e-07	7.2696036690945e-07	6.49801502362601
hsa-miR-3677-3p	-1.11268905358238	3.21989705798609	-5.40377416375133	1.62153423259573e-07	7.76106436483744e-07	6.42158615201846
hsa-miR-369-5p	1.00391152790742	2.20737798659587	5.4031871206203	1.62625369143953e-07	7.76106436483744e-07	6.41877134752755
hsa-miR-140-5p	0.721156058986592	5.43202880721631	5.34540431589742	2.16243021229219e-07	1.0236665601738e-06	6.14287155514793
hsa-miR-494-3p	0.838327127590732	1.35787201209362	5.33894233091236	2.2321442027381e-07	1.04821491760581e-06	6.11216050956055
hsa-let-7i-3p	0.926936838117489	6.58964976905022	5.33691225205014	2.25449305018426e-07	1.0503074765541e-06	6.10251839026317
hsa-miR-106b-5p	-0.651189360310952	7.55786794986665	-5.25661308634479	3.33606268385046e-07	1.54194393340175e-06	5.72342794492316
hsa-miR-574-3p	0.743250129633936	6.86558379679381	5.22934384534205	3.8071769287781e-07	1.74594754468183e-06	5.59571637839648
hsa-miR-454-3p	-0.869881340134859	3.20668295772886	-5.21273086564816	4.12521978413537e-07	1.87713489402129e-06	5.51816825285581
hsa-miR-1271-5p	0.712780419850804	2.32909635310262	5.11482852341216	6.59392116461711e-07	2.97740901817711e-06	5.06513505786944
hsa-miR-191-5p	-0.83792779819829	9.91241865885423	-5.09887121320087	7.11339519708304e-07	3.18745265701355e-06	4.99194087152524
hsa-miR-148a-3p	-0.807678282268629	15.4903245693545	-5.09171802561813	7.35894273980836e-07	3.27249953656629e-06	4.95918924226426
hsa-miR-329-3p	0.560755480312086	0.719840927529177	5.08895778422879	7.45587453290125e-07	3.29067545173912e-06	4.94656098517215
hsa-miR-944	0.832882999589906	1.15169356171057	5.08699347537991	7.52560822911283e-07	3.29666569439495e-06	4.93757748938376
hsa-miR-203a-3p	-1.55402277130362	11.5708509379985	-5.05984165851064	8.55675507341012e-07	3.72060387266055e-06	4.81368610240209
hsa-miR-190a-5p	0.656117443665301	2.17672597096718	5.03481876399105	9.62741456420156e-07	4.15536202146053e-06	4.69997842115832
hsa-miR-184	-2.00881809437061	2.87217201388551	-5.02634462408928	1.00185917626285e-06	4.29263749245469e-06	4.66157306516972
hsa-miR-411-5p	0.917282553624379	2.58750407803843	4.99967218322008	1.13529572992677e-06	4.82912024251458e-06	4.54103077169467
hsa-miR-126-3p	0.801766876506861	11.7801365688622	4.98069652271571	1.24054259374912e-06	5.23883814770312e-06	4.45558689486415
hsa-miR-128-3p	-0.569061043364462	6.76237223261336	-4.95314081318929	1.41036352562083e-06	5.91345278242449e-06	4.33197476977639
hsa-miR-1262	0.529325386750799	0.797843413344486	4.95028332729637	1.42920984822321e-06	5.948719543713e-06	4.31918803575876
hsa-miR-551b-3p	0.846124020376743	1.5950277420802	4.94880688344887	1.43904288791694e-06	5.948719543713e-06	4.31258354996413
hsa-miR-1277-3p	-0.580755538815153	1.16989760147513	-4.90253825568056	1.78260884459724e-06	7.27789906485463e-06	4.10642047672338
hsa-miR-432-5p	0.834963459136733	2.81092438161991	4.90220150683051	1.78537898694901e-06	7.27789906485463e-06	4.10492574480207
hsa-miR-590-3p	-0.694117243245465	2.45619485163746	-4.85672797525377	2.20027958197859e-06	8.90733872152713e-06	3.9038477031409
hsa-miR-655-3p	0.666407030188859	1.65151727735989	4.75181285874898	3.54354568840604e-06	1.42469953362626e-05	3.44576447293816
hsa-miR-3610	-0.577870394738354	0.846881536670679	-4.73678044336148	3.79153079766309e-06	1.51403304641376e-05	3.38080119577315
hsa-miR-374b-5p	0.547858314747182	5.76554822154413	4.70355475905545	4.40044829683194e-06	1.74531293935159e-05	3.23781585689828
hsa-miR-505-3p	0.690493785321401	5.133766260811	4.69401594594785	4.59201726249069e-06	1.80752922896914e-05	3.19691922764008
hsa-miR-3607-3p	-0.902668488982503	6.38492363307945	-4.69270821537964	4.618899222238e-06	1.80752922896914e-05	3.19131781264777
hsa-miR-186-5p	0.584630203805674	8.38376598906776	4.67561709434039	4.98448175609415e-06	1.93767602041541e-05	3.11822972786423
hsa-miR-1296-5p	0.735721831449844	2.9340907760767	4.66708250619664	5.17732645716846e-06	1.99940173049861e-05	3.08181509830045
hsa-miR-654-5p	0.623256224773055	1.3399941735276	4.65309819602284	5.50895027809329e-06	2.11356458381749e-05	3.02226703934718
hsa-miR-487b-3p	0.788065293043033	2.45238149736998	4.64967034823815	5.59330919255087e-06	2.13199512729049e-05	3.00769313195683
hsa-miR-33b-3p	-0.619842881522941	0.845581719779058	-4.64725587251262	5.65347476451041e-06	2.1410256043662e-05	2.9974330364286
hsa-miR-654-3p	0.88374123678827	4.20371559117793	4.63774938250515	5.89648115770358e-06	2.21874002536667e-05	2.95707898513425
hsa-miR-361-5p	0.36927991607453	7.5301375519332	4.6293780714281	6.11877506370996e-06	2.28772035821513e-05	2.92160036933269
hsa-miR-296-5p	0.897084589872645	2.30539272314956	4.60551987118092	6.79748450298884e-06	2.5253945590218e-05	2.82077836935686
hsa-miR-3613-5p	-0.708639369319509	3.52111987084302	-4.58821059656069	7.33466875712569e-06	2.70783054115269e-05	2.74790240625446
hsa-miR-196a-3p	-0.722410355699501	0.662470967612138	-4.57578918709568	7.74510066681292e-06	2.84148380713699e-05	2.69574622052928
hsa-miR-197-3p	0.669077770538117	8.36187690835111	4.55852200787218	8.35252821449613e-06	3.04530065957095e-05	2.62343891215897
hsa-miR-149-3p	-0.584538514138378	0.665694423935678	-4.51292778844678	1.01847709186405e-05	3.69040773409999e-05	2.43360812869341
hsa-miR-127-3p	0.831721676808337	9.01282694235694	4.49340931639198	1.1082134183248e-05	3.99092807703471e-05	2.35283155919372
hsa-miR-3613-3p	0.445146601359896	0.655666279800501	4.46887226580559	1.23183741180227e-05	4.40907658980448e-05	2.2517025025988
hsa-miR-130b-3p	-0.680127996595139	3.29742372534633	-4.43308879085022	1.43612494560554e-05	5.10912329133606e-05	2.10505615329535
hsa-miR-376a-3p	0.469094707888216	0.59249856760404	4.43108641739296	1.44846885095938e-05	5.12199527417564e-05	2.09687943647336
hsa-miR-520a-3p	0.438130366236911	0.361248799022565	4.41427215162512	1.55621795283506e-05	5.47005951086334e-05	2.02834106114664
hsa-miR-154-5p	0.753268905425902	2.64422381843309	4.35402952721837	2.00897064092462e-05	7.01943908465924e-05	1.78458823363785
hsa-miR-1249-3p	0.585839581340701	1.85010520790613	4.3180580524488	2.33689681819205e-05	8.11691380046589e-05	1.64039493901906
hsa-miR-374a-5p	0.481394792146943	4.92325092935438	4.29060341264673	2.6210627524406e-05	9.05037550401547e-05	1.53102611996425
hsa-miR-93-5p	-0.565656976452674	11.9434304945657	-4.25810347418723	3.0002608616352e-05	0.000102991410864319	1.4023272322161
hsa-miR-92a-3p	0.539199382556157	12.955501806586	4.2479492469087	3.12912738797129e-05	0.000106790568415067	1.36228801943018
hsa-miR-1307-3p	-0.570850252233839	9.8151088246901	-4.2381174573879	3.25893447032589e-05	0.000110577718733023	1.32359805720775
hsa-miR-411-3p	0.555322065528455	1.07412087561527	4.23360706266335	3.32019251345862e-05	0.000112008793413805	1.30587444543136
hsa-miR-20b-3p	-0.956953698782312	1.58604021807976	-4.22708321456999	3.41074737718093e-05	0.000114406212023154	1.28026752593892
hsa-miR-223-3p	0.888511804949163	6.63872648811169	4.15004169402596	4.6752692248857e-05	0.000155930854261813	0.980432660381458
hsa-miR-1247-5p	1.02102699135794	2.75842784666762	4.13721768119207	4.92510664842099e-05	0.000162789376765685	0.930983714560867
hsa-miR-379-3p	0.430015892626338	0.584048646337375	4.13665412694133	4.93637292407017e-05	0.000162789376765685	0.928813692330838
hsa-miR-3065-3p	-1.11938754235601	4.59067358323864	-4.11711503125263	5.34254936351357e-05	0.000175199803149858	0.853734023696015
hsa-miR-485-3p	0.64356839816225	2.31073179101217	4.11201561888137	5.45368818061781e-05	0.000177105555665761	0.834189801333231
hsa-let-7i-5p	0.363858403979453	8.84129780358364	4.11168333733091	5.46100606056266e-05	0.000177105555665761	0.832917010447781
hsa-miR-299-3p	0.354451521927387	0.538561445887028	4.06124688014856	6.68722845746616e-05	0.000215681489260035	0.640753332371735
hsa-miR-425-5p	-0.877969659512851	8.10346454688353	-4.03078193336559	7.55054067908635e-05	0.000242194938722606	0.525676703668482
hsa-miR-99b-5p	-0.468869803594641	15.3999072975137	-4.02762070220638	7.64596432379211e-05	0.000243922883590542	0.513778693162224
hsa-miR-155-3p	-0.533583195391667	0.745850859271412	-4.02289808371652	7.79066004796722e-05	0.000247158095758067	0.496019146394513
hsa-miR-301a-3p	-0.719096783619045	3.08221364860022	-4.02157749397775	7.83158531703585e-05	0.000247158095758067	0.491056267002384
hsa-miR-656-3p	0.393457131852272	0.698443754271847	4.0175231385551	7.95851233418263e-05	0.000249820681292257	0.475828525928354
hsa-miR-147b	-0.465744304412147	0.599137003411987	-3.99825401788869	8.58898323550939e-05	0.000268177295704469	0.403638227515891
hsa-miR-486-3p	0.609477312970051	0.543549658836255	3.98134938129672	9.18094364294006e-05	0.000285143593566445	0.340554993182303
hsa-miR-708-3p	-0.589450145063084	6.16726488262994	-3.97293024679798	9.49003631399496e-05	0.000293192174542897	0.309224052309143
hsa-miR-543	0.474650788677382	0.725379438006083	3.96128433276501	9.93393177859394e-05	0.000305299369321186	0.265980286370302
hsa-miR-550a-3p	0.596083445205265	1.45647975586379	3.95531612699529	0.000101689928958953	0.000310895772390132	0.243861975613394
hsa-miR-23a-5p	0.711335961531404	2.05134407131234	3.90318084314622	0.000124594099985471	0.000378946822235602	0.0518868384838624
hsa-miR-125a-5p	0.456965456079706	10.1080945310926	3.88204618754914	0.000135207661404412	0.000406981587567203	-0.0253009546581255
hsa-miR-491-5p	0.57538756412753	2.11757806739171	3.88102713956176	0.000135740488256478	0.000406981587567203	-0.0290134275874898
hsa-let-7e-3p	0.55273686869683	4.05003114774797	3.88073875264328	0.000135891637415966	0.000406981587567203	-0.0300638889023057
hsa-miR-425-3p	-0.548290925349195	3.45859291407484	-3.85959155628573	0.000147420741800947	0.000439268910848508	-0.106906721827375
hsa-miR-99b-3p	-0.524394125824099	6.27396723144966	-3.8556560404245	0.000149666175443718	0.000443707297906377	-0.121166562810314
hsa-miR-181d-5p	-0.747809075809677	4.3180822296736	-3.83474466793499	0.000162151107659946	0.000477351111053365	-0.196721748793089
hsa-miR-769-5p	-0.438041245500258	4.43921873304831	-3.83395572607614	0.00016264092369791	0.000477351111053365	-0.199565212035754
hsa-miR-15a-5p	-0.499782550583571	6.81285481775933	-3.83059662151837	0.000164742157018052	0.000481112667510429	-0.211666159918028
hsa-miR-181c-5p	-0.633784622879502	5.36395760497264	-3.80787519389717	0.000179644739965202	0.000522036942374128	-0.293273297200221
hsa-miR-548b-3p	0.482611446603484	0.881003739873612	3.80135377547856	0.000184152237525117	0.000532499327227802	-0.316616851911719
hsa-miR-1976	-0.446881763166203	3.40101364657441	-3.77843435827334	0.000200857392209191	0.000577957300131348	-0.398377326711358
hsa-miR-431-3p	0.676548911886093	3.1898510417724	3.75694470429122	0.000217813608877573	0.000623690675176271	-0.474640653437576
hsa-miR-934	0.738054017553192	0.922313413535586	3.71380493731359	0.000256017920431164	0.000729526792684919	-0.626574366461616
hsa-miR-101-5p	0.561261426861484	3.16271752786983	3.68454659179364	0.000285438339325514	0.000809431426010034	-0.728733405676556
hsa-miR-155-5p	-0.815384365260732	8.2165174050074	-3.65156635953014	0.00032241458917517	0.000909891172335695	-0.843026654523208
hsa-miR-221-3p	0.581634886966469	6.49885450615429	3.60616526025056	0.000380744922040115	0.00106936492458157	-0.99886641852597
hsa-miR-625-5p	-0.536873737594152	1.97029877429977	-3.56893668672747	0.000435840466793633	0.00121827787622792	-1.12535423119246
hsa-miR-142-5p	-0.885007724008287	5.73072287850577	-3.5537031318312	0.000460476367802877	0.0012810408905227	-1.17677309278534
hsa-miR-30b-3p	0.465539470346159	1.96965603071375	3.54111632639455	0.000481812489572396	0.00133407514801414	-1.21910951365033
hsa-let-7b-3p	0.549222083727913	5.65851079314377	3.53526461387634	0.000492044746406823	0.00135601063915871	-1.23874621331642
hsa-miR-3913-5p	-0.398043637897823	1.90756768232604	-3.50193983903674	0.000554312449397598	0.00152047386820743	-1.35001898651323
hsa-miR-615-3p	-0.78444216029049	3.4190144862963	-3.47141343310731	0.000617765106846893	0.00168664240799594	-1.45111637228623
hsa-miR-27b-5p	-0.435405742900253	3.25592578256469	-3.46881342785985	0.000623472745122323	0.00169055128706691	-1.45969025624708
hsa-miR-345-5p	-0.648600275249522	4.44213346328324	-3.46814105612332	0.000624956779034957	0.00169055128706691	-1.46190655540596
hsa-miR-25-3p	0.32639081911638	13.0221228588053	3.4644136122145	0.000633244029713726	0.00170511121762366	-1.47418608929717
hsa-miR-32-3p	-0.373981385384462	0.834090431544856	-3.41787778791479	0.000745749602507022	0.00199888135466494	-1.62648917726178
hsa-miR-526b-5p	0.600766298753239	0.946329911751338	3.41060294220172	0.000764941102915602	0.00204100194277936	-1.65013031708612
hsa-miR-3065-5p	-0.757553201031227	1.67834247117423	-3.40915315949028	0.000768820460631431	0.00204207063525181	-1.65483625105207
hsa-miR-410-3p	0.633198755185084	2.87006157853361	3.38557085038529	0.000834561142123525	0.00220669995687617	-1.73112933540083
hsa-miR-136-3p	0.539949330677911	2.96390483909707	3.34835726179962	0.000949064532327556	0.00249631145685916	-1.85054646490125
hsa-miR-93-3p	-0.458017962922422	3.88027211965286	-3.34727750814598	0.000952595854065507	0.00249631145685916	-1.85399349502038
hsa-miR-29a-5p	-0.417557319404845	2.95475018501714	-3.32916671994818	0.00101368316352569	0.0026445867421759	-1.91166039711416
hsa-miR-3651	-0.47270341002526	0.921510156279568	-3.31108680925701	0.00107829060910362	0.00280069286523817	-1.96894554836414
hsa-miR-28-5p	0.337624881799551	6.56074425423568	3.29896195113881	0.00112374376537198	0.00290589246816454	-2.00720360252163
hsa-miR-3170	-0.488102297229671	1.59965684432788	-3.28375533659021	0.00118327006919451	0.00302845008404825	-2.05500513330022
hsa-miR-671-3p	-0.384006629566572	2.23916076045218	-3.28355194016507	0.00118408578017819	0.00302845008404825	-2.05564314139955
hsa-miR-675-3p	0.765160404988384	5.49395698772323	3.28292189200429	0.00118661587620289	0.00302845008404825	-2.05761923013265
hsa-miR-639	-0.289456199565898	0.501153649485124	-3.25741305911447	0.00129337598598868	0.00328663075227427	-2.13733519610764
hsa-miR-3127-5p	-0.523471072515172	2.97961541886014	-3.24836362251758	0.0013333471372474	0.00337359814467339	-2.16547876147801
hsa-miR-125b-1-3p	0.372526590395591	0.962054140129678	3.24485150531182	0.00134916677372318	0.00339897380332835	-2.17638213652755
hsa-miR-651-5p	-0.463126519500644	1.59790206010478	-3.23475206336958	0.00139563407138684	0.00350101367480374	-2.20767588981535
hsa-miR-450b-5p	-0.554046895708331	4.12879503285866	-3.22712761193627	0.00143169321499227	0.0035761868817041	-2.23124172884414
hsa-miR-376b-3p	0.387872798487822	0.706660568176502	3.21544353096275	0.00148863263532505	0.00370265829210086	-2.26725658860905
hsa-miR-3678-5p	-0.346600503476011	0.589247347479417	-3.20522472824964	0.00154014557019261	0.00380447776499234	-2.29865701158952
hsa-miR-98-5p	-0.37587146691118	5.8526229027792	-3.20475923373794	0.0015425310188555	0.00380447776499234	-2.3000852106848
hsa-miR-330-5p	-0.411285830443147	4.94138950234088	-3.19280203096683	0.00160499265487141	0.0039419694075712	-2.33670645887691
hsa-miR-504-5p	0.526309040279507	1.13668631333767	3.17208502478693	0.00171878964011681	0.00420387299478569	-2.39985963513139
hsa-miR-20b-5p	-0.941519542143618	4.44626429600102	-3.16487401179757	0.00176012046611343	0.00428709839671611	-2.42175313944673
hsa-miR-532-3p	0.492411404019202	5.04383632204132	3.16306568994135	0.00177062834559531	0.00429487123497706	-2.42723626087979
hsa-miR-758-3p	0.551804968761927	3.39137966878176	3.15386357884586	0.00182500534600034	0.00440855200865102	-2.45509402423047
hsa-miR-323b-3p	-0.651093900346625	2.35646635580742	-3.14838068233291	0.00185813491960278	0.00445379505750712	-2.47165713556992
hsa-let-7a-3p	-0.378418011740187	5.18903804270689	-3.14825359952033	0.001858909351089	0.00445379505750712	-2.47204072261382
hsa-miR-517a-3p	0.390222814836104	0.386262560495549	3.14569037865624	0.00187459325044157	0.004455005012183	-2.47977452147969
hsa-miR-517b-3p	0.390222814836104	0.386262560495549	3.14569037865624	0.00187459325044157	0.004455005012183	-2.47977452147969
hsa-miR-106a-5p	-0.548223111958158	4.04577807518171	-3.14102211072241	0.00190347228283037	0.00450539608879607	-2.49384485906487
hsa-miR-194-3p	-0.447243518615698	1.22047929220038	-3.13558370189235	0.00193763396133537	0.00456783588475446	-2.51021224516938
hsa-miR-1284	-0.230965352716093	0.354490829334762	-3.13347703680908	0.00195101867997061	0.00458099186057099	-2.51654544894062
hsa-miR-1251-5p	-0.646412548055433	0.674565447668695	-3.10393563523385	0.00214793279521914	0.00501102484199326	-2.60494293888327
hsa-let-7a-5p	0.312176862922541	15.177396733468	3.10346108549558	0.00215124064767002	0.00501102484199326	-2.60635666474426
hsa-miR-484	-0.486602699382677	6.50803532934145	-3.08629922803725	0.00227407399242256	0.00527621119981043	-2.65734972092767
hsa-miR-320a	0.449074059696034	8.82529745355428	3.08367627643521	0.00229340719937659	0.00530011821273251	-2.66512037549515
hsa-miR-708-5p	-0.572572155406045	5.11343388026655	-3.07265061946045	0.00237634356560874	0.00547024969808757	-2.69771802321743
hsa-miR-4326	-0.72920460045972	2.45538779985997	-3.05098569366127	0.00254741449723174	0.00584114183544934	-2.76145751818679
hsa-miR-181a-5p	-0.431228203814793	10.2717221245961	-3.0432963783937	0.00261080781819668	0.00596320696218464	-2.78397994241639
hsa-miR-431-5p	-0.436939664532796	1.10807221324644	-3.02443168877453	0.00277253280114287	0.00630804943515838	-2.83901344233794
hsa-miR-187-3p	-1.13358200448523	3.51903042869012	-3.01387617920075	0.00286699336575133	0.0064977803308727	-2.86966888727903
hsa-miR-34b-5p	-0.37198634322878	0.744140461432462	-2.96441658389975	0.00335025052867768	0.00756383484743769	-3.0119894017169
hsa-miR-15b-3p	-0.567731166957442	4.7936981169818	-2.96117192904102	0.00338442571382674	0.00761171606902795	-3.02124972218006
hsa-miR-769-3p	-0.392789793556901	1.5496853413661	-2.95732483358421	0.00342536007636349	0.00767437543826475	-3.03221724614082
hsa-miR-3191-3p	-0.208858997093342	0.354902390930135	-2.94083509370855	0.00360600593215271	0.00804838586377809	-3.07907740477194
hsa-miR-3922-3p	-0.261404478707724	0.594775591975892	-2.93604691572201	0.00366007119238129	0.00813811284063567	-3.09263881197099
hsa-miR-1254	-0.341237314555904	0.783127020080415	-2.93245439957775	0.00370112176084207	0.00819833386269546	-3.10280032150287
hsa-miR-182-3p	-0.24328887548414	0.323566264904053	-2.91204930538574	0.00394238310400671	0.00869992060921782	-3.16029746748332
hsa-miR-30b-5p	0.479774678863869	8.71991994641798	2.88599110118544	0.0042713682749621	0.00939061115132116	-3.23318142629086
hsa-miR-362-5p	0.484996772440035	3.07818723098557	2.8819103667501	0.00432509966804527	0.00947325934754692	-3.24453993917962
hsa-miR-3664-5p	-0.367870811689218	0.694525268615053	-2.85943659517818	0.00463222303233166	0.0101082339032665	-3.30682646646275
hsa-miR-324-3p	-0.360288124896385	4.44642457495118	-2.82518940708695	0.0051385968509426	0.011171690190753	-3.40086944067649
hsa-miR-16-5p	-0.404770772445794	9.03587572146258	-2.81468298113845	0.00530374665521048	0.011488189249478	-3.42950828444202
hsa-miR-92b-5p	-0.303805390034404	0.524033800651725	-2.80997680234074	0.00537927568257213	0.0116089515649626	-3.44230428111726
hsa-miR-222-3p	0.460192515522166	5.38858142260212	2.80525409287573	0.00545605141348652	0.0117315098158117	-3.45512512626607
hsa-let-7f-2-3p	-0.288769338823153	0.632152546904303	-2.80000581169389	0.00554253812633263	0.0118739776648075	-3.46934912556018
hsa-miR-30c-2-3p	0.566795277022091	5.66920193653101	2.77353925796468	0.00599795131768624	0.0128028997217521	-3.54070000975548
hsa-miR-340-3p	-0.355357512751872	3.38348819703309	-2.75435786931944	0.00634893487371029	0.0135029883002462	-3.59201474154705
hsa-miR-125a-3p	0.360715758978588	2.40045222047355	2.74517255788653	0.00652350905062663	0.0138241870495229	-3.61646957053833
hsa-miR-2110	0.288277585663391	0.878114656240037	2.72448124916873	0.00693278578549079	0.0146386520002989	-3.67127739870993
hsa-miR-29c-5p	-0.409884054978916	5.65911255853907	-2.71919968813919	0.00704090890445887	0.0148136685552593	-3.68520510328492
hsa-miR-3917	-0.322615668337907	1.00837868845489	-2.7121136908658	0.00718836589729059	0.0150698956489628	-3.70385137156134
hsa-miR-628-5p	-0.672955666813054	4.93799785728103	-2.69769555561798	0.00749704665242203	0.0156610903379777	-3.74165066739808
hsa-miR-143-5p	0.46249722440678	6.2636993510498	2.68524277633051	0.00777322504910095	0.0161804365383768	-3.77414525906637
hsa-miR-339-3p	-0.292760799557398	3.36534764254567	-2.66667604190701	0.00820205514734637	0.0170127433621637	-3.82233146881897
hsa-miR-376a-5p	0.377376983462506	1.0530026266077	2.66390701039696	0.00826780521601939	0.0170887382457866	-3.82949100420832
hsa-miR-34b-3p	0.378578935487415	1.19375946033361	2.66205333357566	0.0083120852240879	0.0171199790404898	-3.83427991488322
hsa-miR-455-3p	-0.540457486943065	7.5242359759275	-2.65612258112042	0.00845519524687169	0.017353844789908	-3.84958075286994
hsa-miR-423-5p	0.376989113144041	5.4989701664128	2.63661663221976	0.0089416517032391	0.018288325957496	-3.89967799007474
hsa-miR-127-5p	-0.510824062164142	8.14588452456638	-2.63149488025998	0.00907348461867343	0.0184935259415323	-3.91277460387603
hsa-miR-202-5p	0.351367489489963	0.859629997760993	2.61217370689735	0.00958667232276011	0.0194718915344643	-3.96196404101653
hsa-miR-24-3p	0.344280220512196	10.2838678335015	2.60775252604149	0.00970770433831149	0.0196464090157495	-3.97317182643485
hsa-miR-323a-3p	0.476173866088054	2.17609558967887	2.60659812329228	0.00973953155635963	0.0196464090157495	-3.97609531519089
hsa-miR-539-5p	0.433827003780684	3.59677492536455	2.59573981768457	0.0100435101071226	0.0201902069619212	-4.00353390516622
hsa-miR-2114-3p	-0.29084249233664	0.349281118985985	-2.59033596891019	0.0101979376322591	0.0204306805124099	-4.01714900185043
hsa-miR-643	-0.198391545932846	0.331985316022616	-2.58450285428855	0.0103670171790684	0.0206987723949428	-4.03181560094924
hsa-miR-3193	0.164051792583523	0.206613313967153	2.57847941981696	0.0105442442132844	0.0209812588243997	-4.04692799026059
hsa-miR-19a-3p	-0.432373303243394	4.24973623068796	-2.57566927119028	0.0106278511223705	0.0210761777325388	-4.05396707781078
hsa-miR-939-5p	-0.313626983194856	1.16188327016	-2.57028831769413	0.0107896016826489	0.0213249029889392	-4.06742550397674
hsa-miR-301b-3p	-0.298311982498179	0.683497615148387	-2.56383080365728	0.0109866188344839	0.0216414270330271	-4.08354145631059
hsa-miR-134-5p	0.455887307034123	8.63706458743282	2.54020520367228	0.0117351335641175	0.0230385398064782	-4.14217719286621
hsa-miR-665	0.187829107537777	0.303846195137305	2.53466403205318	0.0119171514204046	0.0233178929459249	-4.1558553883633
hsa-let-7a-2-3p	0.450478321106176	3.17141534907339	2.52501464301849	0.0122401381957473	0.0238703027272547	-4.17960714709982
hsa-miR-889-3p	0.441692957953058	3.36851270493288	2.51430445413893	0.0126077532539529	0.0245057985432794	-4.20586966978859
hsa-miR-937-3p	-0.481278880410693	1.68709718060923	-2.50907231634848	0.0127908921249884	0.0247797151068257	-4.21866101191114
hsa-miR-10a-5p	0.509230664512566	14.5537523351621	2.50696019443297	0.0128654908713886	0.0248422471760036	-4.2238175045477
hsa-miR-107	-0.261418061310354	5.66236699329755	-2.50392969892376	0.0129732027451828	0.0249680983981059	-4.23120891419657
hsa-miR-30a-3p	0.516916688396726	13.5654438162489	2.49628251582323	0.0132485813597174	0.0254147622815495	-4.24982283206171
hsa-miR-29b-3p	-0.384010860698803	9.04473006940674	-2.49011384195962	0.0134744955887583	0.0257639378195476	-4.26479862733582
hsa-miR-3648	-0.408813891177562	0.695999628164943	-2.48063735084083	0.0138282286067849	0.026354448675918	-4.28773646404841
hsa-let-7d-3p	0.305693157719492	8.33115052414607	2.47434635983593	0.0140675898922006	0.026723868177093	-4.3029180149308
hsa-miR-590-5p	-0.367578206265009	3.67608761989286	-2.47265084420486	0.0141327277769953	0.0267610038874073	-4.30700341587316
hsa-miR-340-5p	-0.316836582672966	3.74867458371596	-2.44122299807905	0.0153895814594593	0.02904721645242	-4.38224875720034
hsa-miR-2277-5p	-0.271861992766195	0.924230844322268	-2.43774099646748	0.0155347529109608	0.0292272434574807	-4.39052923289878
hsa-miR-30e-5p	-0.276298685227625	12.6219638063413	-2.42284231996473	0.0161696950825561	0.0303246358257522	-4.4258326769766
hsa-miR-185-3p	-0.337224465677203	2.32122322850184	-2.41567545078433	0.016483225915792	0.030814183479522	-4.4427418120247
hsa-miR-149-5p	-0.584867383541273	6.70134087765329	-2.40328537715656	0.01703795042844	0.0317500854015691	-4.47186197245481
hsa-miR-1269a	-1.27018170762708	2.44996791333688	-2.38317680168164	0.0179733788364062	0.0333872575220583	-4.51881958995467
hsa-miR-132-3p	0.303083423917918	6.07499542833227	2.37753967976982	0.0182436095700634	0.0337823306549754	-4.53191602972168
hsa-miR-497-3p	-0.263465545873684	0.778555867468112	-2.37569908175299	0.0183326157299419	0.0338403944448927	-4.53618580356493
hsa-miR-1180-3p	-0.445025796831363	3.6411290743564	-2.3739393935492	0.0184180668360764	0.033891552453846	-4.54026494094853
hsa-miR-3117-3p	-0.206406534613989	0.369687068390926	-2.3652506706523	0.018845158105885	0.0345690869004827	-4.56036409495232
hsa-miR-205-5p	1.05059754240338	10.9631556641847	2.35906703982108	0.0191543993456436	0.0349416640819257	-4.5746255957089
hsa-miR-27b-3p	0.327566974864073	9.06465825385208	2.35881062753002	0.0191673182868485	0.0349416640819257	-4.57521619937101
hsa-miR-514a-3p	-0.469701690692895	1.34668450953222	-2.30927037663505	0.0218117193491909	0.0396392546686535	-4.68817539055235
hsa-miR-7-5p	-0.436127182543396	1.17211256353009	-2.28818459120444	0.0230309043296193	0.0417257433379214	-4.73555974867989
hsa-miR-1266-5p	-0.382277636950167	3.77706950826513	-2.27965948887948	0.0235404925729289	0.0425177512009516	-4.75459962045207
hsa-miR-542-3p	-0.405846236717927	7.72520098287564	-2.27321194464119	0.0239324090298625	0.0430930187132801	-4.76895437974549
hsa-miR-556-3p	-0.19572826004067	0.341923540030361	-2.26182802137805	0.0246383034066916	0.0442283917422873	-4.79420453479557
hsa-miR-874-3p	0.291434557233778	5.15365998497975	2.25855510660276	0.0248445814975451	0.04446271139957	-4.8014415960706
hsa-miR-877-5p	-0.297872952370956	1.11120228435469	-2.24640899036932	0.0256233159977529	0.0457169802148357	-4.8282114054606
hsa-miR-377-3p	0.297716326918446	1.04668770739893	2.24384997279533	0.0257900685883118	0.0458750613979971	-4.83383381305186
hsa-miR-26b-5p	0.357227826371115	9.44009489225803	2.23662254251126	0.0262661388284563	0.0465807356262956	-4.84968004215009
hsa-miR-186-3p	-0.168782839158234	0.337956995280406	-2.21887396209971	0.0274677948569953	0.0483982954647394	-4.88838627675742
hsa-miR-548e-3p	-0.183083439314907	0.366623861455897	-2.21819005346671	0.0275150383817444	0.0483982954647394	-4.88987183902177
hsa-miR-545-5p	-0.231703698739921	0.653295473790825	-2.21785249078213	0.0275383827686933	0.0483982954647394	-4.89060491907411
hsa-miR-3607-5p	-0.223173423635433	0.454404370905613	-2.2069185160865	0.0283038849145511	0.0495951655069895	-4.91429225594383
hsa-miR-194-5p	-0.316163709843057	7.33699958210207	-2.18123667617242	0.0301748356157996	0.0527161562692689	-4.96948784996006
hsa-miR-30c-5p	0.312556193456821	9.49957534030391	2.17669993429599	0.0305162288905254	0.0531543808864641	-4.97917383461919
hsa-miR-3614-3p	-0.316390797903298	0.962195790560231	-2.16788963486217	0.0311887578985778	0.0541650913800744	-4.99792861215726
hsa-miR-146b-3p	0.376507218415664	6.48160969862706	2.15199054405635	0.0324348333468211	0.0561629710164719	-5.03158871515187
hsa-miR-188-3p	-0.280523104300469	1.18388234708658	-2.15040713370456	0.0325612504586732	0.0562160412330623	-5.03492793747774
hsa-miR-22-3p	0.223070828432476	16.1252896997354	2.13741886418682	0.0336143401785005	0.0578639814802926	-5.06222950595964
hsa-miR-548o-3p	-0.18120988988311	0.445250954332487	-2.13437337754917	0.0338654698014884	0.0581258209750693	-5.06860816755065
hsa-miR-103a-3p	-0.249127949210944	13.8128018027436	-2.1304245170582	0.0341934939950668	0.0585177287903913	-5.07686589643135
hsa-miR-217	0.464617788013876	3.89847349484118	2.12046931392412	0.0350326075214919	0.0597794785323131	-5.09761864042443
hsa-miR-629-5p	-0.333833920055826	6.89618570390653	-2.11880775983888	0.0351743674947668	0.0598474020852989	-5.10107323536204
hsa-miR-632	-0.16523144796498	0.344106210680825	-2.11729847107336	0.0353035633985835	0.0598936176733194	-5.10420899287561
hsa-miR-100-3p	0.148121093646527	0.227226494013275	2.11357025548798	0.0356244487947728	0.0602638370101776	-5.11194566842461
hsa-miR-19b-1-5p	-0.28883037257143	2.66064080790073	-2.09201952829712	0.0375287956556434	0.0633028823271916	-5.15640994235976
hsa-miR-320c	0.240458673300615	0.92064708194083	2.08135796523964	0.0385027197287048	0.064685698485526	-5.17824508777627
hsa-miR-214-5p	-0.324262698104016	4.67756352770253	-2.08064097069227	0.0385689854683716	0.064685698485526	-5.17970965511994
hsa-miR-214-3p	0.359967130041345	2.65791834549347	2.07566204134117	0.0390318419894206	0.065275473640427	-5.18986644889597
hsa-miR-3662	-0.222453482061616	0.429024812923766	-2.0739001727781	0.0391967642595217	0.0653650585805093	-5.19345496753409
hsa-miR-23b-3p	0.295430281757968	9.52835191938836	2.06935189573873	0.0396252680689821	0.0658924429362394	-5.20270518460005
hsa-miR-150-5p	0.683672388297582	9.34574268077339	2.0639357924634	0.0401407457251242	0.0664265523243077	-5.21369484927915
hsa-miR-136-5p	-0.373819903185788	4.96576359512281	-2.06360109852862	0.0401727871807994	0.0664265523243077	-5.21437305696038
hsa-miR-3687	-0.327751903617571	0.717611483147328	-2.04990310264222	0.0415030073577313	0.0684333295477199	-5.24203905782552
hsa-miR-1228-3p	0.231971660933044	0.76225270696035	2.02554646561332	0.0439610760344772	0.0722833379054289	-5.2907935381969
hsa-miR-664a-3p	0.346409769921301	5.20117762940275	2.01529721888581	0.045031822652199	0.073837094683913	-5.31114127663128
hsa-miR-3690	-0.228659028949249	0.545638065738908	-2.00078742195525	0.0465854615959843	0.0761717714675286	-5.33977704337818
hsa-miR-658	-0.134744519850354	0.277533815550196	-1.98770164742778	0.0480253342570302	0.0783079755802131	-5.36543103562257
hsa-miR-942-5p	0.295458301481555	2.60441770499943	1.97223397760106	0.0497756603496525	0.0809314080435125	-5.39554482605597
hsa-miR-20a-3p	0.324355009812232	3.12566673517529	1.97106590000794	0.0499099995089464	0.0809314080435125	-5.3978097052009
hsa-miR-2114-5p	-0.203583440999873	0.382090937966421	-1.95719237531561	0.0515291099135352	0.0833266873808406	-5.4246109677683
hsa-miR-188-5p	-0.270414727381335	1.21843128232717	-1.95534784549019	0.0517476721766131	0.0834502295815161	-5.42816049249383
hsa-miR-423-3p	-0.257081240770924	6.79863372079719	-1.94418221848096	0.053087441560944	0.0853762416336277	-5.4495779657132
hsa-miR-3614-5p	-0.398791644124812	1.60211776186886	-1.92931640540673	0.0549163623646427	0.0880762423717083	-5.47790876563277
hsa-miR-219a-5p	-0.202933369799332	0.670880059186377	-1.92213293483226	0.0558189125324974	0.0892798410260925	-5.49152335227625
hsa-miR-331-5p	-0.217735186535494	1.98908904129102	-1.913979926802	0.056858312172897	0.0906951881670938	-5.5069158806186
hsa-miR-30d-5p	0.251312204414347	12.5698397257811	1.88615259662223	0.0605287390337608	0.0962882650753864	-5.55897518229169
hsa-miR-3615	-0.297415921858155	1.53777525730319	-1.8604560454797	0.0640916277973146	0.101680501397361	-5.60639163104164
hsa-miR-23a-3p	0.209980974707625	11.6245698012604	1.84845480995442	0.0658143957505611	0.104132211066252	-5.62832064623198
hsa-miR-1304-5p	0.125433327400372	0.240838756953833	1.83826261234345	0.0673074832456122	0.10620831361606	-5.646835948888
hsa-miR-541-3p	0.191133188648663	0.50765370112187	1.8329693213294	0.0680939177328372	0.107161205654626	-5.65641260201283
hsa-miR-212-3p	0.26731145631862	2.07524519582991	1.82323641498985	0.0695598003682273	0.10917540859933	-5.67395142818971
hsa-miR-150-3p	0.413916297269693	1.77503648584679	1.80036316025688	0.0731076135910416	0.114375078570335	-5.71481212515023
hsa-miR-22-5p	-0.283525425621815	4.6605739463965	-1.79938623185518	0.0732624012648143	0.114375078570335	-5.7165461408372
hsa-miR-642a-5p	-0.355100717159156	2.40223084980398	-1.76901997490484	0.0782098640726892	0.121775040346601	-5.76998875951911
hsa-miR-151a-5p	-0.212396683472656	6.44211413892848	-1.76072844192352	0.0796073653443972	0.123370114598491	-5.78442748704939
hsa-miR-205-3p	0.308752965259075	1.18304589483897	1.76045004853356	0.0796546395789235	0.123370114598491	-5.78491113067441
hsa-miR-1292-5p	-0.150525357610652	0.485481398495421	-1.74801573588597	0.0817896560612111	0.126343495020871	-5.80643692006243
hsa-let-7d-5p	-0.209138010849361	7.73595528047272	-1.73639333697557	0.0838272920860553	0.129151234788752	-5.82642280302716
hsa-miR-148a-5p	-0.268169689956449	5.11701417462842	-1.72340786791767	0.086152631762082	0.132386373938068	-5.84859898668763
hsa-miR-30c-1-3p	0.182187045022593	0.950331653829977	1.72210656509807	0.086388522827292	0.13240225300162	-5.85081236938866
hsa-miR-106b-3p	0.197349167493441	8.39534420277513	1.69824903974173	0.0908070494687495	0.138811817807698	-5.89110271200417
hsa-miR-95-3p	0.25417581529747	1.77474615861729	1.69323857436263	0.0917578727500567	0.13990096442671	-5.89949469342447
hsa-miR-1248	-0.23368851587202	0.489693086204252	-1.69161606985763	0.0920674916284083	0.140009371984134	-5.90220702706771
hsa-miR-193b-3p	-0.270630279934597	6.90521938761214	-1.67204534069483	0.0958690703590232	0.145413809562653	-5.93472346475647
hsa-miR-1224-5p	-0.287177829638231	0.693406831474576	-1.65356472707221	0.0995740291787087	0.15064421424717	-5.96508964092982
hsa-let-7e-5p	0.192444274641442	10.178686385378	1.64692402392708	0.100933095213169	0.15230778120856	-5.97592073910384
hsa-miR-627-5p	0.201003453368684	1.06771790905654	1.62424422959864	0.105687147140437	0.159072706080606	-6.01259081730335
hsa-miR-338-5p	0.270673585154867	1.63567131274948	1.62161961102396	0.106248666500641	0.159508867610937	-6.0168023823914
hsa-miR-3928-3p	-0.220425278830965	1.55928465964062	-1.59350108273641	0.112414932851205	0.168335626488921	-6.06150461623912
hsa-miR-370-3p	0.285051338859342	2.77605677663202	1.59157997944915	0.112846377802214	0.168551714427225	-6.06453083744376
hsa-miR-624-5p	0.190721353979091	0.81576368060634	1.5864967311254	0.113994320756878	0.169834178386516	-6.07252100641909
hsa-let-7f-5p	0.227712941718149	12.9983230204167	1.58332302560055	0.114715714012478	0.170381444807679	-6.07749695559201
hsa-miR-1275	-0.126135580034336	0.309426194320509	-1.58233002521092	0.11494216719564	0.170381444807679	-6.07905184606682
hsa-miR-92a-1-5p	-0.245623695407548	1.91979482543702	-1.55414131336517	0.121519434394387	0.179677350099509	-6.12279288863721
hsa-miR-382-5p	0.259950917406529	4.5561890495582	1.53895592759573	0.12518347082086	0.184629892894082	-6.14603729385399
hsa-miR-199b-3p	-0.236811983831899	12.0781159553696	-1.51747299294779	0.130514397050131	0.192009902427136	-6.17853945065243
hsa-miR-146a-3p	-0.348366579175714	0.896080217212991	-1.51601369956757	0.130882850387965	0.192070582944338	-6.18073101626043
hsa-miR-3136-5p	-0.145305515967734	0.59429467643037	-1.51411856089843	0.131362560597452	0.192293823118964	-6.18357404894646
hsa-miR-551a	0.156608692169941	0.402196766713737	1.50331518760101	0.134123430538317	0.19524734881582	-6.19971437252719
hsa-let-7b-5p	0.198337962221506	14.7804982666039	1.50324492712993	0.134141532745605	0.19524734881582	-6.19981897133334
hsa-miR-339-5p	0.260883180123272	5.57112057901255	1.49991279318246	0.13500222366938	0.19524734881582	-6.2047741112569
hsa-miR-199a-3p	-0.233584450710708	12.0823069769105	-1.49972647236111	0.13505047689223	0.19524734881582	-6.2050508663533
hsa-miR-615-5p	-0.12361704800618	0.343206010465241	-1.49908043443677	0.135217891192701	0.19524734881582	-6.20601020967407
hsa-miR-103a-2-5p	-0.201149571419462	1.30971770566654	-1.49847114587702	0.135375930098874	0.19524734881582	-6.20691461007816
hsa-miR-130a-5p	0.194557074874862	0.996598754306858	1.49290287843532	0.1368269037239	0.19685635413218	-6.21516318915503
hsa-miR-577	0.436165863812987	1.91703670995689	1.48704369618203	0.138366693248959	0.198584960726501	-6.22381019432657
hsa-miR-454-5p	-0.166138845636187	0.686163183072863	-1.46960075213892	0.143030289772065	0.204777512429761	-6.24935506270639
hsa-miR-1229-3p	-0.170145591553174	0.775499283378394	-1.4621212718701	0.145066835103108	0.20706108416736	-6.26021801124178
hsa-miR-26b-3p	0.182957209973927	5.12091389589113	1.46093682697339	0.145391381366568	0.20706108416736	-6.2619332696837
hsa-miR-29b-2-5p	-0.216359568599899	5.8048012856184	-1.45987238712921	0.145683522591346	0.20706108416736	-6.26347357819578
hsa-miR-330-3p	-0.196413853945082	1.91998337240452	-1.45114040076267	0.148097164195973	0.209983177253711	-6.2760676813931
hsa-miR-3150b-3p	-0.277031115716065	1.43393136815089	-1.44621078970475	0.149473291418239	0.211423667620497	-6.28314487400884
hsa-miR-935	0.370071588122514	1.55824629841008	1.44134956840823	0.15083992366083	0.21284383458872	-6.29010072348309
hsa-miR-1288-3p	-0.116826328316339	0.423132915126255	-1.42793346818543	0.154661313518154	0.217712688333708	-6.30917827092984
hsa-miR-361-3p	0.158062137100167	7.14961871215698	1.42440064974751	0.155679797015619	0.218622107292269	-6.31417274791383
hsa-miR-26a-1-3p	-0.29651026721017	2.34832222052441	-1.41662049503131	0.157940809459595	0.221267912059147	-6.32512897719107
hsa-miR-30d-3p	-0.168673393016923	2.71976833519289	-1.4004138877794	0.162730930440991	0.2274358480211	-6.34776218323254
hsa-miR-15a-3p	-0.0963619522506267	0.273630217190101	-1.39452463340327	0.164498653605656	0.229360355502422	-6.35592335518182
hsa-miR-618	-0.162030597508685	0.47624162456611	-1.38900940577031	0.166167271881196	0.230538641568013	-6.36353554677772
hsa-miR-491-3p	0.188583317776868	0.952318626524595	1.38860668774247	0.166289613314996	0.230538641568013	-6.36409022158452
hsa-let-7g-5p	0.165520761504524	9.17671115885877	1.38784251267377	0.166521948934987	0.230538641568013	-6.36514230646456
hsa-miR-374a-3p	-0.161596344738646	9.41326658141439	-1.38208458842664	0.168280461268322	0.232425013563541	-6.37305126658188
hsa-miR-29b-1-5p	-0.21098088796051	2.70008330169304	-1.34744162125205	0.179157942702988	0.246867869405291	-6.41995321863623
hsa-miR-7-1-3p	-0.257293534182041	4.59399434889837	-1.3393398139208	0.181776130005959	0.249888965605381	-6.43075292003154
hsa-miR-616-5p	-0.192046223734087	1.77526365206209	-1.3330823438934	0.183817776346716	0.25165142980185	-6.43905023145483
hsa-miR-548j-5p	-0.101842085509022	0.334833346945125	-1.33278379468421	0.183915610536616	0.25165142980185	-6.43944514699269
hsa-miR-508-3p	-0.343971237046724	2.55965488642247	-1.32110927406889	0.187771832241408	0.256330384943503	-6.45481968955873
hsa-miR-765	-0.0968569687038834	0.249509739306033	-1.31239827270255	0.190688068737755	0.259707416123113	-6.46620468580421
hsa-miR-766-3p	-0.190596469295614	3.23979789393625	-1.2823322183517	0.201011254616268	0.273133348286457	-6.50492987343186
hsa-miR-151a-3p	-0.139920871714931	11.0261838458791	-1.27755457428819	0.202688754969369	0.274776672441154	-6.51100204392601
hsa-miR-18a-3p	0.184622762465813	1.111131530531	1.27193370546248	0.204675438983898	0.276830605261631	-6.51811730386773
hsa-miR-548t-5p	-0.0816526749196744	0.200780955250567	-1.2631337001281	0.207814348220367	0.280429936564036	-6.52919478683561
hsa-miR-502-5p	-0.120720782436848	0.548142802791443	-1.25212066151974	0.211791952777379	0.28483361195001	-6.54295118054724
hsa-miR-548v	-0.158797249999164	1.13188872121636	-1.25044484866536	0.212402032558346	0.28483361195001	-6.54503402288825
hsa-miR-625-3p	-0.195159739859856	7.71867401655921	-1.25008438096208	0.212533427656055	0.28483361195001	-6.54548168310156
hsa-miR-362-3p	-0.165791222394621	1.06509024155107	-1.23183346592589	0.219263548163426	0.292909978480554	-6.56798080480211
hsa-miR-1185-5p	0.0852815153470944	0.258165777022638	1.23104498846739	0.219557735147264	0.292909978480554	-6.56894545548385
hsa-miR-9-3p	0.284465169034788	1.41181137364456	1.21539729492819	0.225455094916244	0.300095557178765	-6.58796328026626
hsa-miR-1306-3p	-0.15246286092001	1.17376281730402	-1.20737070894907	0.228523985590355	0.303492261406195	-6.59762539896059
hsa-miR-887-3p	-0.240185616992705	2.65023565139263	-1.20162167513816	0.230740402012173	0.305744054133511	-6.60450702703435
hsa-miR-31-3p	0.240377376511912	1.67007202268012	1.19113929304179	0.234821153328196	0.310450488746962	-6.61697100660662
hsa-miR-455-5p	0.179951636818316	4.17746161849318	1.18317163107381	0.237957157894237	0.313889554345881	-6.62637272405189
hsa-miR-509-3p	-0.172942709519359	2.34149164049532	-1.17785073211698	0.240067926675221	0.315564827534258	-6.6326165868456
hsa-miR-25-5p	-0.0950379582545723	0.318958070538677	-1.17726184778306	0.240302347372766	0.315564827534258	-6.63330591021146
hsa-miR-550a-5p	0.172811920891909	2.05535615592854	1.16522116197144	0.245131085792967	0.321187382501053	-6.64732554714724
hsa-miR-548q	0.0787306028996914	0.276308119442073	1.15727892622347	0.248353470680944	0.324684826925867	-6.65649516806668
hsa-miR-556-5p	-0.106272520146323	0.360945928341587	-1.15537778767881	0.249129219696954	0.324975226582471	-6.65868091180881
hsa-miR-374b-3p	-0.133488924982178	1.46985808675273	-1.15397132657869	0.249704214483145	0.325003046345025	-6.66029563765233
hsa-miR-1287-5p	0.171843956906335	4.95444514799686	1.15249171383448	0.250310122083246	0.325070888634657	-6.66199224870984
hsa-miR-3940-3p	-0.11705366007079	0.565847170624873	-1.13572222581903	0.257249577131833	0.333345478535068	-6.68107071144142
hsa-miR-135a-5p	-0.272008895239007	1.24066069086541	-1.09638173429354	0.274053220545738	0.354229381618458	-6.72474236146046
hsa-miR-146b-5p	-0.182529609116479	8.7934752626335	-1.09519168838871	0.274573030044972	0.354229381618458	-6.72603969018057
hsa-miR-576-5p	0.174773844626338	3.87207201856537	1.08111878446104	0.280771450557479	0.360769476213962	-6.7412755187687
hsa-miR-3605-3p	-0.174695188117349	2.34244731553583	-1.08089307735254	0.280871636507293	0.360769476213962	-6.74151828821755
hsa-miR-24-2-5p	0.172598743458686	4.8976113955484	1.07680151410272	0.282692018758778	0.36231487993756	-6.74591045390126
hsa-miR-193a-3p	-0.155129228016095	4.16982988054001	-1.06997565433787	0.285746800403292	0.365432182650833	-6.75320109728666
hsa-miR-652-3p	0.177376771172967	4.94720655209462	1.06157045619295	0.289539130515026	0.36947710785287	-6.7621155524506
hsa-miR-19b-3p	0.173822995730966	6.81988207954054	1.05482670749108	0.292606393486334	0.372581242899085	-6.76921755626271
hsa-miR-372-3p	-0.123579324143181	0.453143472612574	-1.04268104465252	0.298185827247224	0.378863810809784	-6.78189537348402
hsa-miR-363-3p	-0.290678891349766	3.62846458328203	-1.02883298777862	0.304634027586603	0.386220678603317	-6.79617271317338
hsa-miR-320d	-0.132253141250585	1.02680693198258	-1.02575853083517	0.306078160967396	0.387215259672115	-6.79931682053782
hsa-miR-2355-5p	0.132930389924788	5.44282908631906	0.996539519449041	0.320030625099586	0.403995649319262	-6.8287322778453
hsa-miR-744-3p	-0.161946792546485	4.41847627062254	-0.979863757868646	0.328178291304512	0.413391967802036	-6.84514243246185
hsa-miR-516a-5p	0.21417621282772	0.71873535701487	0.977686955257243	0.329251769998372	0.413856079205663	-6.84726430105981
hsa-miR-18a-5p	-0.174885212585635	2.85518198516739	-0.972780071747182	0.331679963195066	0.416017389733982	-6.85203018845387
hsa-miR-3942-5p	-0.0620674100919778	0.219778284913555	-0.964691672802115	0.335707907856214	0.420171731154792	-6.85983425719162
hsa-miR-1291	-0.107595203356856	0.688350241256703	-0.940668497961825	0.347857220226862	0.434451464410996	-6.88263181867396
hsa-miR-154-3p	0.121634167002103	1.15037282112905	0.913316043769663	0.362028426829896	0.451190417301803	-6.90789418579355
hsa-miR-181a-2-3p	0.118993264651971	9.33313726970132	0.911524535229081	0.362969136178269	0.451404413001364	-6.90952297997877
hsa-miR-380-5p	0.0831773771980844	0.495185603256709	0.890896359487904	0.373911574774511	0.464029797870271	-6.92804880164499
hsa-miR-218-1-3p	0.0988749663981865	0.840386508726576	0.887090379370027	0.375952722596138	0.465578582624331	-6.93142087344253
hsa-miR-3130-3p	-0.054397317862109	0.205713877896566	-0.880650661621722	0.379422076853276	0.467631948037603	-6.93709376304548
hsa-miR-223-5p	0.171413451145413	1.780090980235	0.88056383140642	0.379468991059835	0.467631948037603	-6.93716997319885
hsa-miR-3909	0.0723476189951318	0.397439117654565	0.879580103448016	0.380000748234986	0.467631948037603	-6.93803286169258
hsa-miR-3944-3p	-0.0629143357859964	0.2635224241713	-0.876921906002203	0.381439949419738	0.468421025751854	-6.94035973848707
hsa-miR-2277-3p	0.0697133350288692	0.33374921727712	0.875209480711418	0.382368871385948	0.468581477042905	-6.94185502018953
hsa-miR-34c-3p	-0.145360991532697	1.87577046829735	-0.870899222496473	0.38471318516347	0.470472166022827	-6.94560586576738
hsa-miR-582-5p	0.167101312753311	2.62391158748614	0.867434651355694	0.386603935438515	0.471801476304383	-6.94860744659371
hsa-miR-3187-3p	-0.0723669446794812	0.299142956552645	-0.861043569058247	0.390106739260445	0.474643565663624	-6.95411326327044
hsa-miR-877-3p	-0.0699024415540455	0.335891502070459	-0.860237345816128	0.390549986738552	0.474643565663624	-6.9548049384505
hsa-miR-502-3p	0.114400415579849	2.8900816201821	0.850572856734269	0.395887297808633	0.480136040937329	-6.96304618142026
hsa-miR-296-3p	-0.124894170735486	0.819005849929613	-0.832776768082517	0.405830652477652	0.491180604132746	-6.97797944120419
hsa-miR-320b	-0.134056398897636	2.49116301250277	-0.814969720053467	0.415928921065294	0.500937553308117	-6.99260774130315
hsa-miR-3200-3p	-0.152108368787525	1.96672601343556	-0.814113089762929	0.416418446188045	0.500937553308117	-6.99330352949172
hsa-miR-23b-5p	0.0851467079439394	0.609933224092216	0.814053793162694	0.416452344147123	0.500937553308117	-6.99335166555607
hsa-miR-450a-5p	-0.143473806181967	3.49222513134792	-0.789505447744774	0.430626127503703	0.516927478209967	-7.0129801263864
hsa-miR-3682-3p	-0.0869855523732448	0.838195269886322	-0.771917550493336	0.440952090292768	0.528242606126234	-7.02667557959277
hsa-miR-532-5p	0.0889370311698325	9.24229738656766	0.74736734576795	0.455601798654452	0.544680765397481	-7.04527918955496
hsa-miR-17-5p	-0.123067920327747	8.2971582770778	-0.742361889837647	0.458622159402029	0.546585325214977	-7.04899878759104
hsa-miR-2116-3p	0.0712717935860607	0.585380518804967	0.740291187203537	0.459874946007604	0.546585325214977	-7.05053027072558
hsa-miR-196b-5p	-0.169551014366212	8.46838984543371	-0.740103931692081	0.459988331611923	0.546585325214977	-7.05066855421977
hsa-miR-10a-3p	0.137227740850188	1.5976268714004	0.713782429269467	0.476082154112027	0.563992038344761	-7.06975985534074
hsa-miR-105-5p	-0.277303918187876	1.56559918188463	-0.712012738018793	0.477175235391549	0.563992038344761	-7.0710187443663
hsa-miR-499a-5p	0.0467040626082905	0.218224394824116	0.711455572562108	0.477519664492923	0.563992038344761	-7.07141444606548
hsa-miR-23c	0.0491432292227428	0.267325912611852	0.707945882787981	0.479692432007792	0.565420597567418	-7.07389995508893
hsa-miR-582-3p	-0.142862549334795	6.88959838103426	-0.700835895051657	0.484110648845417	0.569484871487494	-7.07889763078201
hsa-miR-324-5p	-0.114332274622064	4.60650033352529	-0.687400630420953	0.492519751975048	0.578218188818706	-7.0882042551901
hsa-miR-152-3p	0.0829207583121434	7.92113875182993	0.671308289326885	0.502694769078607	0.588985687523238	-7.09911529940566
hsa-miR-193b-5p	0.111882467236452	3.31881074881969	0.663957381974082	0.507379616360775	0.593290507577241	-7.10401375455761
hsa-miR-496	0.0969150043290632	1.28743513149829	0.651317803911897	0.515488654855099	0.60157423538756	-7.11231082190629
hsa-miR-365a-5p	-0.08182746421359	1.06453582563396	-0.645048655102746	0.519535662875336	0.602517944358977	-7.11636716887405
hsa-miR-628-3p	-0.0627758596204758	0.525110404197942	-0.644886216907003	0.519640742698082	0.602517944358977	-7.11647175221867
hsa-miR-1228-5p	0.0718624970360602	0.671139269373806	0.643063087217881	0.520820865700982	0.602517944358977	-7.11764374605602
hsa-miR-1910-5p	-0.0510544401990966	0.278714358415094	-0.642337627220811	0.521290846535845	0.602517944358977	-7.11810918647351
hsa-miR-3158-3p	0.0432172507797288	0.222490967397254	0.642123669203343	0.521429498695673	0.602517944358977	-7.11824635763374
hsa-miR-9-5p	0.218097412624674	9.93740387804639	0.622172554321311	0.534441923094963	0.616340685376706	-7.1308371557501
hsa-miR-424-5p	-0.144229096330625	7.16234310288678	-0.614015013288435	0.539809514936272	0.621310167191356	-7.13587116673626
hsa-miR-767-5p	-0.194496644724341	0.981599478853641	-0.609190054933039	0.542997030031029	0.623755883812551	-7.13881747664174
hsa-miR-409-3p	0.101641110808703	4.51295773842578	0.604276241283411	0.546252915263969	0.626270432148339	-7.14179423215271
hsa-miR-501-5p	0.070121309748316	1.38477853004346	0.577101255791145	0.564432950033329	0.645318296672883	-7.15782265000864
hsa-miR-500b-5p	-0.0779747394835892	1.86555677876634	-0.576163110759155	0.565065765740821	0.645318296672883	-7.15836286020087
hsa-miR-320e	0.0398672439405844	0.237890291676556	0.559236822645783	0.576541791350827	0.657145692277544	-7.1679589354427
hsa-miR-221-5p	0.0723087603853176	1.14217332960004	0.553541727281979	0.580427792307065	0.659674232215864	-7.17112352131861
hsa-miR-500a-5p	-0.0747389369005738	1.86634560180373	-0.552693250146441	0.581007799072575	0.659674232215864	-7.17159222841326
hsa-miR-153-3p	-0.136548064503355	1.86737199822376	-0.532472748505238	0.594910323774434	0.674155135242457	-7.1825500360003
hsa-miR-653-5p	-0.100259077343934	3.88880309360462	-0.525607562074263	0.599664987581779	0.678233810617542	-7.18617775857908
hsa-miR-580-3p	0.0385819713030084	0.325972551138761	0.519898730449873	0.603631924588775	0.68140757641079	-7.18915867266941
hsa-miR-29c-3p	0.0797674214016748	10.5477691632969	0.51092679151707	0.609890186626898	0.687150747696716	-7.19377781551182
hsa-miR-581	-0.0502121071290216	0.659171701956489	-0.505117511705238	0.613957784832448	0.690408466851814	-7.19672589470757
hsa-miR-138-5p	0.0614858782447764	0.597275117602666	0.492285867968822	0.622984720734821	0.699219944687075	-7.20311845696142
hsa-miR-3926	0.0562695157904058	0.804099191862425	0.461417973745283	0.644932867955854	0.72247250666047	-7.21782403834191
hsa-miR-744-5p	0.0621167044748514	4.59794517916507	0.441320472618457	0.659393728962005	0.737152718481452	-7.2268878429098
hsa-miR-3653-3p	0.0709712782498761	3.08538206722013	0.439722531792686	0.660549114005526	0.737152718481452	-7.2275912111743
hsa-miR-33a-3p	-0.0659132286641451	1.35007875451052	-0.436617745496153	0.662796345829755	0.738257030364452	-7.22895056761357
hsa-miR-27a-3p	-0.0562558114822274	9.82849664880805	-0.433186381934736	0.665283510925962	0.73962390324534	-7.2304417214261
hsa-miR-20a-5p	0.0703348269440518	7.31232408675112	0.421263788427837	0.673954106731602	0.747555348267654	-7.23553156159216
hsa-let-7f-1-3p	-0.0535254930402385	1.85058816441517	-0.41987796620569	0.674964794858359	0.747555348267654	-7.23611397865146
hsa-miR-3691-5p	-0.0236410468453939	0.151375315950234	-0.411604474085473	0.681010928088856	0.752831289619884	-7.23955119525737
hsa-miR-570-3p	0.0364520026988137	0.416824250632011	0.391333652142313	0.69591128888339	0.766919114394359	-7.24768399803981
hsa-miR-185-5p	-0.0447456332081604	5.56009554824623	-0.390715210789424	0.696367781894708	0.766919114394359	-7.24792567487249
hsa-miR-15b-5p	0.0674679588647056	7.08748950735295	0.38114116854042	0.703448747809336	0.773266694689289	-7.25161835657474
hsa-miR-222-5p	-0.0596343308121545	2.34101595298383	-0.370034078336173	0.711696074670369	0.780870272582256	-7.25578768824851
hsa-miR-135b-5p	0.0985411909181217	2.63823226048877	0.364420104585967	0.715877634316105	0.782720054715045	-7.25784818400146
hsa-miR-548d-3p	-0.0282794453389863	0.258000439068762	-0.362454286691637	0.717343908543931	0.782720054715045	-7.2585622601504
hsa-miR-421	0.0468647588257736	1.24831608811431	0.362402881777302	0.717382264798457	0.782720054715045	-7.25858088103617
hsa-miR-3684	0.0240013660499049	0.176750385634364	0.358407934254481	0.720365318928755	0.784516590373245	-7.26001993931799
hsa-miR-338-3p	0.0654413378727101	7.85583380673377	0.348772792667311	0.727577515298101	0.790903706444418	-7.26342514752172
hsa-miR-3130-5p	0.0727777693838951	2.14592980318611	0.345016960394946	0.730395503590148	0.792499372656962	-7.26472740874974
hsa-miR-101-3p	-0.042048854101699	13.3163720852735	-0.341061802940112	0.733367009296198	0.794255414127063	-7.26608355588888
hsa-miR-660-5p	-0.0422457822753941	4.75678060196546	-0.319184916380378	0.749874690336553	0.810638016993658	-7.27330255538982
hsa-miR-548k	0.0218210017433525	0.203076630997723	0.299698266162651	0.764676768129774	0.825119968551796	-7.2793303177393
hsa-miR-885-5p	-0.0650833858038299	0.934274587117661	-0.294619106346279	0.768549411036349	0.827777072070342	-7.28083912852649
hsa-miR-664a-5p	0.041511051216137	2.61404216300519	0.291482769562207	0.770943647651489	0.828835020460484	-7.2817579367265
hsa-miR-1538	-0.0214081155055154	0.283326574930473	-0.287967983451798	0.773629398651733	0.83020193237398	-7.282775937595
hsa-miR-501-3p	0.0404245619604549	5.36346572192708	0.273581973411545	0.784650301009723	0.839786410418048	-7.28681398131509
hsa-miR-589-5p	-0.0311395741958922	5.64242666280867	-0.272576749677278	0.785422043133745	0.839786410418048	-7.28708841158234
hsa-miR-487a-3p	0.0271605109052028	0.462313256210351	0.266574236645838	0.790034757162639	0.843182549917217	-7.28870610972651
hsa-miR-500a-3p	0.0364620018767923	7.44955063117543	0.262224007456535	0.793382394955673	0.844318276091156	-7.2898560130744
hsa-miR-548s	0.0270557676586227	0.438142255846451	0.261453639115298	0.793975619084017	0.844318276091156	-7.29005767513954
hsa-miR-636	-0.0224745900999118	0.338533384651381	-0.253095596338796	0.8004193940814	0.849473293338472	-7.29220747342761
hsa-miR-489-3p	-0.0284826104876243	0.382993758227065	-0.251413953344812	0.801717554530687	0.849473293338472	-7.29263157925326
hsa-miR-519a-5p	0.0578315792228679	0.921959705074386	0.239514356048121	0.810919112478254	0.856557721052579	-7.29555188079967
hsa-miR-380-3p	0.0151466559210764	0.206916230184102	0.23883258851568	0.811447110794477	0.856557721052579	-7.29571490891101
hsa-miR-409-5p	-0.0480283969823336	3.7404996704475	-0.237110277994193	0.812781346893163	0.856557721052579	-7.29612468870125
hsa-miR-424-3p	0.0410981362212297	2.03351048804726	0.232660168715207	0.816231273086606	0.858651894806161	-7.29716975386958
hsa-miR-542-5p	-0.0337613187146721	1.78311790775068	-0.217219318875493	0.828229130067263	0.869714667888164	-7.3006424191472
hsa-miR-18b-5p	0.0206408614682264	0.462994403274208	0.21222672377892	0.832117270374898	0.872237210196545	-7.30171428161193
hsa-miR-34a-3p	-0.0211233107743651	0.643088769384053	-0.208409308468993	0.835092999658649	0.873796062031421	-7.30251703756256
hsa-miR-146a-5p	0.0388447699319761	6.77756908537478	0.177456172298016	0.859305566003459	0.895597344387291	-7.30848822940204
hsa-miR-616-3p	-0.0210576879640957	1.02700051071746	-0.177020517709294	0.859647358103913	0.895597344387291	-7.30856543731787
hsa-miR-3680-3p	-0.0132351683063638	0.324676093665642	-0.175926485359955	0.860505795970072	0.895597344387291	-7.30875848830521
hsa-miR-1226-3p	-0.0232538164325072	1.18039682526412	-0.168411628812373	0.866406796666555	0.898632634417253	-7.31005221030248
hsa-miR-17-3p	-0.0226113456884125	7.27029629722465	-0.168313455493177	0.8664839371042	0.898632634417253	-7.31006873778053
hsa-miR-30a-5p	-0.0340207678061137	14.8721937998761	-0.165431133396488	0.868749311188407	0.899393025868774	-7.31054968268501
hsa-miR-2115-3p	0.0207940064301786	0.596938887989052	0.150942565457569	0.880152726939753	0.907840108347099	-7.31284144540838
hsa-miR-34c-5p	-0.0273265369833053	2.7313790546144	-0.150198587005631	0.880738981668171	0.907840108347099	-7.31295346108853
hsa-miR-199a-5p	-0.022164743333839	10.3160462750403	-0.149171648973131	0.88154831645289	0.907840108347099	-7.31310717094408
hsa-miR-216a-5p	-0.0141709344055932	0.347810179518794	-0.133108260820845	0.894223623115834	0.918907591730117	-7.31537427028081
hsa-miR-219a-1-3p	0.015157014018615	1.29353214283602	0.131586172463406	0.895426137086247	0.918907591730117	-7.31557570891023
hsa-miR-24-1-5p	-0.0197201588261962	3.29310615618298	-0.121739112184795	0.903211453185403	0.924095422749973	-7.31682293720948
hsa-miR-34a-5p	-0.0161888389718587	6.97470988135575	-0.121210148432619	0.903629936385834	0.924095422749973	-7.31688719189322
hsa-miR-589-3p	-0.0139225449766802	1.72440785282991	-0.0995890163835089	0.9207569711235	0.939866813843112	-7.31927414440418
hsa-miR-512-3p	0.0134392682761501	0.534561170835764	0.0977011357271435	0.92225431818336	0.939866813843112	-7.31946037572555
hsa-miR-26a-2-3p	0.0131496641820497	2.43549298877675	0.0916203178925886	0.927079095709321	0.943146324404457	-7.32003599594693
hsa-miR-16-2-3p	-0.0131981279622866	3.05174527483187	-0.0853505649810178	0.932056607819648	0.94656959998293	-7.32059078591026
hsa-miR-1270	0.0143866764658152	1.48408672661953	0.0784965645207931	0.937501004337525	0.95045438609003	-7.32115230099273
hsa-miR-132-5p	0.00359728211534205	1.7176591344276	0.0270450479751708	0.978447149482961	0.990255994390514	-7.3238675305355
hsa-miR-3934-5p	-0.00216575536594327	0.494713959353469	-0.021801527656435	0.982625092360764	0.991143612534439	-7.3239956004414
hsa-miR-3912-3p	-0.00197796370946435	0.607067828425403	-0.0214295924875583	0.98292146320414	0.991143612534439	-7.32400364040353
hsa-miR-598-3p	0.00362852835045357	3.78416318805561	0.0195871083564948	0.984389652653455	0.991143612534439	-7.32404142848445
hsa-miR-2355-3p	-0.00186071748146444	1.713815159259	-0.012617492628725	0.989943852918796	0.993946898574665	-7.32415366066352
hsa-miR-192-3p	-0.00148683748524081	1.16480882752111	-0.0110083972230271	0.99122624682263	0.993946898574665	-7.32417266973292
hsa-miR-369-3p	0.00152632080705128	2.5101229625231	0.00971929594639972	0.992253632989359	0.993946898574665	-7.32418603042505
hsa-miR-31-5p	0.00169853526928954	2.08479987139593	0.00726007021040437	0.994213617759721	0.994213617759721	-7.32420690948212
