# Supplementary material for: miRNA-Based Breast Cancer Subtyping Using AHALA Multi-Stage Classification Approach
Source: Cancers (Basel). 2026 Feb 10;18(4):586. doi: 10.3390/cancers18040586 (PMC12939616; doi:10.3390/cancers18040586)
Supplement: Supplementary file 1 [file cancers-18-00586-s001.zip › Supplementary File S3 The outcome of the differential expression analysis/Supplementary File S3 b/dge_results_Controldata_vs_LuminalB.csv]

	logFC	AveExpr	t	P.Value	adj.P.Val	B
hsa-miR-139-3p	3.24269845287956	3.29162893093435	15.1816983192512	1.42542996628647e-36	7.96937063024199e-34	72.4460361385753
hsa-miR-21-5p	-2.22677974118957	17.336416282446	-15.0972671148414	2.71528811933288e-36	7.96937063024199e-34	71.8087021015461
hsa-miR-183-5p	-2.79929450931645	13.3615339593471	-13.4831278012694	5.94342142717713e-31	1.16292945925099e-28	59.6469313196228
hsa-let-7c-5p	2.75487468393987	11.3096407782891	13.0208657588206	1.96751812376987e-29	2.88733284663228e-27	56.1857935816257
hsa-miR-96-5p	-2.86562087232765	4.6368852342118	-12.8960500024922	5.04748815282485e-29	5.92575109141637e-27	55.254105998809
hsa-miR-139-5p	2.91945611070814	5.69306659736054	12.7330777490223	1.72347181894752e-28	1.68612992953699e-26	54.0397157810289
hsa-miR-125b-2-3p	2.68042226533028	4.20018223736238	12.6696029052424	2.77862625010764e-28	2.33007658401884e-26	53.5674234501116
hsa-miR-21-3p	-2.46343532913238	10.7959364590988	-12.5276165335105	8.07567578587559e-28	5.92552710788622e-26	52.512452687033
hsa-miR-145-5p	2.52704433732936	10.7317952300315	12.3674804420965	2.68304267260098e-27	1.74994005424086e-25	51.3252654202149
hsa-miR-141-3p	-2.98867530012642	9.43032340523183	-12.2419979793443	6.86024759207176e-27	4.02696533654612e-25	50.3970785855601
hsa-miR-99a-5p	2.8322562621074	9.60787410269937	11.7016067909363	3.81944607332361e-25	2.0381953136736e-23	46.4236164253188
hsa-miR-125b-5p	2.21153502143065	9.86492257754176	11.4705764423131	2.10196212163872e-24	1.02820980450161e-22	44.7382008782345
hsa-miR-140-3p	1.67098777822156	9.24747546109951	11.449902460696	2.44746666630141e-24	1.10512533316841e-22	44.5878107216202
hsa-miR-210-3p	-3.34158271849108	8.55553329030614	-11.2677278145447	9.32673406651455e-24	3.91056635503146e-22	43.2658329875888
hsa-miR-10b-5p	2.01548318112687	16.2719123831761	11.1650931033897	1.97668173419387e-23	7.73541451981201e-22	42.5236970393425
hsa-miR-143-3p	1.79480257348465	15.3612159352901	11.1008693687427	3.15958977594862e-23	1.15917449905115e-21	42.0603162109133
hsa-miR-204-5p	3.03745279434644	2.14664457415725	11.0838768870869	3.57658027467076e-23	1.23497213013632e-21	41.9378467106524
hsa-miR-100-5p	2.29705800505446	11.7571745620557	11.0124345937834	6.01942502806088e-23	1.96300138415096e-21	41.4235618962597
hsa-miR-182-5p	-2.16521242869642	14.8315725945409	-10.8499563208942	1.95931868914696e-22	6.05326352910139e-21	40.2577779456411
hsa-miR-1301-3p	-1.83185539742824	3.69484809209963	-10.6983708564901	5.86358724578697e-22	1.72096285663847e-20	39.1751582975678
hsa-miR-195-5p	1.79734894498285	5.47816781352122	10.5552203042654	1.64342889483186e-21	4.51524210808063e-20	38.1574406991782
hsa-miR-190b	-2.92911670130718	3.13518462674076	-10.5511445081149	1.69225428241523e-21	4.51524210808063e-20	38.1285325156344
hsa-miR-141-5p	-2.43404990985168	9.14591954440943	-10.2949273728037	1.05776176317623e-20	2.69959197819324e-19	36.319192705707
hsa-miR-10b-3p	1.61963241999366	4.21300489428958	10.0865192583505	4.6417319446991e-20	1.13529027147432e-18	34.8595132466852
hsa-miR-200a-5p	-2.40729148367809	8.91925628914889	-9.95094381924823	1.20753923503628e-19	2.83530212386518e-18	33.9160960753618
hsa-miR-99a-3p	1.7158340224909	2.17984093733785	9.87024219855356	2.12837118052243e-19	4.80520724217948e-18	33.3569180400435
hsa-miR-378a-5p	2.10766646227848	5.71084299947241	9.84386184794934	2.56059834178543e-19	5.56693046899276e-18	33.1745258272132
hsa-miR-145-3p	1.60551761279741	5.14008501352418	9.83181444182573	2.78600838623929e-19	5.84066758115166e-18	33.0912963822241
hsa-miR-337-3p	2.35577282819505	5.48110501684864	9.7922506756166	3.67441307863168e-19	7.43751888674758e-18	32.8182617871164
hsa-miR-592	-2.11887174109694	1.70089480489294	-9.76384302567042	4.48105705255083e-19	8.76793496615779e-18	32.6224946065529
hsa-miR-3677-3p	-2.32536744362618	3.21989705798609	-9.58197222583756	1.58787446742548e-18	3.00671713670566e-17	31.3747816487092
hsa-miR-629-3p	-1.82412071292541	2.80760033989417	-9.51334889530943	2.5528824577567e-18	4.68294375844745e-17	30.9065861325003
hsa-miR-495-3p	1.93781515008204	2.92364555112736	9.40785948579023	5.28225487967485e-18	9.04238343897635e-17	30.1897194646267
hsa-miR-671-5p	-1.38696771990288	2.24585362968035	-9.40511440281194	5.38290919896091e-18	9.04238343897635e-17	30.1711117850549
hsa-miR-584-5p	2.01074888011872	5.2946783681078	9.40488138871307	5.39154038099101e-18	9.04238343897635e-17	30.1695323980658
hsa-miR-378a-3p	1.91883063475536	7.214917149014	9.39073301872933	5.94220813823261e-18	9.68910049206261e-17	30.0736661371326
hsa-miR-379-5p	2.06635934225717	9.40312594446218	9.37092079824289	6.80839453062397e-18	1.08014259175034e-16	29.9395304750456
hsa-miR-381-3p	1.79824423489243	4.72436797683689	9.36560976700687	7.06118592807384e-18	1.09076740520509e-16	29.903594347319
hsa-miR-148b-3p	-1.38202424202818	7.39349659635862	-9.34953677580727	7.88442557360261e-18	1.18670713120634e-16	29.7948947184866
hsa-miR-486-5p	3.29933231350822	5.88112891510712	9.29773512077173	1.12429757914284e-17	1.64990669739211e-16	29.4451362652936
hsa-miR-148b-5p	-1.2881677358685	1.49636475398336	-9.10738942677364	4.1108684884028e-17	5.88556049437181e-16	28.1675755943005
hsa-miR-200c-5p	-1.92040698947896	5.13556566351821	-9.09984232716801	4.32664689472347e-17	6.04700411238733e-16	28.1171734018116
hsa-miR-454-3p	-1.78028158575551	3.20668295772886	-9.05177880167161	5.99032551655148e-17	8.17749087957143e-16	27.7966489770964
hsa-miR-378c	1.63026163738578	2.4887689414264	9.0173676608297	7.55796792436192e-17	1.00830162990919e-15	27.5676619019331
hsa-miR-192-5p	-1.74466244248178	8.7139538509955	-8.99174973951867	8.98355729554811e-17	1.17185514055261e-15	27.3974581727358
hsa-miR-301a-3p	-1.88716281492311	3.08221364860022	-8.9548519676017	1.15175935921074e-16	1.46974509534067e-15	27.1527190229129
hsa-miR-452-5p	2.81157327384541	5.15399436707822	8.92082083049356	1.44780337943974e-16	1.80821400793857e-15	26.9274232899707
hsa-miR-195-3p	1.32589465969511	2.58047913380299	8.88467803534072	1.84514104680148e-16	2.25645373848431e-15	26.6886027220147
hsa-miR-16-1-3p	-1.34439568152735	2.28575329981142	-8.83213369519934	2.62292941358193e-16	3.14216237912774e-15	26.3422497135618
hsa-miR-429	-2.34534772196796	6.09373794579107	-8.79518014488162	3.35708410935629e-16	3.94121674438428e-15	26.099270345646
hsa-miR-200c-3p	-2.04510257314084	12.9729146793007	-8.72207391545234	5.46211092551848e-16	6.28678257505754e-15	25.6200677780958
hsa-miR-133a-3p	1.89116753073472	1.89564546690338	8.66889860159583	7.7730755801276e-16	8.7746064721825e-15	25.2727693914274
hsa-miR-3199	1.11320680974827	0.969395318327866	8.60412422056924	1.19298511272106e-15	1.32128728522125e-14	24.8511691589983
hsa-miR-200a-3p	-2.22056090294638	7.4795376373173	-8.58685430779021	1.33697032068067e-15	1.45333625599917e-14	24.7390360292594
hsa-miR-335-5p	2.38589691992689	4.07173680326006	8.54052008173171	1.81405393202193e-15	1.93609028744885e-14	24.4387610946096
hsa-miR-1258	1.50179819190305	1.12220042594714	8.49527227937935	2.4419032212601e-15	2.55963784085656e-14	24.1463378549498
hsa-miR-130b-5p	-1.55500879339036	3.58902684253723	-8.47188022624696	2.84659030644695e-15	2.93148861383221e-14	23.9954788226471
hsa-miR-191-3p	-1.56385873862292	2.46226628733023	-8.45679918724818	3.14203901299764e-15	3.17996017349934e-14	23.8983340656671
hsa-miR-383-5p	1.47386489636421	0.642130212005781	8.45252206935931	3.23122819746274e-15	3.21479822357733e-14	23.8707994378639
hsa-miR-33b-5p	-2.35073946620699	2.66635170285499	-8.44913735540207	3.30358272713712e-15	3.23200510138248e-14	23.8490149780657
hsa-miR-30e-3p	0.881280635348771	12.7581702623978	8.44492730132416	3.395824386444e-15	3.26778510629939e-14	23.821924908542
hsa-miR-1-3p	1.8919010343861	2.35807302920686	8.4212167628485	3.96503270390813e-15	3.7539906406356e-14	23.6694893039609
hsa-miR-377-5p	1.32664199568023	1.32851958854602	8.37768498422158	5.26697649689034e-15	4.90748445027719e-14	23.3902116024816
hsa-miR-376c-3p	1.61757091126028	2.20674897326051	8.26402703093001	1.10150659191202e-14	1.01028807726931e-13	22.6646834886905
hsa-miR-331-3p	-1.34083902566657	5.08742845975455	-8.21964249996117	1.46724813580499e-14	1.32503793187313e-13	22.3828091978894
hsa-miR-93-5p	-1.26600820766526	11.9434304945657	-8.08610784315056	3.45941948269255e-14	3.07678672172807e-13	21.5397856875135
hsa-miR-1307-3p	-1.28035351401407	9.8151088246901	-8.06530200465653	3.95140459561286e-14	3.41178227834634e-13	21.409123427587
hsa-miR-130b-3p	-1.45835400394129	3.29742372534633	-8.06526572792633	3.95232018615931e-14	3.41178227834634e-13	21.4088957706887
hsa-miR-497-5p	1.37518039307103	4.94900726233088	7.99580106560184	6.15291108354449e-14	5.23443305223278e-13	20.9740180871032
hsa-miR-199b-5p	1.6520359487212	7.93195774170794	7.97804327993533	6.88776348768486e-14	5.77588166753002e-13	20.8631865635315
hsa-miR-451a	2.89207039081508	7.27360122407696	7.9414493051574	8.68687210257245e-14	7.12025947242173e-13	20.6352327094785
hsa-miR-940	-1.68078455570704	2.38300612537546	-7.94060339795801	8.7335380240948e-14	7.12025947242173e-13	20.6299703527317
hsa-miR-342-5p	-1.82748564292467	4.58841990174673	-7.92433997001849	9.68052565731072e-14	7.78420350800191e-13	20.5288581741232
hsa-miR-106b-5p	-1.15522244165101	7.55786794986665	-7.91232791610153	1.04445206976934e-13	8.28504547235951e-13	20.4542532476442
hsa-miR-29a-3p	1.24424119432251	12.1433830666538	7.85771631722379	1.47410309872376e-13	1.15373135860113e-12	20.1158862397283
hsa-miR-760	-1.60150593626116	1.57909346345958	-7.77348001783131	2.5016260242118e-13	1.93217694238464e-12	19.5966207615751
hsa-miR-369-5p	1.69817708751907	2.20737798659587	7.75492297535015	2.80956571093467e-13	2.14183775625799e-12	19.4826651286009
hsa-miR-28-3p	0.841553546328637	12.1255700159778	7.73468114160564	3.18828281737079e-13	2.3993871971752e-12	19.3585449776095
hsa-miR-511-5p	1.94489185156214	3.17772922783972	7.65375231729383	5.27617481831163e-13	3.92039825107459e-12	18.8642077818204
hsa-miR-299-5p	1.41006103489775	1.78073230026999	7.59664726172723	7.51450983170088e-13	5.51377158901052e-12	18.5172486438281
hsa-let-7g-3p	-1.23516891858119	5.42231854132223	-7.56956380198731	8.88202235343394e-13	6.43672484131571e-12	18.3532373828307
hsa-miR-375	-3.1860492894427	12.9993785284124	-7.51486340066503	1.24369005534592e-12	8.90300076204944e-12	18.0230583226471
hsa-miR-15b-3p	-1.69070790620389	4.7936981169818	-7.48220177287628	1.51955971691127e-12	1.0746765708758e-11	17.8265984672441
hsa-miR-127-3p	1.63048581579912	9.01282694235694	7.4740316204964	1.59752488263695e-12	1.11636560250939e-11	17.777536146798
hsa-miR-1468-5p	1.44274533797653	2.7853633413262	7.43361352868912	2.04523826179958e-12	1.41241748197218e-11	17.5353031786156
hsa-miR-218-5p	1.18335164260509	5.33794901748228	7.23173328008265	6.94305146397873e-12	4.73903628994827e-11	16.3375561348895
hsa-miR-200b-3p	-1.76917199867792	8.72875830708517	-7.20725609441167	8.04117388546216e-12	5.42548169053597e-11	16.1937343368377
hsa-miR-144-5p	2.45325564317339	5.35318221309748	7.16334041192492	1.04569723428549e-11	6.9752758696089e-11	15.9364686920506
hsa-miR-224-3p	1.64015287734233	1.53461728646075	7.11056548556063	1.43202952967075e-11	9.44495880805317e-11	15.6286252189204
hsa-miR-149-3p	-1.07527000615641	0.665694423935678	-7.04373047688058	2.12812573893561e-11	1.38801089861689e-10	15.2408577261672
hsa-miR-130a-3p	1.41952923256377	6.28118031411309	7.02728516870539	2.34519361525387e-11	1.51277873863079e-10	15.145805399942
hsa-miR-411-5p	1.51246632736169	2.58750407803843	6.99461887614037	2.84306760936716e-11	1.81400074641144e-10	14.9574232326368
hsa-miR-433-3p	1.1284712810323	1.03265359614787	6.97077603240846	3.27085543015154e-11	2.06450767473006e-10	14.8202839795947
hsa-miR-7-5p	-1.55973071623532	1.17211256353009	-6.94332462719919	3.84229015328392e-11	2.39938757444432e-10	14.662766342142
hsa-miR-142-3p	-1.92488530381363	11.0858363902176	-6.89452736708825	5.11061778506103e-11	3.15782383140087e-10	14.3837680306022
hsa-miR-196a-5p	-3.08717664200282	8.57288613817487	-6.82533027221278	7.64212555811537e-11	4.6728413568893e-10	13.9903535618413
hsa-miR-33a-5p	-1.65995845129175	3.71686840551695	-6.82273022616343	7.75815594638024e-11	4.69488406239711e-10	13.9756223236499
hsa-miR-432-5p	1.36657909484155	2.81092438161991	6.80766861866189	8.46521433209002e-11	5.07049062544576e-10	13.8903600668027
hsa-miR-93-3p	-1.0962825721176	3.88027211965286	-6.79785134774986	8.95983096285675e-11	5.31254623757264e-10	13.8348527960501
hsa-miR-191-5p	-1.30570153602635	9.91241865885423	-6.74141874477408	1.24059202096619e-10	7.28227516307155e-10	13.516815767362
hsa-miR-503-5p	-1.65808922503806	3.3500140289964	-6.73482936193218	1.28849546328937e-10	7.48858254406793e-10	13.4797954884503
hsa-miR-92b-3p	-1.51955740879661	6.68815174140515	-6.71681909790701	1.42890444774905e-10	8.22320500812442e-10	13.3787345269094
hsa-miR-654-3p	1.50713164269253	4.20371559117793	6.71078443994848	1.4792360711895e-10	8.43020945425472e-10	13.3449128721083
hsa-miR-99b-5p	-0.903705420897925	15.3999072975137	-6.58662795119531	3.00218894647291e-10	1.69450472267269e-09	12.653631503033
hsa-miR-487b-3p	1.31374508126029	2.45238149736998	6.57674510190816	3.17503883649339e-10	1.77499790192535e-09	12.5989824000187
hsa-miR-99b-3p	-1.05339178584354	6.27396723144966	-6.5715881550929	3.26907884955835e-10	1.8103295138592e-09	12.5704883147887
hsa-miR-329-3p	0.853012195375248	0.719840927529177	6.56826258503988	3.33116868891319e-10	1.82747291625424e-09	12.552121376361
hsa-miR-3127-5p	-1.22339181472781	2.97961541886014	-6.44135843425643	6.79842854745891e-10	3.69507181236887e-09	11.8560159438913
hsa-miR-128-3p	-0.87007060306223	6.76237223261336	-6.42563806131449	7.42186232421871e-10	3.99691117827191e-09	11.7704388300201
hsa-miR-324-3p	-0.958170723218778	4.44642457495118	-6.37500402047161	9.83624389171799e-10	5.24897742221678e-09	11.4957917629726
hsa-miR-154-5p	1.29762751979968	2.64422381843309	6.36401686443917	1.04541087147575e-09	5.52843406807448e-09	11.4363959932276
hsa-miR-944	1.20976041529843	1.15169356171057	6.26926312325333	1.76282006964252e-09	9.23906590071571e-09	10.9271535524059
hsa-miR-1295a	1.06068751829938	0.972706475428961	6.25198142461914	1.93799050579637e-09	1.00672604150661e-08	10.8348566728634
hsa-miR-758-3p	1.28648186291705	3.39137966878176	6.23879779205537	2.08299368590629e-09	1.07255902949736e-08	10.7645678922791
hsa-miR-15a-5p	-0.958915549990357	6.81285481775933	-6.23599327804313	2.11518495106726e-09	1.0796639706752e-08	10.7496291549188
hsa-miR-30a-3p	1.52153263647671	13.5654438162489	6.23439620260737	2.13373423074137e-09	1.07974309779757e-08	10.7411241827358
hsa-miR-183-3p	-0.980585484339113	1.05438360563292	-6.17209531868625	2.99609909555416e-09	1.50317108469256e-08	10.4105618218041
hsa-miR-3613-5p	-1.118109267837	3.52111987084302	-6.14245890117907	3.51830242480653e-09	1.75020637573003e-08	10.2541469385052
hsa-miR-655-3p	1.01219280579212	1.65151727735989	6.12382751201829	3.89120307988817e-09	1.91944219150786e-08	10.1560908599064
hsa-miR-30c-2-3p	1.47441883844013	5.66920193653101	6.12165585290533	3.93711065344983e-09	1.92371734379436e-08	10.1446754543953
hsa-miR-342-3p	-1.44803706429612	8.3935216222807	-6.12032929222641	3.96541394547049e-09	1.92371734379436e-08	10.1377037721167
hsa-miR-32-5p	-1.14916952408857	4.42721270706014	-6.11833434709024	4.00835342060594e-09	1.92860939171778e-08	10.127221470139
hsa-miR-134-5p	1.29198973391963	8.63706458743282	6.10815864662368	4.23456312785428e-09	2.02088500491907e-08	10.0737922171674
hsa-miR-494-3p	1.12757214071259	1.35787201209362	6.09292724031445	4.59671035606437e-09	2.15887204355668e-08	9.99393685676933
hsa-miR-654-5p	0.961853386880027	1.3399941735276	6.09290513648897	4.59725733295716e-09	2.15887204355668e-08	9.99382107508531
hsa-miR-33b-3p	-0.953915292067	0.845581719779058	-6.0682675798205	5.24829665324304e-09	2.44503979004259e-08	9.86495611816074
hsa-miR-129-5p	1.35107795269581	1.46726315280227	6.03135553315511	6.39585431712721e-09	2.95619408201076e-08	9.67259791846516
hsa-miR-376a-3p	0.749221269499562	0.59249856760404	6.00481634685864	7.36927757996786e-09	3.37950464018839e-08	9.5348222109402
hsa-miR-200b-5p	-1.32265455543062	4.07600059227951	-5.96712387527922	9.00513154522784e-09	4.09768388918507e-08	9.33990663834747
hsa-miR-425-3p	-0.996693791705025	3.45859291407484	-5.9529466104938	9.70824829755446e-09	4.38364750051113e-08	9.26682525089224
hsa-miR-423-3p	-0.923596619523559	6.79863372079719	-5.92637132047847	1.11738146058155e-08	5.00689249894177e-08	9.13017745874553
hsa-miR-1262	0.739346588088938	0.797843413344486	5.86671985826505	1.52959023816176e-08	6.80204143788599e-08	8.82509363758193
hsa-miR-676-3p	0.706148497317201	0.716374269106178	5.82032929388359	1.94972540285904e-08	8.60517903367109e-08	8.5894096048739
hsa-miR-27a-5p	1.38671197611351	3.77873614606586	5.81420458174531	2.01300741200834e-08	8.81817426006639e-08	8.55839716353465
hsa-miR-483-5p	1.22200206155575	1.53775007776392	5.79251546488373	2.25365693738448e-08	9.79923423884953e-08	8.44876972776297
hsa-miR-937-3p	-1.30777615544489	1.68709718060923	-5.78481845379971	2.34563987129481e-08	1.01241956209563e-07	8.4099386011547
hsa-miR-769-5p	-0.778597410911361	4.43921873304831	-5.78209187779837	2.37909538060572e-08	1.01539464511644e-07	8.39619235975997
hsa-miR-181b-5p	-1.10570504251946	8.07095698557291	-5.78144274268461	2.38712880793983e-08	1.01539464511644e-07	8.39292040750828
hsa-miR-615-3p	-1.51306253146449	3.4190144862963	-5.68122820329008	4.00418216624181e-08	1.6909747709237e-07	7.89109235411412
hsa-miR-939-5p	-0.814590967369982	1.16188327016	-5.66432229943742	4.36655011253769e-08	1.83083208289973e-07	7.80708579988876
hsa-miR-889-3p	1.17222951525635	3.36851270493288	5.66174084557692	4.42462662758445e-08	1.84202541162558e-07	7.79427500498583
hsa-miR-340-3p	-0.860076813532543	3.38348819703309	-5.65629497838826	4.54962852341139e-08	1.8807267205933e-07	7.76726365279888
hsa-miR-485-5p	0.471542383448844	0.308809063024566	5.63894490305541	4.97128584861938e-08	2.0406606945032e-07	7.68133873968524
hsa-miR-452-3p	1.50249640637538	1.97175928887012	5.63278421257114	5.12999331487857e-08	2.09118477488453e-07	7.65087642974589
hsa-miR-330-5p	-0.854454003210164	4.94138950234088	-5.62803613564554	5.25567216490556e-08	2.12764107641349e-07	7.62741616623525
hsa-miR-410-3p	1.23488651168861	2.87006157853361	5.60220305764879	5.99389312560681e-08	2.40987346899397e-07	7.50003765721989
hsa-miR-1247-5p	1.62785535222354	2.75842784666762	5.59663398921206	6.16580977311358e-08	2.46212948082835e-07	7.47263580739088
hsa-miR-590-3p	-0.940111999343055	2.45619485163746	-5.58123728599532	6.66651137444727e-08	2.64408255189226e-07	7.39698621954546
hsa-miR-1277-3p	-0.769722618256146	1.16989760147513	-5.5131755838184	9.3972126240198e-08	3.7021233626172e-07	7.06447956837239
hsa-miR-339-3p	-0.712221851452418	3.36534764254567	-5.50443279150177	9.81877745036781e-08	3.8424149089106e-07	7.02199398301567
hsa-miR-151a-5p	-0.781343262681171	6.44211413892848	-5.49574362987176	1.02559890321423e-07	3.98693083567385e-07	6.97982024466125
hsa-miR-1254	-0.751439155647362	0.783127020080415	-5.47909105832033	1.11475141797971e-07	4.30499396285584e-07	6.8991382332214
hsa-miR-224-5p	2.12444471417203	4.51965807742371	5.44203851607456	1.34104714025697e-07	5.1450632113127e-07	6.72029403974289
hsa-miR-16-5p	-0.919445935376071	9.03587572146258	-5.42483437996458	1.46076574125766e-07	5.56798370206652e-07	6.63757175636495
hsa-miR-411-3p	0.838290552812377	1.07412087561527	5.42250715077684	1.47773863354394e-07	5.59633921219544e-07	6.62639732335385
hsa-miR-136-3p	1.02920916752512	2.96390483909707	5.41529816379512	1.5315423651098e-07	5.71229799346605e-07	6.59180614547665
hsa-miR-133b	0.722553283360069	0.413443262520666	5.41421294082592	1.53980522662007e-07	5.71229799346605e-07	6.58660195699704
hsa-miR-887-3p	-1.27543932086096	2.65023565139263	-5.41402807240084	1.54121712892509e-07	5.71229799346605e-07	6.58571550058173
hsa-miR-431-3p	1.14889776600346	3.1898510417724	5.41323564634223	1.54728344286389e-07	5.71229799346605e-07	6.58191603008054
hsa-miR-483-3p	1.49532388150602	2.45011624738122	5.40704288255159	1.59549852074495e-07	5.85348519798302e-07	6.55223820874543
hsa-miR-877-5p	-0.844431090037729	1.11120228435469	-5.40333529920739	1.6250611687534e-07	5.92491245998911e-07	6.53448279611349
hsa-miR-335-3p	1.4579722861462	6.27057410854192	5.37463616646744	1.87264539737498e-07	6.77743096037881e-07	6.39736359843923
hsa-miR-129-2-3p	0.542553486897353	0.300060290095666	5.37362804511669	1.88197827349531e-07	6.77743096037881e-07	6.39255727917048
hsa-miR-3610	-0.767286598643021	0.846881536670679	-5.33642447561653	2.25989524901155e-07	8.08877140957183e-07	6.21567595705607
hsa-miR-196a-3p	-0.989765568043966	0.662470967612138	-5.31929812145495	2.457760834572e-07	8.74367036299252e-07	6.13457190364355
hsa-miR-147b	-0.714941945164106	0.599137003411987	-5.20755124333073	4.22955169331092e-07	1.4956306288997e-06	5.61039816047596
hsa-miR-629-5p	-0.962869508357072	6.89618570390653	-5.1852353292271	4.70911069747055e-07	1.65523831102707e-06	5.5067698884114
hsa-miR-2277-5p	-0.68075334645771	0.924230844322268	-5.17927289967231	4.84592652296285e-07	1.6931898029638e-06	5.47914170817035
hsa-miR-379-3p	0.627138919170892	0.584048646337375	5.11880283376911	6.47037912339758e-07	2.2474038730381e-06	5.20036442380063
hsa-miR-616-5p	-0.866976049642758	1.77526365206209	-5.10620503550492	6.86990181488239e-07	2.37213668549174e-06	5.14261375946318
hsa-miR-185-3p	-0.839360466993849	2.32122322850184	-5.10161834915384	7.02122169377387e-07	2.41020885043583e-06	5.12161565433301
hsa-miR-454-5p	-0.678466997029266	0.686163183072863	-5.0920991198989	7.3456561715943e-07	2.50691870507317e-06	5.07808405993616
hsa-miR-223-3p	1.27343019837594	6.63872648811169	5.04666349034484	9.10535462473558e-07	3.08950471949121e-06	4.87120041045861
hsa-miR-3928-3p	-0.812394618114336	1.55928465964062	-4.9830809990461	1.22681586280098e-06	4.13874087048376e-06	4.5841832123802
hsa-miR-376a-5p	0.831739014876719	1.0530026266077	4.98162085265696	1.23520393869248e-06	4.14322692578564e-06	4.57762632657075
hsa-miR-1180-3p	-1.10000031906347	3.6411290743564	-4.97871420228932	1.25206732516632e-06	4.17592909018539e-06	4.56457842104281
hsa-miR-365a-3p	0.981802044350477	6.72216655390733	4.97512830095492	1.27317878424949e-06	4.22234997940369e-06	4.54848981672267
hsa-miR-126-5p	0.959344882187453	7.85901367604058	4.96811586235246	1.31546384954494e-06	4.33807460496001e-06	4.51705459732181
hsa-miR-769-3p	-0.772160256921811	1.5496853413661	-4.93271729131099	1.55053324033316e-06	5.08470956466795e-06	4.35891669595989
hsa-miR-181a-3p	-0.769350800273627	7.58734707842807	-4.92025752567952	1.64256880252032e-06	5.35659937266349e-06	4.30347193998537
hsa-miR-331-5p	-0.654068325564267	1.98908904129102	-4.87833728661695	1.99265669992243e-06	6.43984589975419e-06	4.11776519812478
hsa-miR-26a-5p	0.644561253664705	10.7585709610637	4.87789809431809	1.99668135222362e-06	6.43984589975419e-06	4.11582639950642
hsa-miR-125b-1-3p	0.659770369214259	0.962054140129678	4.87607415188827	2.01347977368855e-06	6.45853894620317e-06	4.10777618812252
hsa-miR-140-5p	0.772060156639129	5.43202880721631	4.85559425305095	2.21173096537485e-06	7.05590259062519e-06	4.01755346212681
hsa-miR-107	-0.595762204109215	5.66236699329755	-4.84171736797341	2.35664956656347e-06	7.47758538147437e-06	3.95659547262177
hsa-miR-205-5p	2.53648486986818	10.9631556641847	4.83254740820083	2.45740321056301e-06	7.75535314301337e-06	3.91639192579642
hsa-miR-3614-3p	-0.830426676244023	0.962195790560231	-4.82785882259867	2.51051385515122e-06	7.88059696777417e-06	3.89585992430416
hsa-miR-188-5p	-0.785738776612143	1.21843128232717	-4.82071900732892	2.59352722799059e-06	8.09787490867276e-06	3.8646248594841
hsa-miR-296-5p	1.10354319110014	2.30539272314956	4.80700467406776	2.76048136486543e-06	8.57355852474077e-06	3.80473364734022
hsa-miR-656-3p	0.552880951511964	0.698443754271847	4.78996717417211	2.98238549709248e-06	9.18104646633632e-06	3.73052424182162
hsa-miR-4326	-1.34917561493052	2.45538779985997	-4.78959949450932	2.98735924202766e-06	9.18104646633632e-06	3.72892513314312
hsa-miR-29c-5p	-0.849682562432823	5.65911255853907	-4.78273951364429	3.08163895438724e-06	9.4214690949235e-06	3.69910819770227
hsa-miR-301b-3p	-0.652416322681373	0.683497615148387	-4.75755070656864	3.45308029841789e-06	1.05023737573643e-05	3.58992531379469
hsa-miR-190a-5p	0.727977408014137	2.17672597096718	4.7398009586901	3.74039488561949e-06	1.13175865869002e-05	3.51327177854894
hsa-miR-484	-0.879724499223128	6.50803532934145	-4.73423866433261	3.83508392967506e-06	1.15445859831757e-05	3.48929905896673
hsa-miR-485-3p	0.870809479347503	2.31073179101217	4.72088192281221	4.07199989095951e-06	1.21952241632308e-05	3.43182788912087
hsa-miR-671-3p	-0.649365108063992	2.23916076045218	-4.71122734875979	4.25197393101933e-06	1.26695872969967e-05	3.39036955734979
hsa-miR-3191-3p	-0.391580049242762	0.354902390930135	-4.67819139268882	4.92768582933047e-06	1.4608846372813e-05	3.24903714804174
hsa-miR-491-5p	0.815335692697681	2.11757806739171	4.6661920356362	5.19785657012299e-06	1.53323708877497e-05	3.1979055379567
hsa-miR-92b-5p	-0.593876204892012	0.524033800651725	-4.660613934515	5.32825797535691e-06	1.56384371576725e-05	3.17417311903216
hsa-miR-625-5p	-0.825015992769617	1.97029877429977	-4.65338510994994	5.50194522871862e-06	1.60114335857479e-05	3.1434525171545
hsa-miR-106a-5p	-0.957161017937884	4.04577807518171	-4.65305944384351	5.50989707720796e-06	1.60114335857479e-05	3.1420694507686
hsa-miR-3614-5p	-1.13229978024552	1.60211776186886	-4.64792139966467	5.63682873939201e-06	1.62995983744981e-05	3.12025937397382
hsa-miR-382-5p	0.920172949609572	4.5561890495582	4.62215212859776	6.3171259219806e-06	1.81772201774638e-05	3.01117466019239
hsa-miR-299-3p	0.475032351283889	0.538561445887028	4.61812493390851	6.43034399590496e-06	1.84127411004693e-05	2.99417246110539
hsa-miR-1910-5p	-0.427376517028494	0.278714358415094	-4.56226433837516	8.21711025002236e-06	2.34147753240928e-05	2.75960883831421
hsa-miR-221-3p	0.86654981742562	6.49885450615429	4.55857030664245	8.35076690404054e-06	2.36806771626657e-05	2.74418107760557
hsa-miR-323a-3p	0.977471635140536	2.17609558967887	4.53996631404466	9.05630742724442e-06	2.5557944518233e-05	2.66664184245965
hsa-miR-1224-5p	-0.927159451825482	0.693406831474576	-4.5296502040798	9.47189014597019e-06	2.66028684960981e-05	2.6237596642935
hsa-let-7i-3p	0.92671868262321	6.58964976905022	4.52718022108344	9.57408051630963e-06	2.67618345860655e-05	2.61350449535628
hsa-miR-3615	-0.851198488955865	1.53777525730319	-4.51778946679142	9.97236549430648e-06	2.77430262803692e-05	2.57455754811178
hsa-miR-3065-5p	-1.17883736446378	1.67834247117423	-4.501188626196	1.07157298966048e-05	2.96704407986181e-05	2.50587330144843
hsa-miR-590-5p	-0.780450046870802	3.67608761989286	-4.45449111492294	1.31034023064602e-05	3.61112542436252e-05	2.31380488565167
hsa-miR-202-5p	0.700418631295581	0.859629997760993	4.41812615808178	1.53086150565645e-05	4.19913880289876e-05	2.16540160432206
hsa-miR-1266-5p	-0.868752166623638	3.77706950826513	-4.39568876118448	1.68424511205567e-05	4.59838084082177e-05	2.07434766933777
hsa-miR-149-5p	-1.25821780574109	6.70134087765329	-4.38675836679596	1.7493064487165e-05	4.75390224720643e-05	2.0382158815303
hsa-miR-17-5p	-0.855389208914173	8.2971582770778	-4.3779875178082	1.81554729119896e-05	4.91118092135388e-05	2.00279007171697
hsa-miR-345-5p	-0.962578366808712	4.44213346328324	-4.36712543383807	1.90091947743404e-05	5.11853088648524e-05	1.95900082613401
hsa-miR-29b-2-5p	-0.760473773495242	5.8048012856184	-4.3537448455494	2.01138362535816e-05	5.39124286796912e-05	1.90518514837467
hsa-miR-585-3p	0.504934815923934	0.459368451043426	4.3456400369594	2.08125756027168e-05	5.55317358127035e-05	1.87265630243647
hsa-miR-425-5p	-1.11495470663142	8.10346454688353	-4.3431713655013	2.10299884238095e-05	5.58579330532857e-05	1.86275844064424
hsa-miR-1271-5p	0.711447353028984	2.32909635310262	4.33169659862044	2.20694432376702e-05	5.83547891014073e-05	1.8168142883125
hsa-miR-193b-3p	-0.822381053401381	6.90521938761214	-4.31106632326041	2.40632660959951e-05	6.33414224141215e-05	1.73447177250533
hsa-miR-3664-5p	-0.652910176800052	0.694525268615053	-4.30604459498847	2.45740802178772e-05	6.43972548566693e-05	1.71447889697689
hsa-miR-551b-3p	0.865075999186507	1.5950277420802	4.29299804162049	2.59501685304147e-05	6.77011063437931e-05	1.66262966186003
hsa-miR-214-3p	0.87176892893766	2.65791834549347	4.26515804656211	2.91373736888048e-05	7.56798157315417e-05	1.55243697996166
hsa-miR-193a-5p	0.650832411398353	8.9626056424628	4.21717578199514	3.55279748293145e-05	9.18718996687561e-05	1.36395699951822
hsa-miR-98-5p	-0.580290982458401	5.8526229027792	-4.19799401745672	3.84405013748537e-05	9.89674311712241e-05	1.289119478822
hsa-miR-651-5p	-0.707725119339673	1.59790206010478	-4.19416878340876	3.9047981491646e-05	0.000100092424172909	1.27423033126414
hsa-miR-539-5p	0.824005742700644	3.59677492536455	4.18325906633372	4.08313239101223e-05	0.000104208639718443	1.23182986607795
hsa-miR-16-2-3p	-0.761495138886392	3.05174527483187	-4.17831468931383	4.16649238230233e-05	0.000105875802095735	1.21264482653857
hsa-miR-574-3p	0.695897691916542	6.86558379679381	4.15429704099691	4.5950734138925e-05	0.000116263279911849	1.11972956593919
hsa-let-7a-3p	-0.583658815452281	5.18903804270689	-4.1199970332727	5.2806965275507e-05	0.000133037290200526	0.987835150116947
hsa-miR-182-3p	-0.404731612087955	0.323566264904053	-4.11039486767892	5.48947083929973e-05	0.000137705956524314	0.951080658927044
hsa-miR-520a-3p	0.480341061508374	0.361248799022565	4.10625020723718	5.58199695255049e-05	0.000139431157921155	0.935238884733469
hsa-miR-1269a	-2.57476752358252	2.44996791333688	-4.09890993940721	5.74952223078185e-05	0.000143007184299532	0.907216674480329
hsa-let-7a-2-3p	0.860187717647375	3.17141534907339	4.09094072810759	5.93682467512112e-05	0.00014704287275511	0.876842439085644
hsa-miR-665	0.353448111876177	0.303846195137305	4.04690600993787	7.08120273348354e-05	0.000174649832124153	0.709928576585146
hsa-miR-20b-3p	-1.07781347003439	1.58604021807976	-4.03955405371775	7.29164975870661e-05	0.000179087799513003	0.682213395333925
hsa-miR-30a-5p	0.975232460796228	14.8721937998761	4.02365955503328	7.76715452923611e-05	0.000189971654527567	0.622444247478615
hsa-miR-19a-3p	-0.785608717914887	4.24973623068796	-3.97079498776384	9.56998640968945e-05	0.00023309468972978	0.425128170617549
hsa-miR-185-5p	-0.535471509169308	5.56009554824623	-3.9672171597344	9.70538708153857e-05	0.000235415794085254	0.411856087500828
hsa-miR-188-3p	-0.606091285301988	1.18388234708658	-3.94212181567188	0.000107075495593685	0.000258655621043181	0.319057342113152
hsa-miR-3607-3p	-0.89310191687777	6.38492363307945	-3.93945583216108	0.000108196085010396	0.000260291401234027	0.309229147017482
hsa-miR-193a-3p	-0.670962723929645	4.16982988054001	-3.92661754537965	0.000113750109923623	0.000272535977653742	0.261981920882422
hsa-miR-34b-3p	0.652109393290911	1.19375946033361	3.89063695320988	0.000130794000669738	0.000312097879646895	0.130285883830736
hsa-miR-3065-3p	-1.23969542160176	4.59067358323864	-3.8687215627772	0.000142333874317642	0.000338259045443142	0.0505918949737314
hsa-miR-3200-3p	-0.84820374781632	1.96672601343556	-3.85187123516621	0.000151856160766559	0.000359433735362783	-0.010414591897006
hsa-miR-543	0.542190994459972	0.725379438006083	3.83931772761763	0.000159339320006531	0.000375631248368809	-0.0557123728883155
hsa-miR-1292-5p	-0.386531407550713	0.485481398495421	-3.80855650518663	0.000179179900015559	0.000420714405236533	-0.166160319289284
hsa-miR-20b-5p	-1.33205239356319	4.44626429600102	-3.79916660989628	0.000185687784894319	0.000434257887382332	-0.199718740321611
hsa-miR-194-3p	-0.635099502667336	1.22047929220038	-3.77794873436008	0.000201226387433265	0.000468729719933835	-0.275279884279616
hsa-miR-1306-3p	-0.560452121078061	1.17376281730402	-3.76578076377351	0.000210684030909124	0.000488820261437374	-0.31844390044398
hsa-miR-676-5p	0.288408309123852	0.247731424932766	3.75595310270599	0.000218627784336386	0.000505253974037239	-0.353216193079692
hsa-miR-615-5p	-0.363329843135004	0.343206010465241	-3.73841563002582	0.000233511222024578	0.000537533675797753	-0.415067694750027
hsa-miR-642a-5p	-0.879611354149107	2.40223084980398	-3.71802203160831	0.000252021313761282	0.000577876996788565	-0.486669864219768
hsa-miR-3913-5p	-0.497273866096683	1.90756768232604	-3.71204792636339	0.000257700657290296	0.000588600333966552	-0.507579280551001
hsa-miR-3678-5p	-0.472113305069285	0.589247347479417	-3.70437956823587	0.000265167792850205	0.000603308117841359	-0.534374889216005
hsa-miR-1251-5p	-0.906571095607354	0.674565447668695	-3.69355645725815	0.000276054948651586	0.000625067779171807	-0.572110499578016
hsa-miR-449a	-1.45579089564446	1.42282913118345	-3.6927708826773	0.000276861367265196	0.000625067779171807	-0.574845650632869
hsa-miR-605-5p	0.417848802514744	0.541562850971229	3.68900974305397	0.000280753183744037	0.00063142574275	-0.587933729412576
hsa-miR-541-3p	0.45074999320658	0.50765370112187	3.66770810302135	0.000303786580745258	0.000680621079761323	-0.661835899218512
hsa-miR-891a-5p	0.817028245877913	1.26784250456829	3.6532508443881	0.000320421496193976	0.000715161286181992	-0.711775896091933
hsa-miR-2114-5p	-0.447495388519672	0.382090937966421	-3.65022448300426	0.000324010657252069	0.000720432787147593	-0.722207696736521
hsa-let-7i-5p	0.377837955348822	8.84129780358364	3.62270338609481	0.00035843340034267	0.000793963796230746	-0.816718765824172
hsa-miR-675-3p	0.987403119925244	5.49395698772323	3.59453322037843	0.000397213331258661	0.000876557238529452	-0.912797868947092
hsa-miR-3662	-0.454186945493683	0.429024812923766	-3.59271884360819	0.000399841698391132	0.000879052722680129	-0.918963145898331
hsa-miR-29b-3p	-0.652543514380369	9.04473006940674	-3.59025352701691	0.00040343925378756	0.000883652395422752	-0.927335867740189
hsa-miR-1296-5p	0.663763842902267	2.9340907760767	3.57260804297325	0.000430091151283538	0.000938526043878948	-0.987113534549896
hsa-miR-497-3p	-0.465341132916754	0.778555867468112	-3.56023764652534	0.000449752651972647	0.000977795580399793	-1.02886363698079
hsa-miR-3648	-0.687136059402232	0.695999628164943	-3.53769444004346	0.000487771455601594	0.00105653817135843	-1.10461337547153
hsa-miR-377-3p	0.546517015566509	1.04668770739893	3.49490034548462	0.000568378114383256	0.00122661012184916	-1.24722224600088
hsa-miR-517a-3p	0.50871609753035	0.386262560495549	3.47951523173967	0.000600291951256963	0.00128537476112824	-1.29811103226258
hsa-miR-517b-3p	0.50871609753035	0.386262560495549	3.47951523173967	0.000600291951256963	0.00128537476112824	-1.29811103226258
hsa-miR-151a-3p	-0.449025905432459	11.0261838458791	-3.4786305065983	0.000602177273100964	0.00128537476112824	-1.30103126423555
hsa-miR-7-1-3p	-0.786657660409514	4.59399434889837	-3.47446249162165	0.000611134037116179	0.00129976695575071	-1.31477973315916
hsa-miR-556-3p	-0.353681202644988	0.341923540030361	-3.46783134924629	0.000625641464678371	0.00132275856491546	-1.33662240547319
hsa-miR-184	-1.63327964353738	2.87217201388551	-3.46746546695449	0.000626451245394374	0.00132275856491546	-1.33782651090061
hsa-miR-30c-5p	0.585823202331191	9.49957534030391	3.46160068758382	0.000639566024711808	0.00134298599531476	-1.35711167137919
hsa-miR-589-5p	-0.466018444542369	5.64242666280867	-3.46114018472813	0.000640606607645883	0.00134298599531476	-1.35862469831588
hsa-miR-155-3p	-0.539894854633035	0.745850859271412	-3.45371120964297	0.000657614180854555	0.00137373496142927	-1.38300825472919
hsa-miR-326	0.743398901112107	3.81219279365958	3.44618567586728	0.000675273006161804	0.00140562147027297	-1.40766058995311
hsa-miR-3187-3p	-0.340768016546301	0.299142956552645	-3.44019976288789	0.000689634856541507	0.00143044403105959	-1.42723477241805
hsa-miR-1249-3p	0.548725036782745	1.85010520790613	3.43166185371787	0.000710614694380892	0.00146877051268163	-1.45510096784003
hsa-miR-144-3p	0.974318592656069	1.75058601616014	3.42784439087524	0.000720186987562411	0.00148333249718995	-1.46754026216699
hsa-miR-934	0.800023844021367	0.922313413535586	3.41565357145984	0.000751568924915331	0.00154255580043811	-1.50718063493243
hsa-miR-32-3p	-0.437351656555251	0.834090431544856	-3.39138632267755	0.000817878537441095	0.00166989999787951	-1.58570949524585
hsa-miR-374b-5p	0.465495194271712	5.76554822154413	3.3908852549791	0.0008193035764724	0.00166989999787951	-1.58732561602642
hsa-miR-105-5p	-1.55131499227364	1.56559918188463	-3.37964972891772	0.00085187281710003	0.00173027454545923	-1.62350741898517
hsa-miR-103a-3p	-0.463153500036784	13.8128018027436	-3.36053632050033	0.000910069380689712	0.00184210595332711	-1.68480854125907
hsa-miR-935	-1.01592495915119	1.55824629841008	-3.35726137202174	0.000920405623453562	0.00185662577651973	-1.69528044667825
hsa-miR-340-5p	-0.511614163631091	3.74867458371596	-3.34468048451355	0.000961139615076671	0.00192644271894489	-1.73542273219263
hsa-miR-31-3p	0.79547842960465	1.67007202268012	3.34454707359944	0.000961580437224622	0.00192644271894489	-1.73584767874712
hsa-miR-324-5p	-0.652194707525982	4.60650033352529	-3.32704210766684	0.00102108386995793	0.00203869466552824	-1.79147186612835
hsa-miR-639	-0.348023668222086	0.501153649485124	-3.32306397677946	0.00103507650577994	0.00205962680980618	-1.80407591148529
hsa-miR-19b-1-5p	-0.540547009387172	2.66064080790073	-3.32197444748204	0.00103893984373986	0.00206033002795709	-1.80752551454992
hsa-miR-3687	-0.618633402754885	0.717611483147328	-3.2829284731	0.00118658942241292	0.00234521209076224	-1.93047161027985
hsa-miR-505-5p	0.555821275716506	3.24139314583035	3.2577050467455	0.00129210501524414	0.00254518672465875	-2.00919029293636
hsa-miR-146b-3p	0.669333812135015	6.48160969862706	3.24600930957881	0.0013439325191083	0.0026384227047377	-2.04550318238759
hsa-miR-181a-5p	-0.537651589010416	10.2717221245961	-3.21942246539354	0.00146901061264513	0.0028743640987423	-2.12760642192358
hsa-miR-1229-3p	-0.436340360370949	0.775499283378394	-3.18147141355224	0.00166633578141301	0.00324963157371905	-2.24373410587222
hsa-miR-31-5p	0.874909920358117	2.08479987139593	3.17299609220497	0.00171363214660299	0.00333080155647668	-2.26949585504524
hsa-miR-370-3p	0.669513695965552	2.77605677663202	3.17179268231563	0.00172044761434337	0.00333301237498203	-2.27314865974707
hsa-miR-217	0.817727019518748	3.89847349484118	3.16653616207472	0.00175051289216583	0.003380102196386	-2.28908930574828
hsa-miR-532-5p	-0.438685140837419	9.24229738656766	-3.12783877811286	0.00198726286980478	0.00382466657237837	-2.40569452334702
hsa-miR-493-3p	-0.576601501186484	1.87925698919067	-3.11804181870361	0.00205172317420125	0.0039358219060658	-2.43500649731788
hsa-miR-409-3p	0.617039407544421	4.51295773842578	3.11256882055788	0.00208856864229415	0.0039934520945494	-2.45134463051975
hsa-miR-22-3p	0.381249472408395	16.1252896997354	3.09953149807784	0.00217881303498435	0.00415247808940199	-2.49015768429684
hsa-miR-2114-3p	-0.408650319785222	0.349281118985985	-3.08809055077486	0.00226095702062873	0.00429508663789342	-2.52409476339483
hsa-miR-27b-5p	-0.456357343078419	3.25592578256469	-3.08483384143399	0.00228485643364502	0.00431750420070447	-2.53373396728519
hsa-let-7a-5p	0.365675952480203	15.177396733468	3.08447985517327	0.00228746815403593	0.00431750420070447	-2.5347811312856
hsa-miR-618	-0.423647198216178	0.47624162456611	-3.08143092293262	0.00231007747313334	0.00434620345105536	-2.54379591900654
hsa-miR-148a-3p	-0.575636373473102	15.4903245693545	-3.07903136488322	0.00232801603360395	0.00435954343535712	-2.55088492839949
hsa-miR-496	0.539879685124975	1.28743513149829	3.07849789640676	0.00233202153100875	0.00435954343535712	-2.5524602623734
hsa-miR-15b-5p	-0.641391821063602	7.08748950735295	-3.07433827580828	0.0023634721884143	0.00440431166539427	-2.56473501333796
hsa-miR-154-3p	0.481982847380017	1.15037282112905	3.07069745726096	0.00239132051463513	0.00444210488003425	-2.57546627110272
hsa-miR-155-5p	-0.800111992537751	8.2165174050074	-3.04023771665036	0.00263642558292492	0.00488196156838147	-2.66478663618328
hsa-miR-1976	-0.419834900482336	3.40101364657441	-3.01188047417826	0.00288518181891815	0.00532579159655646	-2.74720294994577
hsa-miR-3613-3p	0.351818945093604	0.655666279800501	2.99677437434731	0.00302633167401342	0.00556882975751059	-2.79081535437955
hsa-miR-34c-5p	0.64169731632479	2.7313790546144	2.9926189157922	0.00306625677475197	0.00562466477118565	-2.80277690374823
hsa-miR-199a-5p	0.519190062803608	10.3160462750403	2.9647624426233	0.00334662639660239	0.00611984328599876	-2.88256551312516
hsa-miR-215-5p	0.673200488072009	2.72957306749814	2.93823096253653	0.00363531886953182	0.00662711856029559	-2.95791614214495
hsa-miR-194-5p	-0.496637891210171	7.33699958210207	-2.90717093875301	0.00400215276005051	0.00725493602776333	-3.04532942678579
hsa-miR-455-5p	0.521088070213205	4.17746161849318	2.90698654840371	0.0040044280630244	0.00725493602776333	-3.04584578697635
hsa-miR-130a-5p	0.443779771833203	0.996598754306858	2.8892955898672	0.00422830499551224	0.00763696933035596	-3.09524535620051
hsa-miR-632	-0.265542249898883	0.344106210680825	-2.88710747205957	0.00425677543349737	0.00766480729896612	-3.1013358925149
hsa-miR-501-3p	-0.498045964659306	5.36346572192708	-2.8599044652171	0.00462563162252893	0.00830350386062534	-3.17669583604404
hsa-miR-142-5p	-0.838699152671164	5.73072287850577	-2.85746048307333	0.00466015727608198	0.00833997658859793	-3.18343383510504
hsa-miR-374a-5p	0.377260966435132	4.92325092935438	2.85298050484152	0.00472405543926217	0.00842863386883554	-3.19577109377315
hsa-miR-181a-2-3p	0.437738690413742	9.33313726970132	2.84512179311207	0.00483807587755734	0.00860591072765502	-3.21736936399316
hsa-miR-548o-3p	-0.284303759681978	0.445250954332487	-2.84126045337155	0.00489501252511371	0.00868088323940105	-3.22796122767271
hsa-let-7e-3p	0.476533662552841	4.05003114774797	2.83876540017564	0.00493212661134273	0.00872035638812705	-3.23479816247379
hsa-miR-222-3p	0.547212121394603	5.38858142260212	2.8302728634748	0.00506038158877383	0.00889622309586862	-3.25802740573019
hsa-miR-1185-5p	0.231075576006615	0.258165777022638	2.83017314051219	0.0050619054753324	0.00889622309586862	-3.25829978782947
hsa-miR-526b-5p	0.586708751707227	0.946329911751338	2.82610381744785	0.00512444690763786	0.00897925473069678	-3.26940705248963
hsa-miR-767-5p	-1.06238585514859	0.981599478853641	-2.82333827526129	0.00516735084277637	0.00902748495449324	-3.27694712354903
hsa-let-7b-3p	0.515046464626682	5.65851079314377	2.81293884223041	0.00533162501761429	0.00928683645501362	-3.30523884870551
hsa-miR-28-5p	0.338796295627068	6.56074425423568	2.80880415865686	0.00539824683446435	0.00937506181014962	-3.31646020905029
hsa-miR-1284	-0.243320200625143	0.354490829334762	-2.80090121011887	0.00552769526527219	0.00957155492836216	-3.33786560278682
hsa-miR-409-5p	0.668027208403495	3.7404996704475	2.7982491746241	0.00557176280853509	0.00961948461355912	-3.34503610515089
hsa-miR-877-3p	-0.267445082943196	0.335891502070459	-2.7925471225622	0.0056675932464839	0.00975623822781832	-3.36043167223637
hsa-miR-376b-3p	0.396422004720052	0.706660568176502	2.78836268176184	0.00573886757962917	0.00985004464690738	-3.37171101460761
hsa-miR-17-3p	-0.439896940052885	7.27029629722465	-2.77832669916638	0.00591313939613771	0.0101195709199208	-3.39869901370032
hsa-let-7f-2-3p	-0.33757898238757	0.632152546904303	-2.77730258796236	0.00593119003512155	0.010120955089001	-3.40144786012625
hsa-miR-548v	-0.414912440594115	1.13188872121636	-2.77215791594533	0.0060226267282238	0.0102471938825141	-3.41524248453631
hsa-miR-218-1-3p	0.361976283485242	0.840386508726576	2.75550740166739	0.00632738764739628	0.0107346143035307	-3.45972416100363
hsa-miR-3170	-0.479968873481211	1.59965684432788	-2.73976276224069	0.00662834864990242	0.0112127972838407	-3.50155503498429
hsa-miR-500a-5p	-0.435389072380139	1.86634560180373	-2.73183656847191	0.00678470979954958	0.011444323713608	-3.52252863844796
hsa-miR-320a	0.468218718242881	8.82529745355428	2.72796960464046	0.00686219835274622	0.0115389326784189	-3.5327403951354
hsa-miR-545-5p	-0.335782791372477	0.653295473790825	-2.7270812114061	0.00688011318134008	0.0115389326784189	-3.53508452106169
hsa-miR-1228-3p	0.367087844358249	0.76225270696035	2.71967636243106	0.00703108831963395	0.0117585437140317	-3.55459520633338
hsa-miR-3926	0.390016493152528	0.804099191862425	2.71359010916847	0.00715741405675601	0.0119358012821471	-3.57059434225309
hsa-miR-152-3p	0.39400885115872	7.92113875182993	2.70647903801307	0.00730760597492463	0.0121517413803987	-3.5892448626858
hsa-miR-500b-5p	-0.427978523349506	1.86555677876634	-2.68320242169811	0.00781934096721028	0.0129659693439334	-3.64997221256689
hsa-miR-330-3p	-0.425727877858285	1.91998337240452	-2.66875896263419	0.00815290742591875	0.0134810046732797	-3.68740665926654
hsa-miR-126-3p	0.505271713961418	11.7801365688622	2.66321912955772	0.00828421223261873	0.0136596420801888	-3.70171437261271
hsa-miR-25-5p	-0.251969470569127	0.318958070538677	-2.6482796331307	0.00864785155218804	0.0142098530576255	-3.74015921729851
hsa-miR-181c-3p	-0.543198030763228	5.40831412179191	-2.64753623944838	0.00866631583412255	0.0142098530576255	-3.74206693104741
hsa-miR-18a-5p	-0.553674847337497	2.85518198516739	-2.61310171694559	0.00956144019949193	0.0156338869000049	-3.82988093916448
hsa-miR-509-3p	-0.451051616384216	2.34149164049532	-2.60647873293853	0.00974282851820291	0.0158862231671809	-3.8466465208888
hsa-miR-9-5p	-1.07639170893072	9.93740387804639	-2.60537729847389	0.00977329186018983	0.0158917515842976	-3.84943082975226
hsa-miR-3940-3p	-0.313531414169844	0.565847170624873	-2.58111962687639	0.0104662303763047	0.0169714840632345	-3.91047025027778
hsa-miR-548e-3p	-0.25075144413666	0.366623861455897	-2.57770419936765	0.0105672493834523	0.0170880864685579	-3.91902120661317
hsa-miR-23a-5p	0.549511770271327	2.05134407131234	2.55835526650662	0.0111561901903666	0.0179908891256736	-3.96726189497345
hsa-miR-369-3p	0.473232825113993	2.5101229625231	2.55684138850297	0.0112034843625784	0.0180176584132425	-3.97102181060557
hsa-miR-3682-3p	-0.338148962254213	0.838195269886322	-2.5460785226276	0.0115449186768053	0.0185160307740019	-3.99769218894104
hsa-miR-3607-5p	-0.302609332622172	0.454404370905613	-2.53901978568112	0.0117738624624982	0.0188317636661756	-4.01512600042538
hsa-miR-203a-3p	-0.912118644331564	11.5708509379985	-2.51982758559702	0.0124169672818096	0.0197827742428845	-4.06229586598119
hsa-miR-219a-5p	-0.313477320903332	0.670880059186377	-2.51927759581326	0.0124358495666514	0.0197827742428845	-4.06364261974891
hsa-miR-365a-5p	-0.375862403904664	1.06453582563396	-2.51398228556724	0.0126189621481189	0.0200198129214751	-4.07659495236927
hsa-miR-103a-2-5p	-0.396992615385903	1.30971770566654	-2.50929456743485	0.0127830648106171	0.0202254960750195	-4.08803958921739
hsa-miR-3651	-0.421198218666035	0.921510156279568	-2.50327350373866	0.0129966311452937	0.0205081249523855	-4.10270980010366
hsa-miR-486-3p	0.449341979867595	0.543549658836255	2.49051800499251	0.013459589781745	0.021181713677974	-4.13367808143073
hsa-miR-455-3p	-0.596450745768275	7.5242359759275	-2.48714501182019	0.0135844388136297	0.0213210309721942	-4.14184210579573
hsa-let-7d-5p	-0.352708739944223	7.73595528047272	-2.48468480387549	0.0136761501085579	0.021407733636596	-4.14779020394164
hsa-miR-30e-5p	-0.332854435271541	12.6219638063413	-2.47651307795211	0.0139847377022897	0.0218325559341598	-4.16750711985594
hsa-miR-92a-1-5p	-0.459259118274159	1.91979482543702	-2.46557363205977	0.014407520130254	0.0224329292213769	-4.19380564797735
hsa-miR-150-5p	0.960115550825979	9.34574268077339	2.45930046066238	0.0146550477933411	0.0227579710441567	-4.2088365930127
hsa-miR-766-3p	-0.427349889282719	3.23979789393625	-2.43954730189043	0.0154592938065939	0.0239435500381811	-4.25592913198027
hsa-miR-658	-0.193737906664117	0.277533815550196	-2.42490447091286	0.0160804644600115	0.0248400858895441	-4.29060564039221
hsa-miR-205-3p	0.500380211870894	1.18304589483897	2.42076505297537	0.016260022340504	0.0250515304826138	-4.30037247017017
hsa-miR-106b-3p	-0.329378513858547	8.39534420277513	-2.40492362983368	0.0169636695239947	0.0260672094517929	-4.33760332575496
hsa-miR-3942-5p	-0.182203629374644	0.219778284913555	-2.40282351990275	0.0170589435905665	0.0261220990160519	-4.34252160252646
hsa-miR-744-3p	-0.467920016854715	4.41847627062254	-2.40217649235314	0.0170883918605859	0.0261220990160519	-4.34403606201616
hsa-miR-501-5p	-0.341735292418376	1.38477853004346	-2.38633701282405	0.0178234344827273	0.0271749507567816	-4.38098959293443
hsa-miR-30b-5p	0.466679374029946	8.71991994641798	2.38185991577865	0.0180361894454168	0.0274280912032634	-4.39139249867703
hsa-miR-15a-3p	-0.193369351859791	0.273630217190101	-2.37436885326802	0.0183971798100788	0.0279047662752358	-4.40875701517355
hsa-miR-548d-3p	-0.217116483972455	0.258000439068762	-2.36110388340987	0.019052047944009	0.0288235879977662	-4.43937784724636
hsa-miR-101-5p	0.422551831862341	3.16271752786983	2.35363324762233	0.0194298177639769	0.0293195450577235	-4.45655111369235
hsa-miR-328-3p	0.406151201033105	5.9213842696207	2.34420822542291	0.0199158022432202	0.0299758356840262	-4.47814306968757
hsa-let-7b-5p	0.359242764805085	14.7804982666039	2.31021221125479	0.0217586064061487	0.0326657339140903	-4.55533854878
hsa-let-7f-5p	0.389610555508245	12.9983230204167	2.29854215535953	0.0224247765030021	0.0335799586919955	-4.58158983546204
hsa-miR-493-5p	-0.475064454427908	3.062254615936	-2.29116593203241	0.0228549843319195	0.0341370885568365	-4.59811684212162
hsa-miR-29a-5p	-0.33338720827132	2.95475018501714	-2.25532077743592	0.025049904968343	0.0373205436964907	-4.67770774194742
hsa-miR-660-5p	-0.349035793686623	4.75678060196546	-2.2375302452179	0.0262059318209815	0.0388537628444179	-4.71676417743166
hsa-miR-628-5p	-0.65781910147019	4.93799785728103	-2.23744777416011	0.0262113970807316	0.0388537628444179	-4.71694454082485
hsa-miR-1226-3p	-0.362199014970442	1.18039682526412	-2.22569190463385	0.0270006582300565	0.0399228876096805	-4.74258938412809
hsa-miR-20a-5p	-0.436020928269333	7.31232408675112	-2.21580218280471	0.0276805429981628	0.0408253234671396	-4.76406309872511
hsa-miR-505-3p	0.377166739635399	5.133766260811	2.17549514752485	0.0306074492099554	0.045029004226175	-4.8506340591812
hsa-miR-589-3p	-0.357412760591133	1.72440785282991	-2.16921606549252	0.031086694140054	0.0456197236505292	-4.86398293739703
hsa-miR-320b	-0.418894814659784	2.49116301250277	-2.16072179839843	0.0317453175451092	0.0464700783016935	-4.88198219610337
hsa-miR-3150b-3p	-0.481237241885264	1.43393136815089	-2.13158286359818	0.0340969902928225	0.0497883912982258	-4.94321176925536
hsa-miR-664a-3p	0.431087784117706	5.20117762940275	2.12791675725114	0.0344032246840955	0.0500731697098363	-4.95085876860289
hsa-miR-542-5p	0.389664777452431	1.78311790775068	2.12720890064001	0.0344626244680986	0.0500731697098363	-4.95233380372317
hsa-miR-27b-3p	0.345814249208871	9.06465825385208	2.11288468436873	0.0356837272974059	0.0517193775890796	-4.98208127774104
hsa-miR-581	-0.241358482003703	0.659171701956489	-2.06009139948277	0.0405101002620943	0.0585700218075108	-5.0900477825852
hsa-miR-197-3p	0.35490826470628	8.36187690835111	2.05165112384321	0.0413311931588561	0.0596103449244436	-5.10706480661387
hsa-miR-3117-3p	-0.210663162294846	0.369687068390926	-2.04824675668725	0.0416663720378047	0.0599224227600161	-5.11390952638973
hsa-miR-10a-5p	0.490146998466553	14.5537523351621	2.04738342383257	0.0417517391973537	0.0599224227600161	-5.11564357586344
hsa-miR-643	-0.183445807173989	0.331985316022616	-2.02769014030375	0.0437398815228147	0.0626227084241273	-5.15500708999453
hsa-miR-636	-0.211653343470162	0.338533384651381	-2.02235730200897	0.0442919075975217	0.0632587585395262	-5.16560336879436
hsa-miR-3922-3p	-0.211403959330151	0.594775591975892	-2.01466586674437	0.0450984980526364	0.0642038027676263	-5.18083871686222
hsa-miR-380-5p	0.221610606974056	0.495185603256709	2.01396746589926	0.0451723518620608	0.0642038027676263	-5.18221934811965
hsa-miR-3917	-0.281978232643234	1.00837868845489	-2.01130514404506	0.0454548264276056	0.0644492345724746	-5.18747811146429
hsa-miR-30d-3p	-0.285243049127303	2.71976833519289	-2.00939280488357	0.0456586506528011	0.0645822359836005	-5.19125132371888
hsa-miR-135b-5p	0.638265050851066	2.63823226048877	2.00274442426051	0.046373301480807	0.0654354037721964	-5.20434219179559
hsa-miR-30c-1-3p	0.247785900728495	0.950331653829977	1.98728002060879	0.048072346351251	0.0676701853913294	-5.23462998555323
hsa-miR-125a-5p	0.273220844988463	10.1080945310926	1.969387159785	0.0501036051179741	0.0702336448129023	-5.26939091218535
hsa-miR-323b-3p	-0.479945589397559	2.35646635580742	-1.96913531987389	0.0501327038783749	0.0702336448129023	-5.26987799931176
hsa-miR-153-3p	-0.593477882409957	1.86737199822376	-1.96361490739774	0.0507741488008185	0.0709629174906677	-5.2805399768574
hsa-miR-550a-5p	-0.341632624615572	2.05535615592854	-1.95449222934903	0.0518493207213441	0.0722934709345107	-5.29809583004801
hsa-miR-664a-5p	0.327268489727117	2.61404216300519	1.94981448798379	0.0524080206178286	0.0728993083001549	-5.30706709397992
hsa-miR-24-3p	0.300822575851416	10.2838678335015	1.93332413621792	0.0544181648271529	0.0755164604102571	-5.33852739316536
hsa-miR-146a-3p	-0.514194765613651	0.896080217212991	-1.89860332923986	0.0588627487823614	0.0814915885265239	-5.40392177822227
hsa-miR-3944-3p	-0.159487596298333	0.2635224241713	-1.88615839420977	0.0605279542186849	0.0835997861796895	-5.42708143821273
hsa-miR-500a-3p	-0.308315249104156	7.44955063117543	-1.88133827560132	0.0611833866376509	0.0843066853434298	-5.43601186778314
hsa-miR-502-5p	-0.21174350299469	0.548142802791443	-1.86343470170739	0.0636698981614083	0.0875274712429665	-5.46898849999873
hsa-miR-374b-3p	-0.253541050913816	1.46985808675273	-1.85967911239243	0.0642020099166602	0.0880527565913073	-5.47586711377633
hsa-miR-320c	0.251510505529315	0.92064708194083	1.84715103567544	0.066003843680434	0.0903129516093584	-5.49871572874338
hsa-miR-362-3p	-0.290387782266846	1.06509024155107	-1.83066445780925	0.0684387246893328	0.0934268171921823	-5.52855532747442
hsa-miR-23c	0.14909616488663	0.267325912611852	1.82239614047817	0.0696875687347654	0.0949109114786712	-5.5434225952078
hsa-miR-150-3p	0.486782183905865	1.77503648584679	1.79647927334452	0.0737245858332775	0.100176694176236	-5.58959992681514
hsa-miR-187-3p	-0.789320735732971	3.51903042869012	-1.78059815880624	0.0762921067028699	0.103426019941304	-5.6175782955626
hsa-miR-26b-5p	0.334331151173073	9.44009489225803	1.77608687653305	0.077034694291162	0.104192086518231	-5.62548192194126
hsa-miR-580-3p	-0.152601894625409	0.325972551138761	-1.74475404457869	0.0823573705879359	0.111135118471536	-5.67983759669603
hsa-miR-548k	-0.148711762780369	0.203076630997723	-1.73298503709572	0.0844326178674191	0.113674189651778	-5.70001088763425
hsa-let-7f-1-3p	-0.26016375435952	1.85058816441517	-1.73160624944545	0.0846785045115814	0.113744352742101	-5.70236556795449
hsa-miR-9-3p	-0.47560836630093	1.41181137364456	-1.72416410153856	0.0860157878108559	0.115276866312722	-5.71504366835884
hsa-miR-3680-3p	-0.152334639757805	0.324676093665642	-1.71806809456233	0.0871239333247594	0.116451448810382	-5.72538889986365
hsa-miR-138-5p	0.252772731298436	0.597275117602666	1.71716549843562	0.0872889905904058	0.116451448810382	-5.72691761586583
hsa-miR-1275	-0.160922096483918	0.309426194320509	-1.71283325848352	0.0880847633440318	0.117246612432986	-5.73424417905756
hsa-miR-361-5p	0.15771367979257	7.5301375519332	1.67755308278508	0.0947866292084835	0.125881790374163	-5.79323701746395
hsa-miR-3136-5p	-0.189163917941967	0.59429467643037	-1.67246110960433	0.0957870129287639	0.126923197718249	-5.80165251346106
hsa-miR-3690	-0.224342075943072	0.545638065738908	-1.66557146907253	0.0971540948673485	0.128444715511562	-5.81299926393772
hsa-miR-3605-3p	-0.314729656341352	2.34244731553583	-1.65226386538389	0.0998390960155774	0.131697863732908	-5.83478648172396
hsa-miR-504-5p	0.32091970325392	1.13668631333767	1.64111991861359	0.102133091662121	0.134149727158612	-5.85290004891385
hsa-miR-2110	0.204644294076854	0.878114656240037	1.64101492916986	0.102154902964054	0.134149727158612	-5.85307013127581
hsa-miR-3130-5p	0.403511859218485	2.14592980318611	1.62307262258904	0.105937511059678	0.138578925280496	-5.88198041404327
hsa-miR-450b-5p	-0.328360090690777	4.12879503285866	-1.62278104102303	0.105999893442833	0.138578925280496	-5.88244767218316
hsa-miR-708-3p	-0.280610718110043	6.16726488262994	-1.60475250133419	0.109914294139919	0.14337709035585	-5.91117891796678
hsa-miR-100-3p	0.12984193866069	0.227226494013275	1.57200786521823	0.117317145781388	0.15260587932125	-5.96255954543748
hsa-miR-30d-5p	0.246730562404446	12.5698397257811	1.57118071460342	0.117509126836806	0.15260587932125	-5.96384403181907
hsa-miR-186-3p	-0.136395645383563	0.337956995280406	-1.52140484793737	0.129525683608097	0.167840124233892	-6.03992244588297
hsa-miR-598-3p	0.32988576629795	3.78416318805561	1.51092646187169	0.132173666344343	0.170894145691915	-6.05563206617397
hsa-miR-556-5p	-0.161403119132038	0.360945928341587	-1.4888635661769	0.137887000419747	0.177889382959102	-6.08836159072179
hsa-miR-132-5p	-0.231031883177904	1.7176591344276	-1.47375442014452	0.141908886581778	0.182403265007452	-6.11050302563514
hsa-miR-223-5p	0.337883300577964	1.780090980235	1.47272824817417	0.14218529727067	0.182403265007452	-6.11199877548787
hsa-miR-708-5p	-0.323150764257549	5.11343388026655	-1.47139097882175	0.142546129723859	0.182403265007452	-6.11394644709329
hsa-miR-421	-0.224208756010382	1.24831608811431	-1.471085009473	0.14262878814041	0.182403265007452	-6.11439183336555
hsa-miR-508-3p	-0.449757339346244	2.55965488642247	-1.46566533718685	0.144099071791697	0.183882945960274	-6.12226594884714
hsa-miR-3934-5p	-0.170480398363472	0.494713959353469	-1.45610241933919	0.146721849342152	0.186823699704649	-6.13609011394756
hsa-miR-2115-3p	0.229953765460275	0.596938887989052	1.4162959834513	0.158035657717487	0.20079422311724	-6.19267937724657
hsa-miR-616-3p	-0.195996750825948	1.02700051071746	-1.39798250753729	0.163458979535548	0.207236330426278	-6.21819636093738
hsa-miR-221-5p	0.21379965512593	1.14217332960004	1.38869347037137	0.166263243918688	0.210337336595409	-6.23101438899996
hsa-miR-33a-3p	-0.244716369526294	1.35007875451052	-1.37540868799065	0.170336853245379	0.215027382483952	-6.24920014088643
hsa-miR-1288-3p	-0.131827150263622	0.423132915126255	-1.3671370529109	0.172911002624549	0.21780849472234	-6.26043644959806
hsa-miR-551a	0.167489985005111	0.402196766713737	1.36415264933807	0.173846906515406	0.218518488489387	-6.26447413656255
hsa-miR-101-3p	0.197096430119002	13.3163720852735	1.35643073434164	0.176286157707736	0.221111056782994	-6.27488104480166
hsa-miR-296-3p	-0.234246041845781	0.819005849929613	-1.32525251926266	0.186396454841404	0.233293643905979	-6.31630880991646
hsa-miR-3130-3p	-0.0943314037365426	0.205713877896566	-1.29575359086741	0.196353402376101	0.245232866371854	-6.35463167759124
hsa-miR-3691-5p	-0.0870713175337686	0.151375315950234	-1.28625905243665	0.199640137348876	0.248808408967707	-6.3667854609269
hsa-miR-2355-3p	-0.22302625373202	1.713815159259	-1.28318287830227	0.200713647817799	0.249616337434424	-6.37070431790439
hsa-miR-199a-3p	0.233255927540817	12.0823069769105	1.27069336448494	0.20511574813506	0.254551678975222	-6.38652016378113
hsa-miR-214-5p	0.231747568010471	4.67756352770253	1.26169762117425	0.208329906486215	0.257995052969215	-6.39781724302254
hsa-miR-942-5p	-0.221951520227769	2.60441770499943	-1.25707245026858	0.209996703822155	0.2595117160918	-6.40359483661213
hsa-miR-199b-3p	0.229979890832217	12.0781159553696	1.25039463859448	0.212420331231604	0.261955324438974	-6.41189959004353
hsa-miR-30b-3p	0.193269044463216	1.96965603071375	1.24734310253635	0.213534592455606	0.262777370590022	-6.41568005790913
hsa-miR-1270	-0.267850717516851	1.48408672661953	-1.24000355914165	0.21623198026238	0.265540109652755	-6.42473550429081
hsa-miR-380-3p	0.0921459923120599	0.206916230184102	1.23280169238699	0.218902685249696	0.26825861428303	-6.43356982906215
hsa-miR-23b-3p	0.206280659139527	9.52835191938836	1.22596422141872	0.221460248971282	0.27082742947113	-6.44191016513848
hsa-miR-339-5p	-0.249662559302583	5.57112057901255	-1.21790466114335	0.224502525752508	0.27397709483726	-6.45168241141948
hsa-miR-3912-3p	0.132094256152304	0.607067828425403	1.21428176095607	0.225879827880458	0.274732037228935	-6.45605446176976
hsa-miR-193b-5p	-0.241025114899221	3.31881074881969	-1.21361353788621	0.226134525007612	0.274732037228935	-6.45685945669817
hsa-miR-143-5p	0.246149779450207	6.2636993510498	1.21258955239563	0.226525223200689	0.274732037228935	-6.458092182642
hsa-miR-628-3p	-0.138734294433316	0.525110404197942	-1.20924472379529	0.227804807904309	0.275630594858016	-6.46211169911037
hsa-miR-18b-5p	-0.138492712645342	0.462994403274208	-1.20820079565909	0.228205228451441	0.275630594858016	-6.46336395418225
hsa-miR-92a-3p	0.179742212211456	12.955501806586	1.2014894466564	0.230791560142219	0.27818202423713	-6.47138912163651
hsa-miR-576-5p	-0.22803248320654	3.87207201856537	-1.19683321926002	0.232598192452256	0.279785120839087	-6.4769309176145
hsa-miR-3684	-0.0934630511215969	0.176750385634364	-1.18419044961166	0.237554507862975	0.285162568743489	-6.49187101552963
hsa-miR-186-5p	0.174324240905595	8.38376598906776	1.1829201149037	0.23805663489227	0.285182132003597	-6.49336351888673
hsa-miR-23a-3p	0.157075955256573	11.6245698012604	1.17321753331247	0.241916678371464	0.289216069662015	-6.50471077542274
hsa-miR-548j-5p	-0.105539531444532	0.334833346945125	-1.17189182847743	0.242447515196692	0.28926156792776	-6.50625402885018
hsa-miR-516a-5p	0.288599622238237	0.71873535701487	1.11780047273169	0.264813180586163	0.31530494321314	-6.56775070067509
hsa-miR-502-3p	-0.176209794652325	2.8900816201821	-1.11161374294702	0.267459660739972	0.3178113782477	-6.57460128953064
hsa-miR-625-3p	-0.202222643625596	7.71867401655921	-1.09905348284096	0.272888673084633	0.323607375960968	-6.58839360133115
hsa-miR-2116-3p	0.122759478895396	0.585380518804967	1.08188194294012	0.280432883802912	0.331883271758688	-6.60699854801522
hsa-miR-34c-3p	0.211727238744442	1.87577046829735	1.07630833791008	0.282911980702724	0.334143526504022	-6.61297507421313
hsa-miR-26a-1-3p	-0.256097357577879	2.34832222052441	-1.0381469366383	0.3002869066828	0.353314057525607	-6.65307401749158
hsa-miR-548q	0.0832281521751554	0.276308119442073	1.03801747535741	0.300347043790933	0.353314057525607	-6.65320761178397
hsa-miR-338-3p	-0.226849477177785	7.85583380673377	-1.02581290181998	0.306052582228271	0.35930573153599	-6.66572768360898
hsa-miR-181d-5p	-0.234569030984124	4.3180822296736	-1.02060182175589	0.308510609272388	0.361468518249285	-6.67102877558346
hsa-miR-34b-5p	-0.148675829070101	0.744140461432462	-1.00529275377756	0.315807595275243	0.369280992881609	-6.68644751082049
hsa-miR-744-5p	-0.164884645274158	4.59794517916507	-0.993952950040467	0.321285606931306	0.374939664550053	-6.69771962516005
hsa-miR-1291	-0.133716018725759	0.688350241256703	-0.991898130523084	0.322284890942602	0.37535958528434	-6.69974861190905
hsa-miR-431-5p	-0.166628186648861	1.10807221324644	-0.978612416720363	0.328795104036029	0.382183615978512	-6.71276681334122
hsa-miR-3653-3p	0.18316041635467	3.08538206722013	0.962870008513459	0.33661943427997	0.390505153996724	-6.72796687579334
hsa-miR-29b-1-5p	-0.1767957879707	2.70008330169304	-0.958029100837066	0.339049511573779	0.391228121270963	-6.73259185321987
hsa-miR-34a-5p	-0.150800859948097	6.97470988135575	-0.958003383293862	0.339062451650063	0.391228121270963	-6.7326163618709
hsa-miR-550a-3p	0.170094824224279	1.45647975586379	0.957646406100305	0.339242101749438	0.391228121270963	-6.73295649140135
hsa-miR-577	0.330540735516738	1.91703670995689	0.956174134604291	0.339983677142858	0.391314546044819	-6.73435794965024
hsa-miR-24-2-5p	0.176939434793842	4.8976113955484	0.936618234140598	0.349932959978317	0.40197778377157	-6.75277030483458
hsa-miR-19b-3p	-0.179172744842051	6.81988207954054	-0.922541217257157	0.357208726400574	0.409534223431908	-6.76579043458242
hsa-miR-338-5p	0.177531816852676	1.63567131274948	0.902441907905499	0.367762026526786	0.420811519632015	-6.78404145772078
hsa-miR-450a-5p	0.184044704459749	3.49222513134792	0.859301919960766	0.391064653377195	0.446604964070843	-6.82186621399112
hsa-miR-487a-3p	0.102881743804463	0.462313256210351	0.856758655952338	0.392466038826945	0.447335077264887	-6.82403868066733
hsa-miR-222-5p	0.151346385126	2.34101595298383	0.796814758446508	0.42637667078168	0.485044778583035	-6.87338957596957
hsa-miR-22-5p	-0.145441224371598	4.6605739463965	-0.783176863015182	0.434325314263688	0.493131449657224	-6.88412063135026
hsa-miR-424-3p	0.159998713607248	2.03351048804726	0.768522075929971	0.442961917231579	0.501966496940033	-6.89544643474866
hsa-miR-548s	0.0931517959547576	0.438142255846451	0.763776000223274	0.44577999678488	0.504186624494652	-6.89906876674562
hsa-miR-491-3p	0.121980235525055	0.952318626524595	0.762088473327836	0.446784472507145	0.504350933387874	-6.90035135211749
hsa-miR-320e	0.0632314631845478	0.237890291676556	0.75258008634028	0.452468370797344	0.50978682084077	-6.90752533081519
hsa-miR-1287-5p	0.131563925712667	4.95444514799686	0.748652563534769	0.454828102393753	0.511463785642017	-6.91046244936799
hsa-miR-18a-3p	-0.127546620694532	1.111131530531	-0.745569498494255	0.456685345707968	0.512570359331887	-6.91275734264407
hsa-miR-374a-3p	-0.101888565110624	9.41326658141439	-0.739381333753457	0.460426021494207	0.515782585147136	-6.91733508779124
hsa-miR-3193	0.0543340718336067	0.206613313967153	0.724594255427028	0.469434129066744	0.524872064308911	-6.92812015745915
hsa-miR-181c-5p	-0.136869658391754	5.36395760497264	-0.697731187700562	0.486046889635852	0.542413544137348	-6.94715800201462
hsa-miR-532-3p	-0.127619556316059	5.04383632204132	-0.695564300914376	0.48740075569521	0.542892302833185	-6.9486624650536
hsa-miR-765	-0.0602995457677122	0.249509739306033	-0.693248219233145	0.488850101190709	0.543475396588913	-6.95026536142686
hsa-let-7d-3p	-0.0989043120998456	8.33115052414607	-0.679250467042469	0.497659079896921	0.552222835348757	-6.95983949195055
hsa-miR-1304-5p	0.0534178052869249	0.240838756953833	0.6642332275014	0.507203399922008	0.561007074032653	-6.96989464685122
hsa-let-7g-5p	0.0933045440895146	9.17671115885877	0.663789611153775	0.507486808026131	0.561007074032653	-6.97018827584012
hsa-miR-146b-5p	-0.127890480031057	8.7934752626335	-0.651080933933042	0.51564126477573	0.56895004214916	-6.97851713482856
hsa-miR-499a-5p	-0.0477553557933837	0.218224394824116	-0.617241553271371	0.537683236343429	0.592157710569592	-6.99991204747356
hsa-miR-148a-5p	0.110815754337474	5.11701417462842	0.60425441656006	0.546267397984628	0.60048494872093	-7.0078210066209
hsa-miR-362-5p	-0.114216747837731	3.07818723098557	-0.5758526314218	0.565275271849998	0.620217915095231	-7.02453297178382
hsa-miR-23b-5p	0.0687680158045217	0.609933224092216	0.557842606496871	0.577491980815535	0.632439911825968	-7.03471471210661
hsa-miR-627-5p	-0.0808175431250844	1.06771790905654	-0.554106700799747	0.580041736021457	0.633326064482988	-7.03678635772299
hsa-miR-136-5p	0.118059294872893	4.96576359512281	0.552972405458077	0.580816942382722	0.633326064482988	-7.03741260302483
hsa-miR-1538	-0.0483580683999932	0.283326574930473	-0.551918124280027	0.581537902480972	0.633326064482988	-7.03799352481474
hsa-miR-127-5p	0.122401469301816	8.14588452456638	0.535004899232995	0.593161001433725	0.644787977484438	-7.04716175756025
hsa-miR-25-3p	-0.0588204078087724	13.0221228588053	-0.529736354123189	0.596803408138541	0.647548245059748	-7.04995956515942
hsa-miR-2355-5p	0.0816928261759298	5.44282908631906	0.519629876339351	0.603819037571494	0.653951614491636	-7.05524919494939
hsa-miR-219a-1-3p	-0.0675060589806193	1.29353214283602	-0.49725516356209	0.61948199906339	0.668648101125899	-7.06659823649745
hsa-miR-125a-3p	-0.0769671111887633	2.40045222047355	-0.496992304296352	0.619667064757221	0.668648101125899	-7.06672860400705
hsa-miR-874-3p	0.0703903983006695	5.15365998497975	0.462852923716635	0.643905439258913	0.693527509807307	-7.08307566254084
hsa-miR-514a-3p	-0.107567717810769	1.34668450953222	-0.44871910471779	0.654054866561791	0.703168876688226	-7.08950367028566
hsa-miR-361-3p	-0.055229065455662	7.14961871215698	-0.42229112366949	0.673205247208344	0.722434150112062	-7.10098909397548
hsa-miR-1248	-0.0672356397182595	0.489693086204252	-0.41295613068044	0.680021735774911	0.728417443247943	-7.10487970607424
hsa-let-7e-5p	-0.055031614149895	10.178686385378	-0.399595662995536	0.689823504768868	0.737570851182742	-7.11029696022175
hsa-miR-212-3p	0.0673280652474331	2.07524519582991	0.389638169055114	0.697163047987291	0.744063107579164	-7.11421871032253
hsa-miR-216a-5p	0.0478118703766744	0.347810179518794	0.381050204934942	0.703516150013823	0.749480907546486	-7.11752169739839
hsa-miR-146a-5p	0.0972155744398968	6.77756908537478	0.376820349163238	0.706652969933988	0.751458864766759	-7.11912150485738
hsa-miR-372-3p	-0.049232909613397	0.453143472612574	-0.35245291793663	0.724819921238064	0.769383894695739	-7.12799034813823
hsa-miR-192-3p	-0.0539478141428436	1.16480882752111	-0.338902199834319	0.734991219004035	0.778772284395972	-7.1326661496322
hsa-miR-885-5p	0.084476009092046	0.934274587117661	0.32446219585965	0.745881707311661	0.788887499444946	-7.13744727291205
hsa-miR-652-3p	-0.0631505848852347	4.94720655209462	-0.320678172921201	0.748744147827329	0.790490674055111	-7.13866578489543
hsa-miR-570-3p	-0.0341545139689237	0.416824250632011	-0.3111099182042	0.755997576703346	0.796175021003696	-7.14168319268132
hsa-miR-320d	-0.0471065720633888	1.02680693198258	-0.309999210753031	0.756840991005217	0.796175021003696	-7.14202754562778
hsa-miR-519a-5p	0.0827889965942104	0.921959705074386	0.290923672513483	0.771370686200025	0.810008216099132	-7.14774948471205
hsa-miR-20a-3p	0.0516772947008826	3.12566673517529	0.266452776220192	0.790128172180733	0.828223637625161	-7.1545582739842
hsa-miR-3909	-0.024480681911832	0.397439117654565	-0.252530948465829	0.800855217747329	0.837129377673331	-7.15816523219243
hsa-miR-489-3p	0.0336107965921389	0.382993758227065	0.251726151893195	0.801476508096102	0.837129377673331	-7.15836783080458
hsa-miR-10a-3p	-0.0564522694485372	1.5976268714004	-0.249141049708982	0.803473019616894	0.837724089724897	-7.15901422915685
hsa-miR-512-3p	-0.039244313807431	0.534561170835764	-0.242069834577274	0.808940781420123	0.841929501229809	-7.16074829853609
hsa-miR-363-3p	-0.0782606820281799	3.62846458328203	-0.235025485692432	0.814397121385491	0.846108159740324	-7.16242616312735
hsa-miR-95-3p	-0.038491180675335	1.77474615861729	-0.217563033786145	0.827961605917317	0.858681029458419	-7.16637191975712
hsa-miR-24-1-5p	-0.0407275874400321	3.29310615618298	-0.213328240523407	0.831259070497641	0.860580378098969	-7.16728294548879
hsa-miR-26a-2-3p	-0.0352218539848694	2.43549298877675	-0.208223283011698	0.835238070243181	0.86317737188864	-7.16835737340392
hsa-miR-34a-3p	0.0236965533500356	0.643088769384053	0.198371945012415	0.842928505918066	0.869594082555193	-7.17035722516118
hsa-miR-548t-5p	-0.012686386241655	0.200780955250567	-0.166516310586154	0.867896282930663	0.892458271169064	-7.176160875243
hsa-miR-26b-3p	0.0245330200069338	5.12091389589113	0.166216014964651	0.868132321699379	0.892458271169064	-7.17621076485765
hsa-miR-135a-5p	0.0467205476924653	1.24066069086541	0.159781522523865	0.873192778914568	0.896091190949041	-7.17725812693602
hsa-miR-548b-3p	0.0226151613533669	0.881003739873612	0.151140309291222	0.879996915984213	0.901497713233391	-7.17859965169352
hsa-miR-582-3p	0.0333838944330687	6.88959838103426	0.138955225950655	0.889606573266435	0.909754457329961	-7.18036466579822
hsa-miR-424-5p	0.0376731304120863	7.16234310288678	0.136081084464236	0.891875675153107	0.91048873272152	-7.18075937831265
hsa-miR-582-5p	0.0271525843209557	2.62391158748614	0.11959362254897	0.904908997573707	0.922190245791261	-7.18286426645813
hsa-miR-2277-3p	-0.0103673549149586	0.33374921727712	-0.110434320989917	0.912160803344241	0.927969482778283	-7.18391631645518
hsa-miR-3158-3p	-0.00692953833459145	0.222490967397254	-0.0873586248405327	0.930462122821078	0.944950287363275	-7.18619542673371
hsa-miR-624-5p	0.0102016938616796	0.81576368060634	0.0720032487581197	0.94266161359657	0.955686299103949	-7.18741737055616
hsa-miR-196b-5p	0.0152778302682783	8.46838984543371	0.0565840390385346	0.954925452871699	0.964002616171007	-7.18840745148137
hsa-miR-27a-3p	0.00854027916761702	9.82849664880805	0.0557981003656432	0.955550870598498	0.964002616171007	-7.18845155756068
hsa-miR-132-3p	-0.00790065460307066	6.07499542833227	-0.0525858150714345	0.958107357579812	0.964002616171007	-7.188625414431
hsa-miR-29c-3p	0.009455329063492	10.5477691632969	0.0513865801746464	0.959061877443713	0.964002616171007	-7.18868767823716
hsa-miR-1228-5p	-0.00676565796039141	0.671139269373806	-0.0513690176256998	0.959075856633506	0.964002616171007	-7.18868857940673
hsa-miR-653-5p	0.00997773336161289	3.88880309360462	0.0443822934044134	0.964638010210104	0.967935917937318	-7.18902264553402
hsa-miR-542-3p	0.00316987114381728	7.72520098287564	0.015064681680828	0.987993578329497	0.989679574196953	-7.18989295707219
hsa-miR-423-5p	-0.000357083023452276	5.4989701664128	-0.00211898228963395	0.998311126463536	0.998311126463536	-7.1900040431258
