# Supplementary material for: miRNA-Based Breast Cancer Subtyping Using AHALA Multi-Stage Classification Approach
Source: Cancers (Basel). 2026 Feb 10;18(4):586. doi: 10.3390/cancers18040586 (PMC12939616; doi:10.3390/cancers18040586)
Supplement: Supplementary file 1 [file cancers-18-00586-s001.zip › Supplementary File S3 The outcome of the differential expression analysis/Supplementary File S3 b/dge_results_HER2Enriched_vs_LuminalA.csv]

	logFC	AveExpr	t	P.Value	adj.P.Val	B
hsa-miR-30a-5p	-1.83066031542247	14.8721937998761	-7.31812986102906	4.1251564296617e-12	2.42146682421142e-09	17.0904774741037
hsa-miR-3150b-3p	1.66517093579814	1.43393136815089	7.14629728204789	1.1576270136877e-11	3.39763528517341e-09	16.1010414648959
hsa-miR-30a-3p	-1.7355102100061	13.5654438162489	-6.8900054414238	5.24717972550649e-11	1.02669816629077e-08	14.6529767788723
hsa-miR-30c-2-3p	-1.69383616112736	5.66920193653101	-6.81394628062202	8.16312068254083e-11	1.19793796016287e-08	14.2298211502715
hsa-miR-1307-3p	1.04110498619849	9.8151088246901	6.35425337654176	1.10350135849055e-09	1.2955105948679e-07	11.7395656822931
hsa-miR-185-3p	1.06853438346892	2.32122322850184	6.29255793180793	1.5510623579969e-09	1.51745600690697e-07	11.4144391243579
hsa-miR-589-5p	0.822560629578409	5.64242666280867	5.91920345935769	1.16048242535059e-08	9.73147405258279e-07	9.49514543464621
hsa-miR-1301-3p	0.995280825160564	3.69484809209963	5.63185367711886	5.15439081714577e-08	3.78203426208071e-06	8.07654617704349
hsa-miR-210-3p	1.67335359501153	8.55553329030614	5.46702573046714	1.18401588584874e-07	7.72241472214678e-06	7.28679240034327
hsa-miR-106b-3p	0.769674652990735	8.39534420277513	5.44493217053358	1.32187258685594e-07	7.75939208484439e-06	7.18229320642655
hsa-miR-589-3p	0.917137322879304	1.72440785282991	5.39319832820349	1.70863639364595e-07	9.11790511881975e-06	6.93887168100313
hsa-miR-3677-3p	1.34526950911157	3.21989705798609	5.37095958317223	1.9069010209352e-07	9.32792416074136e-06	6.83478268864576
hsa-miR-130b-3p	0.967376765312439	3.29742372534633	5.1835899611828	4.74648662015208e-07	2.14322126617636e-05	5.97109196347797
hsa-miR-942-5p	0.925072675839999	2.60441770499943	5.07641715822344	7.91207687383637e-07	3.31742080352997e-05	5.48791700810992
hsa-miR-301a-3p	1.06729058015212	3.08221364860022	4.90694265146227	1.74675821987342e-06	6.83564716710466e-05	4.74030631029815
hsa-miR-431-5p	0.855745514783393	1.10807221324644	4.86951996539559	2.07497851272277e-06	7.61257741855165e-05	4.57797484824507
hsa-miR-3200-3p	1.09076919675428	1.96672601343556	4.79936416019036	2.85794856144805e-06	9.86832826805886e-05	4.27636969359236
hsa-miR-345-5p	1.04924913675783	4.44213346328324	4.6122990181248	6.59759437004006e-06	0.000215154883067417	3.48968937886156
hsa-miR-30c-5p	-0.798166147860265	9.49957534030391	-4.569650337754	7.95601628156499e-06	0.000245799029330455	3.31394822483745
hsa-miR-4326	1.31511166115873	2.45538779985997	4.52347933247803	9.72918351080156e-06	0.000285551536042026	3.12522190283169
hsa-miR-671-5p	0.676067435897642	2.24585362968035	4.44188195170133	1.38310346845683e-05	0.000386610350468649	2.79560234006231
hsa-miR-590-5p	0.799686470550642	3.67608761989286	4.42233868516953	1.5035998329815e-05	0.000401187773618245	2.71740198447488
hsa-let-7a-5p	-0.538739886880441	15.177396733468	-4.40295182049553	1.63304867422499e-05	0.000416782422508725	2.64011376160223
hsa-miR-1306-3p	0.674679137112593	1.17376281730402	4.39231078636411	1.70857724311453e-05	0.000417889517378429	2.59781335802848
hsa-miR-423-3p	0.703881280711136	6.79863372079719	4.37607952209364	1.83027240978015e-05	0.000429747961816378	2.53345665653761
hsa-miR-301b-3p	0.607121739070784	0.683497615148387	4.28956899005294	2.63239118698335e-05	0.000594312933368933	2.19384262594633
hsa-miR-3682-3p	0.586144582616956	0.838195269886322	4.27609903939215	2.78425254864456e-05	0.00060531712816828	2.14148095067578
hsa-miR-501-3p	0.756299336837281	5.36346572192708	4.20779996116798	3.69241978409639e-05	0.000771456789912851	1.87814080245877
hsa-miR-2277-5p	0.56976978036353	0.924230844322268	4.20008120088294	3.81128567418615e-05	0.000771456789912851	1.84860718691685
hsa-miR-99b-3p	0.691498747268796	6.27396723144966	4.17975738572853	4.1420027169337e-05	0.000810451864946694	1.77106575269034
hsa-miR-101-3p	-0.624052430547879	13.3163720852735	-4.16120592168539	4.467658860413e-05	0.000845972822923365	1.70056750928332
hsa-miR-2115-3p	0.684485096709118	0.596938887989052	4.08466797363965	6.08833056746438e-05	0.00106305220052332	1.41256130738132
hsa-miR-3187-3p	0.417404358332324	0.299142956552645	4.08282795871624	6.13346680675195e-05	0.00106305220052332	1.40569413094775
hsa-miR-130b-5p	0.773271027842921	3.58902684253723	4.0818586563662	6.15737220064616e-05	0.00106305220052332	1.40207764051778
hsa-miR-590-3p	0.707461883395594	2.45619485163746	4.06942643955892	6.47196176056554e-05	0.00108544044384342	1.35575841205446
hsa-miR-342-5p	-0.960893440352362	4.58841990174673	-4.03704527293867	7.36481536193562e-05	0.00117912502671961	1.23568745760949
hsa-miR-135a-5p	-1.21764014910504	1.24066069086541	-4.03475208800671	7.43230425700607e-05	0.00117912502671961	1.22721566074289
hsa-miR-548j-5p	0.370787848261985	0.334833346945125	3.9891201979034	8.90416597695122e-05	0.00137545932328168	1.05950340134692
hsa-miR-185-5p	0.547418226246934	5.56009554824623	3.92959800044271	0.000112437101425152	0.00169232252657857	0.84323124704119
hsa-miR-766-3p	0.708534429940418	3.23979789393625	3.91891525310552	0.000117211019135309	0.00172007170581065	0.804715550649673
hsa-miR-616-5p	0.677625227629444	1.77526365206209	3.86687364403885	0.000143349836519131	0.00205235009845683	0.61839429819083
hsa-miR-190b	-1.09923412739569	3.13518462674076	-3.83647493219781	0.000161081757106817	0.00225130931956432	0.510568754341697
hsa-miR-101-5p	-0.69897144879212	3.16271752786983	-3.77222425574148	0.000205624649468117	0.00280701556366941	0.285129456307566
hsa-miR-93-5p	0.604857752019399	11.9434304945657	3.74313529122697	0.000229414337980836	0.00306027731130767	0.184166814529227
hsa-miR-224-5p	1.50573110003278	4.51965807742371	3.73717008395312	0.00023460388246822	0.00306027731130767	0.163547873317998
hsa-miR-548t-5p	0.293165115581636	0.200780955250567	3.72829619122427	0.000242529440550433	0.00309488655658922	0.132928715587897
hsa-miR-1266-5p	0.754663038260625	3.77706950826513	3.69967333070789	0.000269851138249448	0.00336424696749184	0.0346049488147084
hsa-miR-580-3p	0.333503853094391	0.325972551138761	3.69448926942495	0.000275100263099844	0.00336424696749184	0.0168686728609613
hsa-miR-21-3p	0.742646802766094	10.7959364590988	3.65922291522954	0.000313448434582773	0.00375498430816506	-0.103203156946564
hsa-miR-505-3p	0.646799837188661	5.133766260811	3.61471364728532	0.000369054092954514	0.004332695051286	-0.253283709138557
hsa-miR-2355-5p	0.58353329166208	5.44282908631906	3.59629323596859	0.00039467924498645	0.0044482750696122	-0.314917016237814
hsa-miR-105-5p	1.70313113168895	1.56559918188463	3.59500132845668	0.000396537855602527	0.0044482750696122	-0.319229110455337
hsa-miR-18a-5p	0.785405102850747	2.85518198516739	3.59148870409429	0.000401633013099568	0.0044482750696122	-0.330946469897826
hsa-miR-421	0.558986851240836	1.24831608811431	3.55357968763356	0.000460681242825316	0.00500777573219372	-0.456752119196477
hsa-miR-877-5p	0.571599535201364	1.11120228435469	3.5437969984232	0.00047719210478657	0.00501853267191882	-0.489023516294727
hsa-miR-128-3p	0.494994650189542	6.76237223261336	3.54194272802212	0.000480383651644849	0.00501853267191882	-0.495131463544155
hsa-miR-181b-5p	0.698354324767552	8.07095698557291	3.53795277204605	0.000487319186199954	0.00501853267191882	-0.508264639034306
hsa-miR-3127-5p	0.690669265305284	2.97961541886014	3.52339466100111	0.000513430018662264	0.00519626587853015	-0.556071150800021
hsa-miR-497-5p	-0.621103238161074	4.94900726233088	-3.4990114827371	0.00056012351166429	0.00557275426011759	-0.635745954973216
hsa-miR-3928-3p	0.583973842389925	1.55928465964062	3.47059206025182	0.000619562909165188	0.0060253675354011	-0.727983046492209
hsa-miR-181a-3p	0.559611652593957	7.58734707842807	3.46760355088883	0.000626145519011017	0.0060253675354011	-0.737643188506334
hsa-let-7b-5p	-0.55381662477728	14.7804982666039	-3.45071505778996	0.00066459229134527	0.00629218830676892	-0.792093412956286
hsa-miR-18a-3p	0.607887911503504	1.111131530531	3.44288049716009	0.000683168064978361	0.00636539133559203	-0.817271631444236
hsa-miR-342-3p	-0.830797085632264	8.3935216222807	-3.40227442635487	0.000787478535605493	0.00719883589690654	-0.946942608399396
hsa-miR-545-5p	0.431919585967749	0.653295473790825	3.39877018498015	0.00079714537188914	0.00719883589690654	-0.958067982023009
hsa-miR-3944-3p	0.29472718096042	0.2635224241713	3.3771527448244	0.000859273291787037	0.00753636152201357	-1.02647077089347
hsa-miR-629-5p	0.647188002307187	6.89618570390653	3.37684215449683	0.000860197993142946	0.00753636152201357	-1.02745068036128
hsa-miR-331-3p	0.566433444837397	5.08742845975455	3.36437533909712	0.000898090722658423	0.00767120293346725	-1.06671609331104
hsa-miR-106b-5p	0.506313509560025	7.55786794986665	3.3599857978864	0.000911799310341352	0.00767120293346725	-1.08051010605261
hsa-miR-3191-3p	0.290186922467041	0.354902390930135	3.35903501562867	0.000914794216938172	0.00767120293346725	-1.08349576679354
hsa-miR-425-3p	0.573374921438851	3.45859291407484	3.31809024412865	0.00105282230660301	0.00868292737056264	-1.21134501662729
hsa-miR-195-5p	-0.582548365297977	5.47816781352122	-3.31471470167234	0.00106502686657668	0.00868292737056264	-1.2218216697294
hsa-miR-582-5p	0.771401779734089	2.62391158748614	3.29197669518258	0.00115073287022076	0.00925315335369297	-1.29214132936818
hsa-miR-340-5p	0.515640752721532	3.74867458371596	3.26616842716782	0.00125576576735162	0.0099612771004784	-1.37142319899015
hsa-miR-331-5p	0.447832012847192	1.98908904129102	3.2362577751792	0.00138861336856473	0.0107928053631127	-1.46259696234572
hsa-miR-340-3p	0.507594872891759	3.38348819703309	3.23438193326754	0.00139736491924458	0.0107928053631127	-1.46828945083507
hsa-miR-584-5p	0.706748181162267	5.2946783681078	3.20287103721915	0.00155224233479936	0.011833327928925	-1.56346337918895
hsa-miR-365a-5p	0.493312893085545	1.06453582563396	3.19694421290189	0.00158309431899038	0.0118527825421021	-1.581269442524
hsa-miR-25-3p	0.366110791316331	13.0221228588053	3.19465189842169	0.00159517857040215	0.0118527825421021	-1.58814820625073
hsa-miR-2355-3p	0.565776985959569	1.713815159259	3.15396674567291	0.00182438724537252	0.0133864414129209	-1.70948532498543
hsa-miR-15b-3p	0.733864091295072	4.7936981169818	3.14670286390903	0.00186838346890866	0.013540013533943	-1.73099898673765
hsa-miR-324-3p	0.486905042055251	4.44642457495118	3.13878163892405	0.00191747793762315	0.0137263359681072	-1.75440773183924
hsa-miR-500a-3p	0.52822215125384	7.44955063117543	3.12296963211395	0.00201906247489277	0.0142793936477356	-1.80097354080025
hsa-miR-452-5p	1.0130404091189	5.15399436707822	3.11430716777594	0.00207680001702683	0.0145128763094613	-1.82639275351017
hsa-miR-34c-5p	-0.685921371029139	2.7313790546144	-3.0993797659667	0.00217988418947872	0.0150540237555766	-1.87004380945834
hsa-miR-29c-3p	-0.587441162113928	10.5477691632969	-3.09326201201607	0.00222347940731454	0.0151765396755074	-1.88787785162753
hsa-miR-1226-3p	0.516311913429889	1.18039682526412	3.074037725081	0.00236575970923093	0.0159620798772248	-1.94370837193835
hsa-miR-664a-5p	-0.531329176259544	2.61404216300519	-3.06712891843518	0.00241890907780796	0.0161352230531054	-1.96369451924227
hsa-miR-378a-3p	0.645123198278576	7.214917149014	3.0590373158995	0.00248255527677869	0.0163737072749336	-1.98704971611359
hsa-miR-143-5p	0.638357834232995	6.2636993510498	3.04689739303726	0.00258094125100306	0.0168334723815422	-2.02198326250996
hsa-miR-29b-2-5p	-0.547590293196465	5.8048012856184	-3.03748218020633	0.00265970234201425	0.0171565414809051	-2.04898816273559
hsa-miR-3615	0.589288436678326	1.53777525730319	3.03041655099932	0.00272025414790565	0.0172655598250108	-2.06920335897731
hsa-miR-3934-5p	0.365874002174727	0.494713959353469	3.02780769563608	0.0027429304237013	0.0172655598250108	-2.07665648448864
hsa-miR-629-3p	0.598680751686731	2.80760033989417	3.02520222040121	0.00276575067499389	0.0172655598250108	-2.08409404722438
hsa-miR-940	0.660191894583085	2.38300612537546	3.02197529781162	0.00279425584902219	0.0172655598250108	-2.09329740331073
hsa-miR-335-5p	-0.868655421484166	4.07173680326006	-3.01272465612878	0.00287747521582497	0.0175945619967631	-2.11963051804987
hsa-miR-378a-5p	0.660863821880556	5.71084299947241	2.99057616897476	0.00308605994781093	0.0186754349419074	-2.18237617201925
hsa-miR-10b-5p	-0.554072543818329	16.2719123831761	-2.97391852345766	0.00325198014769708	0.0194786974152876	-2.22928471152958
hsa-miR-9-5p	1.26569768352519	9.93740387804639	2.9683118890049	0.00330964011709738	0.0196238257448097	-2.24501871654986
hsa-miR-30b-5p	-0.597173313004292	8.71991994641798	-2.95309396430911	0.00347090131354274	0.0203741907104959	-2.28758661470923
hsa-miR-183-5p	0.631841915051252	13.3615339593471	2.94869434545398	0.00351884666682189	0.0204511187467767	-2.29985558817522
hsa-miR-202-5p	-0.481080669164949	0.859629997760993	-2.94020488529914	0.00361307984729466	0.0207929202976663	-2.32348180417758
hsa-miR-1229-3p	0.414257908098248	0.775499283378394	2.92652819532396	0.0037697602812449	0.0214839736416578	-2.36141138813956
hsa-miR-582-3p	0.72354329169232	6.88959838103426	2.91797571561921	0.00387087093070416	0.0218480888108014	-2.38504669505654
hsa-miR-452-3p	0.787761571277173	1.97175928887012	2.8614339711268	0.00460414336458917	0.0257393538572747	-2.53968745066841
hsa-miR-1304-5p	0.235110163205933	0.240838756953833	2.83259982935522	0.0050249410598805	0.0278267962466967	-2.61746501811136
hsa-miR-767-5p	1.09114489111557	0.981599478853641	2.80958596741108	0.00538559190831772	0.0295452565437617	-2.67901635844949
hsa-miR-454-3p	0.567398088945907	3.20668295772886	2.79519664927162	0.00562287989599539	0.030525584632435	-2.71726318447663
hsa-miR-1277-3p	0.402390049349822	1.16989760147513	2.79250573530492	0.00566829425031586	0.030525584632435	-2.72439530241225
hsa-miR-197-3p	0.497097909547113	8.36187690835111	2.78425239517554	0.00580966992547247	0.0310025113295667	-2.74623033347947
hsa-miR-21-5p	0.423376142062981	17.336416282446	2.78116480097013	0.00586337607308469	0.0310072230171235	-2.75438336334801
hsa-miR-501-5p	0.409989525815188	1.38477853004346	2.77392025714455	0.00599116154171413	0.0314001055802339	-2.77347997441457
hsa-miR-23a-3p	0.380805758951036	11.6245698012604	2.75582482688023	0.00632144940375329	0.0325796043871034	-2.82097621137322
hsa-miR-125a-5p	-0.394554047428061	10.1080945310926	-2.75551665437119	0.00632721448062997	0.0325796043871034	-2.8217825754081
hsa-miR-33a-5p	0.685149276116766	3.71686840551695	2.72850937516262	0.00685133426169931	0.0347945812228516	-2.89212216522702
hsa-miR-27a-3p	0.430828532060339	9.82849664880805	2.72728842406949	0.00687593087197748	0.0347945812228516	-2.8952867753893
hsa-miR-532-5p	0.39374429777823	9.24229738656766	2.72010067544923	0.00702235691423213	0.0349505022408195	-2.91388997562135
hsa-let-7d-3p	0.408575006618005	8.33115052414607	2.71872813120471	0.00705063625666222	0.0349505022408195	-2.91743714213246
hsa-miR-183-3p	0.445523986264808	1.05438360563292	2.71704931237321	0.00708536587164825	0.0349505022408195	-2.92177355672289
hsa-miR-187-3p	1.24062101055025	3.51903042869012	2.71163234323322	0.00719848304351707	0.0352125795545377	-2.93574856111286
hsa-miR-30d-3p	-0.396619632584135	2.71976833519289	-2.70709343723547	0.00729451789299612	0.0352923399164201	-2.94743816841252
hsa-miR-7-5p	0.627193297221	1.17211256353009	2.70519464893214	0.00733503487189652	0.0352923399164201	-2.95232290922017
hsa-miR-454-5p	0.370537280421593	0.686163183072863	2.6945068812969	0.0075669086861703	0.0359377888584386	-2.97975786248226
hsa-miR-330-5p	0.422037439637202	4.94138950234088	2.69338497792602	0.00759162831081156	0.0359377888584386	-2.98263182594917
hsa-miR-3662	0.350944193533941	0.429024812923766	2.68971280987212	0.00767304997086614	0.0360326426631874	-2.99203091601027
hsa-miR-24-3p	0.430844920684711	10.2838678335015	2.68283825278207	0.00782759777892672	0.0364666658430951	-3.00959433879065
hsa-miR-146a-3p	0.747826297767944	0.896080217212991	2.67538683464094	0.00799827921410746	0.0369684243990636	-3.0285839235362
hsa-miR-576-5p	0.516606311124265	3.87207201856537	2.62709568612111	0.00918811060671768	0.0421361009854943	-3.15044881872764
hsa-miR-224-3p	0.622967534382257	1.53461728646075	2.61676360027023	0.00946245605244836	0.043057842657265	-3.17625124426066
hsa-miR-17-5p	0.526223236783317	8.2971582770778	2.60951645027437	0.00965925262982565	0.0436152407208281	-3.1942925273095
hsa-miR-195-3p	-0.400908039728402	2.58047913380299	-2.60289532923039	0.00984225126462606	0.0440471534289744	-3.21073417625057
hsa-miR-30d-5p	-0.421151407225857	12.5698397257811	-2.59848798319764	0.00996578178700527	0.0440471534289744	-3.22165674548881
hsa-miR-509-3p	0.463602861427334	2.34149164049532	2.5956929382864	0.0100448407315165	0.0440471534289744	-3.22857457176156
hsa-miR-2277-3p	0.251465121125916	0.33374921727712	2.5953331869226	0.0100550571711798	0.0440471534289744	-3.22946445856257
hsa-miR-651-5p	0.449944284670703	1.59790206010478	2.58356444036658	0.010394451416647	0.0451966146783097	-3.25851173069503
hsa-miR-193a-3p	0.454922105663136	4.16982988054001	2.57950584248695	0.0105138534434008	0.0453796468476197	-3.26850018852595
hsa-miR-323b-3p	0.64628439046201	2.35646635580742	2.56913241850054	0.0108246338941494	0.0463233052053426	-3.29396253460744
hsa-miR-151a-5p	0.376458572337338	6.44211413892848	2.56555334878469	0.0109337521917743	0.0463233052053426	-3.30272517648296
hsa-miR-323a-3p	0.569845916200444	2.17609558967887	2.56439648306981	0.0109692324080794	0.0463233052053426	-3.3055550683339
hsa-miR-29c-5p	-0.466324247334571	5.65911255853907	-2.54323965178359	0.0116365125500964	0.0487902347636185	-3.35709584692257
hsa-miR-188-5p	0.424879026136815	1.21843128232717	2.52567921353885	0.0122176457449055	0.0508635322855288	-3.39956909515654
hsa-miR-24-2-5p	0.489659969589587	4.8976113955484	2.51137657794168	0.0127099467876169	0.0525404138333178	-3.43395720951768
hsa-miR-1180-3p	0.571366419881127	3.6411290743564	2.50563821313972	0.0129123792881184	0.053003962532346	-3.44770216892434
hsa-miR-616-3p	0.361158061468379	1.02700051071746	2.49591300666857	0.0132620183267135	0.0538628273637579	-3.47092878727299
hsa-miR-93-3p	0.415236087390349	3.88027211965286	2.49472976696684	0.0133051277133644	0.0538628273637579	-3.47374887574176
hsa-miR-658	0.204989790766697	0.277533815550196	2.48594507518065	0.013629101349253	0.0547964554247365	-3.4946463956037
hsa-miR-374a-3p	0.351840827946965	9.41326658141439	2.47382250247841	0.0140876867828144	0.0562549125272928	-3.52336963792061
hsa-miR-502-3p	0.404296701809329	2.8900816201821	2.4711740014698	0.014189682884911	0.056270926868316	-3.52962729951477
hsa-miR-139-5p	-0.584207666471562	5.69306659736054	-2.46875480115554	0.0142834209597599	0.056270926868316	-3.53533763905086
hsa-miR-3922-3p	0.265097853680321	0.594775591975892	2.44779694685083	0.0151187740475975	0.0591648024395983	-3.58458518759118
hsa-miR-3614-5p	0.611965209896723	1.60211776186886	2.43390347598489	0.0156961504162167	0.060705998184828	-3.61701311832846
hsa-miR-3653-3p	0.477737948098057	3.08538206722013	2.43335259333781	0.0157194407565483	0.060705998184828	-3.6182952917009
hsa-miR-3940-3p	0.302278455331171	0.565847170624873	2.41109060989853	0.0166866079590495	0.0640198619082486	-3.66987927283637
hsa-miR-3065-5p	0.649370845844446	1.67834247117423	2.40240029301575	0.0170782009101664	0.0650967787939461	-3.6898937066326
hsa-miR-33a-3p	0.440476691147782	1.35007875451052	2.39867240767402	0.0172486550207569	0.0653223257882857	-3.69845825392993
hsa-miR-181a-5p	0.41169787250144	10.2717221245961	2.38855323365454	0.0177189393301092	0.0666731883767572	-3.72164259747259
hsa-miR-3613-5p	0.447658422299997	3.52111987084302	2.38278050017851	0.0179922606428361	0.0672704267346802	-3.73482693946931
hsa-miR-181c-5p	-0.481151513921616	5.36395760497264	-2.37652328945735	0.0182927121605644	0.0679608989762741	-3.74908351357861
hsa-let-7f-1-3p	0.364671872699615	1.85058816441517	2.35171065138088	0.0195280977055333	0.0717071288236894	-3.80526600389767
hsa-miR-139-3p	-0.518356484331285	3.29162893093435	-2.35137336253266	0.0195453843471726	0.0717071288236894	-3.80602584970282
hsa-miR-23a-5p	0.520408718170297	2.05134407131234	2.34751125150761	0.0197442853451145	0.0719869285564114	-3.81471903270407
hsa-miR-497-3p	-0.314391111327448	0.778555867468112	-2.33054272841187	0.020639402367641	0.0747859826531189	-3.85275199749118
hsa-miR-26a-5p	-0.314534566579798	10.7585709610637	-2.30630198921298	0.0219798594655965	0.0791544632288659	-3.90662851763779
hsa-miR-212-3p	0.40554264821142	2.07524519582991	2.2739512902381	0.0238871803704991	0.0854787072214069	-3.97769245527638
hsa-miR-18b-5p	0.268752787986043	0.462994403274208	2.27166579762069	0.0240272345681978	0.0854787072214069	-3.98267668322806
hsa-miR-532-3p	0.428870360011175	5.04383632204132	2.264776508973	0.0244537528811955	0.0864720056702516	-3.99767194915796
hsa-miR-192-5p	0.450279560597798	8.7139538509955	2.24850728026	0.025487286885668	0.0895870503107012	-4.03291086181981
hsa-miR-154-3p	0.358661340750224	1.15037282112905	2.21395749885929	0.0278089900111764	0.0971659353366699	-4.10693906875498
hsa-miR-485-3p	0.419134436335267	2.31073179101217	2.20157051323173	0.0286849797917133	0.099633628033939	-4.13321281900572
hsa-miR-504-5p	0.441781623299487	1.13668631333767	2.18892482580106	0.0296038367040115	0.102220306736793	-4.15988960891761
hsa-miR-1247-5p	-0.647476217791074	2.75842784666762	-2.15682138315424	0.0320517581464208	0.109247629273252	-4.22695173995749
hsa-miR-1287-5p	0.391000424057534	4.95444514799686	2.15575789916083	0.0321357534571254	0.109247629273252	-4.22915702759386
hsa-miR-664a-3p	-0.450206338416242	5.20117762940275	-2.15317728208284	0.0323403636141165	0.109247629273252	-4.23450397026039
hsa-miR-671-3p	0.306228876407475	2.23916076045218	2.152635606271	0.0323834539924121	0.109247629273252	-4.2356255219069
hsa-miR-22-3p	0.271170403631263	16.1252896997354	2.13603495705407	0.0337282571926354	0.113134211269011	-4.2698661535493
hsa-miR-3158-3p	0.173607671092054	0.222490967397254	2.12055560015174	0.0350252592069041	0.116415001812306	-4.30156460698735
hsa-miR-615-3p	0.582637227100329	3.4190144862963	2.1196436437136	0.0351029903250053	0.116415001812306	-4.30342519164015
hsa-let-7f-5p	-0.366688591862063	12.9983230204167	-2.09603448171174	0.0371675418705222	0.122569365606722	-4.35132509571563
hsa-miR-1270	0.464564939333053	1.48408672661953	2.08379894430976	0.0382778504029366	0.12552568819287	-4.37594638709248
hsa-miR-142-3p	0.599111230643802	11.0858363902176	2.07915261752666	0.0387068528413208	0.126227347876974	-4.38525974815921
hsa-miR-491-5p	-0.373988356222682	2.11757806739171	-2.07378390701426	0.0392076684031565	0.126575470084528	-4.39599617867093
hsa-miR-425-5p	0.549352963971339	8.10346454688353	2.07338750860921	0.0392448646599389	0.126575470084528	-4.39678784308303
hsa-miR-33b-5p	0.591462691980225	2.66635170285499	2.05974991120902	0.0405430489464085	0.130047922030283	-4.42393533540574
hsa-miR-653-5p	-0.475175799974171	3.88880309360462	-2.04791263865351	0.0416993922830301	0.133030126468145	-4.44735914636133
hsa-miR-627-5p	-0.30786470403399	1.06771790905654	-2.04515828048367	0.0419724507331342	0.133177451785674	-4.45279086669016
hsa-miR-29a-3p	-0.332904553556528	12.1433830666538	-2.03699878950117	0.0427903123027168	0.133728757643655	-4.468840407288
hsa-miR-26b-5p	-0.395592512082269	9.44009489225803	-2.03617307177624	0.0428738282173239	0.133728757643655	-4.47046113034411
hsa-miR-370-3p	0.443249586608273	2.77605677663202	2.03457138417669	0.0430362238606636	0.133728757643655	-4.4736031251163
hsa-miR-2114-3p	0.277850275217766	0.349281118985985	2.0343622116114	0.0430574705189963	0.133728757643655	-4.47401327830588
hsa-miR-636	0.219119505279446	0.338533384651381	2.02858429212519	0.0436478986772651	0.134785554629194	-4.48532676161186
hsa-miR-570-3p	0.229621856014559	0.416824250632011	2.02655425707112	0.0438569692234686	0.134785554629194	-4.48929431647705
hsa-miR-204-5p	-0.571759411010859	2.14664457415725	-2.02150464360607	0.0443807165650799	0.135221992321527	-4.49914680090003
hsa-miR-155-3p	0.326028795004181	0.745850859271412	2.0207475271176	0.0444597010529042	0.135221992321527	-4.50062199481428
hsa-miR-320a	-0.357406690894175	8.82529745355428	-2.01758899034549	0.0447904974127969	0.135506776545062	-4.50677045539762
hsa-miR-483-3p	-0.57526717247618	2.45011624738122	-2.0154563733784	0.0450150279834534	0.135506776545062	-4.51091659668668
hsa-miR-22-5p	0.383731149881862	4.6605739463965	2.00206718564501	0.0464466286105016	0.139102913236553	-4.53685061178155
hsa-miR-3680-3p	0.182247332437448	0.324676093665642	1.99150842820869	0.0476026295478741	0.141841337789858	-4.55718459780395
hsa-miR-200c-5p	0.433084334626799	5.13556566351821	1.98834769335497	0.0479533744952353	0.142164802165167	-4.5632513322717
hsa-miR-3664-5p	0.310569120058608	0.694525268615053	1.98455263715675	0.0483773952206442	0.142520745615569	-4.57052329389791
hsa-miR-2116-3p	0.232222612961664	0.585380518804967	1.98293559640959	0.0485590274669741	0.142520745615569	-4.57361773790956
hsa-miR-3909	0.197823268359603	0.397439117654565	1.97718695884281	0.0492094100850755	0.14371106328328	-4.58459887124958
hsa-miR-142-5p	0.597019347347146	5.73072287850577	1.97079612504635	0.0499410694502384	0.144690959373763	-4.59677058701345
hsa-miR-937-3p	0.459643310459927	1.68709718060923	1.96995601188637	0.0500379297323235	0.144690959373763	-4.59836780022598
hsa-miR-493-3p	0.374995391018567	1.87925698919067	1.96476838954946	0.0506395509453507	0.144910798858078	-4.60821586944174
hsa-miR-369-3p	0.375194282021881	2.5101229625231	1.9641036520506	0.0507170812445863	0.144910798858078	-4.60947597886811
hsa-miR-181d-5p	-0.46554018876397	4.3180822296736	-1.96255623255969	0.0508979490829993	0.144910798858078	-4.61240774796419
hsa-miR-374a-5p	0.267348755955358	4.92325092935438	1.95890946271672	0.0513263479638497	0.144910798858078	-4.6193081510779
hsa-miR-3926	-0.290557817990828	0.804099191862425	-1.95872337231891	0.0513482898849749	0.144910798858078	-4.61965993792606
hsa-miR-100-5p	-0.420575909567386	11.7571745620557	-1.95359726360573	0.0519558239212325	0.14531748213315	-4.62933767494436
hsa-miR-188-3p	0.309959272798821	1.18388234708658	1.95333125673981	0.0519875149028304	0.14531748213315	-4.62983920830871
hsa-miR-550a-3p	0.356638136882065	1.45647975586379	1.94545474284526	0.0529332926513244	0.147259918418613	-4.64465978125955
hsa-miR-9-3p	0.55187787561932	1.41181137364456	1.93843553371038	0.0537882831870763	0.148932652032141	-4.65781843721459
hsa-miR-744-3p	0.384459523496854	4.41847627062254	1.91233149432076	0.0570704233385434	0.157278584505751	-4.70635089460294
hsa-miR-200b-3p	-0.482550596714349	8.72875830708517	-1.90467999137022	0.0580636697175173	0.159231371501881	-4.72045580468039
hsa-miR-136-5p	0.419266706099706	4.96576359512281	1.9027113841865	0.0583215415211317	0.159231371501881	-4.72407591192436
hsa-let-7g-5p	-0.275184134539145	9.17671115885877	-1.89683831228543	0.0590965629258243	0.160600381654902	-4.73485446636356
hsa-let-7b-3p	-0.357210776721819	5.65851079314377	-1.89024325822953	0.0599770953347053	0.162186413544084	-4.74691956477233
hsa-miR-581	0.22812459076959	0.659171701956489	1.88658028428668	0.0604708660552014	0.162186413544084	-4.75360308279266
hsa-miR-503-5p	0.479305395876865	3.3500140289964	1.88629790866588	0.0605090708111659	0.162186413544084	-4.75411778815405
hsa-miR-3170	0.337819457875959	1.59965684432788	1.86837398233776	0.0629756620721372	0.166532446947342	-4.78663614540785
hsa-miR-186-5p	0.284170507422318	8.38376598906776	1.86833995895049	0.0629804225684883	0.166532446947342	-4.7866975859047
hsa-miR-193a-5p	0.297592607170014	8.9626056424628	1.86833149517652	0.0629816068523166	0.166532446947342	-4.78671286988398
hsa-miR-219a-1-3p	0.259835760360629	1.29353214283602	1.85444831632575	0.064949289826928	0.170965170979402	-4.81169288688412
hsa-miR-889-3p	0.395478586808759	3.36851270493288	1.85071512177831	0.0654870249422066	0.171361462235239	-4.81837919712143
hsa-miR-10b-3p	-0.30649007740476	4.21300489428958	-1.84935610371718	0.0656836950646145	0.171361462235239	-4.82081001103704
hsa-miR-155-5p	0.501015385880265	8.2165174050074	1.84453581003917	0.066385218773617	0.172425324867757	-4.8294178814413
hsa-miR-190a-5p	-0.29026865695485	2.17672597096718	-1.83114026231346	0.0683674263842759	0.176300533496256	-4.85322458582011
hsa-miR-184	0.889848188053228	2.87217201388551	1.83040326284789	0.0684778903528899	0.176300533496256	-4.85452950065079
hsa-miR-191-3p	0.34820231186531	2.46226628733023	1.82439726553647	0.0693836051792409	0.17741894254913	-4.86514457326034
hsa-miR-19a-3p	0.372357398442077	4.24973623068796	1.8235195497497	0.0695167917994886	0.17741894254913	-4.86669302200425
hsa-miR-17-3p	0.295811178938313	7.27029629722465	1.81019857732792	0.0715642128601062	0.181853649129361	-4.89010478315595
hsa-miR-383-5p	-0.324502913100504	0.642130212005781	-1.80312777640261	0.0726710377929559	0.183870255105453	-4.90246405349174
hsa-miR-708-3p	0.324494104588075	6.16726488262994	1.79800080808886	0.0734823748274028	0.184446047531412	-4.9113962450245
hsa-miR-769-3p	0.290445048548883	1.5496853413661	1.79771988947623	0.0735270445014489	0.184446047531412	-4.91188494655015
hsa-miR-539-5p	0.363975803546062	3.59677492536455	1.79034324325742	0.0747080484401492	0.18661116780582	-4.92469120667994
hsa-miR-483-5p	-0.387375965537784	1.53775007776392	-1.77912802434291	0.0765334526563673	0.189922535816479	-4.94406336469957
hsa-miR-1251-5p	-0.450470480865779	0.674565447668695	-1.77823222462398	0.0766808194012019	0.189922535816479	-4.94560558394885
hsa-miR-148b-3p	0.270894993984485	7.39349659635862	1.77563901214744	0.0771087382272939	0.190179955207653	-4.95006583090418
hsa-miR-217	-0.470546399884048	3.89847349484118	-1.76545976563385	0.0788074395483987	0.19355634734272	-4.96751262858092
hsa-miR-410-3p	0.400612532514073	2.87006157853361	1.7609036600358	0.0795776231706138	0.194633603338126	-4.97528999105221
hsa-miR-3684	0.143242881488463	0.176750385634364	1.7584657501067	0.079992260800344	0.194835921534448	-4.9794435213768
hsa-miR-577	0.624033172611942	1.91703670995689	1.74903678924423	0.0816125944616784	0.197372322272005	-4.99545517638891
hsa-miR-605-5p	0.204406681733107	0.541562850971229	1.7484974125685	0.0817060891177124	0.197372322272005	-4.99636857785012
hsa-miR-99b-5p	0.247251517572645	15.3999072975137	1.74604115811862	0.0821329587705461	0.197590355730781	-5.00052462722343
hsa-miR-143-3p	0.290548681154409	15.3612159352901	1.74115920208559	0.0829867927335743	0.198829580957584	-5.00876814487998
hsa-miR-409-3p	0.353860145082358	4.51295773842578	1.72948571043659	0.0850578093094273	0.202915278236839	-5.02838852324343
hsa-miR-3605-3p	0.339613521107572	2.34244731553583	1.72745194813347	0.0854228902456836	0.202915278236839	-5.03179365003941
hsa-miR-1538	0.156060605557331	0.283326574930473	1.72575151789375	0.0857291124407768	0.202915278236839	-5.03463768403328
hsa-miR-151a-3p	0.227227435016571	11.0261838458791	1.70559901149028	0.0894267114842628	0.210817187314306	-5.06813570685559
hsa-miR-1254	0.240482762842823	0.783127020080415	1.6989395053514	0.090676649088708	0.212908772060286	-5.07912102098469
hsa-miR-148a-5p	0.321205356971329	5.11701417462842	1.69699425289344	0.0910444153618084	0.212920604850126	-5.08232194372063
hsa-miR-218-1-3p	-0.229450256443623	0.840386508726576	-1.69234646343318	0.0919280078841263	0.213575883106387	-5.0899554297997
hsa-miR-33b-3p	0.274465675822196	0.845581719779058	1.69169559088952	0.0920522971480681	0.213575883106387	-5.09102278752587
hsa-miR-15b-5p	0.361985370778285	7.08748950735295	1.68111924335889	0.0940910410368909	0.217446618459271	-5.10831069703508
hsa-miR-652-3p	0.340980126186128	4.94720655209462	1.67764611683965	0.0947684301526801	0.218153209802444	-5.11396474516959
hsa-miR-485-5p	-0.144323610523536	0.308809063024566	-1.67222136326341	0.0958343230931365	0.219745108029965	-5.12277310844409
hsa-miR-1269a	1.08181135215957	2.44996791333688	1.66863425002775	0.0965444340640057	0.220511995313507	-5.12858234440547
hsa-miR-374b-5p	0.235817043389915	5.76554822154413	1.66437946025765	0.097392205691586	0.221586142406826	-5.13545708458486
hsa-miR-3614-3p	0.29366658019951	0.962195790560231	1.65419636214352	0.0994455295751642	0.225021400373725	-5.1518410241983
hsa-miR-493-5p	0.353590693606306	3.062254615936	1.65228171961921	0.0998354541620103	0.225021400373725	-5.15491059842743
hsa-miR-134-5p	0.36047450939755	8.63706458743282	1.65122049546983	0.10005210476583	0.225021400373725	-5.15661046903829
hsa-miR-874-3p	0.258265926530965	5.15365998497975	1.64541695074148	0.101243589949349	0.226832012596443	-5.16588773858916
hsa-miR-103a-2-5p	0.266991086201305	1.30971770566654	1.63510349083661	0.103389021043298	0.230758005142265	-5.18229564319652
hsa-miR-215-5p	0.383003979385504	2.72957306749814	1.61966076014518	0.10666929888397	0.237177569867008	-5.20667541070407
hsa-miR-200a-3p	-0.431245727595187	7.4795376373173	-1.61575488028456	0.10751198970784	0.238149199843403	-5.21280589353627
hsa-miR-181a-2-3p	0.255411654530048	9.33313726970132	1.60844384779966	0.109103595751507	0.240764877005862	-5.22424206508956
hsa-let-7a-2-3p	-0.348651980547139	3.17141534907339	-1.60657628603832	0.109513155299089	0.240764877005862	-5.22715524252466
hsa-miR-34a-3p	0.197200946531562	0.643088769384053	1.59949663036159	0.111076854849765	0.24329146939109	-5.23816863436991
hsa-miR-200b-5p	-0.36542005174788	4.07600059227951	-1.5973138669829	0.111562528521604	0.243446855918891	-5.24155463730917
hsa-miR-548e-3p	0.1592765926861	0.366623861455897	1.58642979626357	0.114009498064486	0.247865093940197	-5.25837102917896
hsa-miR-145-3p	0.266988051798202	5.14008501352418	1.58412588699976	0.114532880358563	0.248084135684416	-5.26191625603455
hsa-miR-296-3p	0.286872155899577	0.819005849929613	1.57251225994726	0.117200197818844	0.25292836808699	-5.27971042743723
hsa-miR-3117-3p	0.16671262059796	0.369687068390926	1.57051258381359	0.117664380629446	0.252999968606171	-5.28276136571695
hsa-miR-98-5p	0.223278269528187	5.8526229027792	1.56502657545016	0.118945300587241	0.254820771696023	-5.29111195229016
hsa-miR-29b-3p	-0.290856207991052	9.04473006940674	-1.55050525754783	0.122388988302307	0.261244858667106	-5.31307769667184
hsa-miR-26a-2-3p	-0.270018573030945	2.43549298877675	-1.54664264490177	0.123318075775028	0.262274313333122	-5.31888674826273
hsa-miR-551a	0.19541162770751	0.402196766713737	1.54206895812481	0.124425357475185	0.263328951141216	-5.32574685284463
hsa-miR-548s	0.19396287970899	0.438142255846451	1.5408936449277	0.124711155736385	0.263328951141216	-5.32750650051664
hsa-miR-153-3p	-0.479535462005554	1.86737199822376	-1.53727575120617	0.125594145792098	0.264242880214915	-5.3329148683098
hsa-miR-758-3p	0.325922693529504	3.39137966878176	1.53140869398584	0.127036485135808	0.266322917052569	-5.34165903014961
hsa-miR-2114-5p	0.193135820668734	0.382090937966421	1.52641668404923	0.12827389365878	0.267960055436668	-5.3490732492926
hsa-miR-380-3p	0.117590548926145	0.206916230184102	1.52429299519899	0.128803159959116	0.268111542184401	-5.35222019869258
hsa-miR-431-3p	0.333301825801382	3.1898510417724	1.52157199467787	0.129483782572568	0.268575902367835	-5.35624599060597
hsa-miR-106a-5p	0.317919651353705	4.04577807518171	1.49744278240332	0.135642995508722	0.28036069846345	-5.39163738504207
hsa-miR-125a-3p	0.237444011513126	2.40045222047355	1.48554209904459	0.138763467319282	0.28580405374182	-5.40888842994302
hsa-miR-127-5p	0.349380004198958	8.14588452456638	1.4796140246837	0.140338489729761	0.288037389760033	-5.41743130801276
hsa-miR-3912-3p	-0.165404098459854	0.607067828425403	-1.47319782898421	0.142058758923435	0.290552235150023	-5.42663985616502
hsa-miR-495-3p	0.312057818120699	2.92364555112736	1.46788762242942	0.143494787516243	0.292470278722343	-5.43423139407182
hsa-miR-550a-5p	-0.263635380464746	2.05535615592854	-1.46136118959929	0.1452750387373	0.29507421362905	-5.44352482189791
hsa-miR-1258	-0.266089201652218	1.12220042594714	-1.45838517789845	0.146092452360222	0.295711274260173	-5.44774907611139
hsa-miR-92a-1-5p	-0.278351932849296	1.91979482543702	-1.4478837570696	0.149005176973655	0.300054419760759	-5.46258762739597
hsa-miR-324-5p	0.29275175563911	4.60650033352529	1.44697091266592	0.149260460937209	0.300054419760759	-5.46387250795618
hsa-miR-500a-5p	0.237629912173927	1.86634560180373	1.44463310390726	0.14991577907148	0.30034321609201	-5.46715947988316
hsa-miR-148b-5p	0.209664527236143	1.49636475398336	1.4362356895566	0.152287909259261	0.303949686687235	-5.47892325596275
hsa-miR-199b-3p	0.27233043375095	12.0781159553696	1.43460613148657	0.152751546120501	0.303949686687235	-5.48119827116386
hsa-miR-199a-3p	0.271165110868203	12.0823069769105	1.43126861940183	0.153704498054593	0.30481263634475	-5.48584983326594
hsa-miR-451a	-0.533236506313295	7.27360122407696	-1.4186983008519	0.157334536533422	0.310158424839213	-5.5032738440418
hsa-miR-30c-1-3p	-0.182515496492406	0.950331653829977	-1.41827838794923	0.157456917550401	0.310158424839213	-5.50385328914123
hsa-miR-127-3p	0.316883415089986	9.01282694235694	1.40739719527242	0.160653548893187	0.313280308019833	-5.51880967117372
hsa-miR-505-5p	0.24778967918467	3.24139314583035	1.4071457161837	0.160728006665625	0.313280308019833	-5.51915399532488
hsa-miR-223-5p	-0.333082082349312	1.780090980235	-1.40665121531863	0.160874494713612	0.313280308019833	-5.51983088757469
hsa-miR-16-2-3p	0.26439821973848	3.05174527483187	1.40563254047341	0.161176580957393	0.313280308019833	-5.52122455295463
hsa-miR-585-3p	-0.167456671212625	0.459368451043426	-1.39636884959833	0.163943533659857	0.316733328440778	-5.53385281742432
hsa-miR-500b-5p	0.229825200575043	1.86555677876634	1.39607379291574	0.164032251867115	0.316733328440778	-5.53425369015604
hsa-miR-499a-5p	-0.111077528026782	0.218224394824116	-1.39103655238736	0.16555248082413	0.31770388562496	-5.54108458849553
hsa-miR-20b-5p	0.503298189220314	4.44626429600102	1.39082236535062	0.165617357753386	0.31770388562496	-5.54137450517814
hsa-miR-320d	-0.21688321039656	1.02680693198258	-1.38287932932558	0.168036910260245	0.321295330041575	-5.55209494941577
hsa-miR-1185-5p	-0.116322865304441	0.258165777022638	-1.3803948094506	0.168799185958033	0.321704942069369	-5.55543582651332
hsa-miR-92b-3p	0.321310692426628	6.68815174140515	1.37610313086553	0.170122063363953	0.323176864707573	-5.56119283328509
hsa-miR-203a-3p	0.512205821732485	11.5708509379985	1.37101835406104	0.171699511609271	0.324226635903486	-5.56799091280712
hsa-miR-23c	-0.115746121678596	0.267325912611852	-1.37076190996253	0.171779359056191	0.324226635903486	-5.56833310951513
hsa-miR-148a-3p	0.264091935785986	15.4903245693545	1.36867485931664	0.172430231790668	0.324412006606161	-5.57111571004752
hsa-miR-199a-5p	-0.244793069718417	10.3160462750403	-1.35438430623971	0.176936881870144	0.331827315200557	-5.59005681353863
hsa-miR-146b-5p	0.273564256210827	8.7934752626335	1.34938344551836	0.178534634693695	0.333757422182162	-5.59663889598515
hsa-miR-628-5p	0.408078985734161	4.93799785728103	1.34483784905834	0.179996284278342	0.335421647210751	-5.60260097733447
hsa-miR-326	0.298878634530453	3.81219279365958	1.34242766654473	0.180774907079024	0.33580655207401	-5.60575418175254
hsa-miR-548k	0.118610920964511	0.203076630997723	1.33922465138475	0.181813550901775	0.336304151135847	-5.60993602214372
hsa-miR-877-3p	0.132114454772394	0.335891502070459	1.3365816517908	0.182673948421549	0.336304151135847	-5.6133793049893
hsa-miR-519a-5p	0.392484508479741	0.921959705074386	1.33631310509402	0.182761540395801	0.336304151135847	-5.61372879119262
hsa-miR-16-1-3p	0.20875123238473	2.28575329981142	1.3287608976039	0.185237695969003	0.339795398543139	-5.62352891214324
hsa-let-7c-5p	-0.289558067234912	11.3096407782891	-1.32602877378621	0.186139607580369	0.3403861359803	-5.62706078344433
hsa-miR-218-5p	-0.221911621002199	5.33794901748228	-1.31397739395571	0.190156940700769	0.34665255960047	-5.64255442015048
hsa-let-7d-5p	0.190220718904667	7.73595528047272	1.29835114921593	0.195461192232785	0.354054733150205	-5.66243657200925
hsa-miR-3607-5p	-0.159609800259486	0.454404370905613	-1.29754547376477	0.195737605269101	0.354054733150205	-5.6634553262927
hsa-miR-182-3p	0.131689793917212	0.323566264904053	1.29582931732352	0.196327349405535	0.354054733150205	-5.66562328161123
hsa-miR-26b-3p	-0.197265825122499	5.12091389589113	-1.2949499159393	0.196630056229926	0.354054733150205	-5.66673310057691
hsa-miR-23b-3p	0.221819335485094	9.52835191938836	1.27731481939186	0.202773206085843	0.363999608478256	-5.68883214885369
hsa-miR-376a-5p	0.219072574083753	1.0530026266077	1.27130827455452	0.204897374405515	0.36669133773182	-5.69629093781107
hsa-miR-99a-5p	-0.316583532767428	9.60787410269937	-1.2673032287762	0.206322749006664	0.368119919960218	-5.70124505222013
hsa-miR-450b-5p	0.26374319612357	4.12879503285866	1.26290327237177	0.207897009945848	0.369804681327917	-5.70666989281028
hsa-miR-34a-5p	0.203480403035562	6.97470988135575	1.25246350329158	0.211667298426946	0.374290817929885	-5.7194669631344
hsa-miR-508-3p	-0.396336509479836	2.55965488642247	-1.25141081412701	0.212050216975172	0.374290817929885	-5.72075153561449
hsa-miR-382-5p	0.25696697755953	4.5561890495582	1.25063723601259	0.212331929081178	0.374290817929885	-5.72169483623675
hsa-miR-424-5p	0.355013786570244	7.16234310288678	1.24248323340967	0.215317916245349	0.378418014479101	-5.73160282881329
hsa-miR-1296-5p	0.233528040439171	2.9340907760767	1.21783956934439	0.224527218007368	0.393425304389029	-5.76115886962151
hsa-miR-548b-3p	0.187531287816122	0.881003739873612	1.21432131283733	0.22586475891274	0.394591111552912	-5.76533077808454
hsa-miR-628-3p	-0.143461433660756	0.525110404197942	-1.2115596565916	0.226918665094926	0.395255953741014	-5.76859717271622
hsa-miR-30b-3p	-0.190300232015869	1.96965603071375	-1.1899869909953	0.235272858789306	0.408595171921072	-5.79385990279468
hsa-miR-15a-5p	0.188555129857931	6.81285481775933	1.18807236726761	0.23602476456338	0.408691848963729	-5.79608037540658
hsa-miR-125b-5p	-0.234880140261378	9.86492257754176	-1.18036679934537	0.239068168196318	0.412744160974231	-5.80498115343616
hsa-miR-1910-5p	0.112614434136056	0.278714358415094	1.16477787827665	0.245310156628025	0.420217308763795	-5.82281311664427
hsa-miR-20a-5p	0.236134734026473	7.31232408675112	1.16268692904939	0.246156070970149	0.420217308763795	-5.82518711088565
hsa-miR-329-3p	0.15572315207547	0.719840927529177	1.16179022419408	0.24651947166522	0.420217308763795	-5.82620390845122
hsa-miR-216a-5p	-0.150405237548821	0.347810179518794	-1.16141837168674	0.246670280410717	0.420217308763795	-5.82662533455457
hsa-miR-520a-3p	-0.140124110142445	0.361248799022565	-1.16061406283496	0.246996698951205	0.420217308763795	-5.82753641400939
hsa-miR-16-5p	0.202725170256402	9.03587572146258	1.1589033701935	0.247691974160602	0.420217308763795	-5.82947212416733
hsa-miR-486-5p	-0.423513411151771	5.88112891510712	-1.15637193281174	0.248723351888704	0.420751030428441	-5.83233135964413
hsa-miR-1292-5p	0.120893811901995	0.485481398495421	1.15414122025725	0.24963470838442	0.421079235119697	-5.83484580777315
hsa-miR-92a-3p	0.177926200334118	12.955501806586	1.15236231625744	0.250363160028028	0.421097922454019	-5.83684754059032
hsa-let-7g-3p	0.19287827791267	5.42231854132223	1.14526789015861	0.253283144201392	0.424792016132048	-5.84480027314496
hsa-miR-99a-3p	-0.203649595506089	2.17984093733785	-1.13505093811301	0.257530135710532	0.429703443764911	-5.85616800337513
hsa-miR-138-5p	-0.172393538645692	0.597275117602666	-1.13470294663594	0.257675659634155	0.429703443764911	-5.8565534171513
hsa-miR-432-5p	0.230825035447905	2.81092438161991	1.11410419821094	0.266392133099872	0.442749824887124	-5.87915911661542
hsa-miR-548o-3p	0.114909977184952	0.445250954332487	1.11266761452727	0.267007560494109	0.442749824887124	-5.88072038979243
hsa-miR-455-3p	0.272375753581669	7.5242359759275	1.1004599252365	0.272277011223079	0.450215790388583	-5.89390723955948
hsa-miR-1262	0.141321629547479	0.797843413344486	1.08651363235689	0.278384074739684	0.458187895006568	-5.90879599750056
hsa-miR-675-3p	-0.307863702551407	5.49395698772323	-1.08588981623308	0.278659418257827	0.458187895006568	-5.90945757953364
hsa-miR-34b-3p	-0.186728242052309	1.19375946033361	-1.07941767571185	0.281527133525136	0.461610132344288	-5.91629935536102
hsa-let-7i-3p	0.227305676962061	6.58964976905022	1.07589382010237	0.283096950423517	0.462278280746325	-5.92000744431192
hsa-miR-3691-5p	0.0751040873921196	0.151375315950234	1.07496956116442	0.283509678140847	0.462278280746325	-5.92097803840707
hsa-miR-219a-5p	0.136636989146077	0.670880059186377	1.06394075974923	0.288466238890346	0.469057291492058	-5.93249602372969
hsa-miR-1275	-0.102736465925196	0.309426194320509	-1.05950568891078	0.29047592616747	0.471020355415207	-5.93709466018536
hsa-let-7e-3p	-0.183017085773756	4.05003114774797	-1.0563475263426	0.291912767931745	0.471392757453071	-5.94035770188818
hsa-miR-144-5p	-0.372687158559575	5.35318221309748	-1.05437834503014	0.292811098169417	0.471392757453071	-5.94238739564254
hsa-miR-381-3p	0.208812244445598	4.72436797683689	1.0537136562783	0.293114746968264	0.471392757453071	-5.94307166356836
hsa-miR-361-3p	0.140794424208266	7.14961871215698	1.04305925280017	0.298011015445651	0.477555004351425	-5.95398158303705
hsa-miR-3136-5p	0.121620043382468	0.59429467643037	1.04184268489075	0.298573571715457	0.477555004351425	-5.95522034197241
hsa-miR-424-3p	0.221429810306829	2.03351048804726	1.03051711683814	0.303844891743082	0.484665628948883	-5.96668377901439
hsa-miR-362-5p	0.210325771175781	3.07818723098557	1.02743255163815	0.305291274718711	0.48565305761486	-5.96978438752041
hsa-miR-939-5p	0.151971794934622	1.16188327016	1.02388369033042	0.306961049127767	0.486989556318916	-5.97334031518441
hsa-miR-222-3p	0.203831671966837	5.38858142260212	1.02146509525103	0.308102504095582	0.487482937746919	-5.97575674126909
hsa-miR-196b-5p	0.283271374575866	8.46838984543371	1.01651600119823	0.310447025739323	0.489872054056404	-5.98068374871546
hsa-miR-3687	0.195602230787524	0.717611483147328	1.00572934909742	0.315597926985978	0.496664834157558	-5.99134009703884
hsa-let-7a-3p	-0.14488316922112	5.18903804270689	-0.990911929190768	0.322765216904814	0.506586048992315	-6.00579481829197
hsa-miR-378c	0.184182328506791	2.4887689414264	0.987073955586733	0.32463895908324	0.508168183951631	-6.0095041685647
hsa-miR-542-3p	0.213782290840237	7.72520098287564	0.984394872954251	0.325951132964915	0.508329422079006	-6.01208500820823
hsa-miR-769-5p	0.1364247718507	4.43921873304831	0.981622568777671	0.327312613910107	0.508329422079006	-6.01474832923134
hsa-miR-25-5p	0.0963884071882847	0.318958070538677	0.981567083979569	0.327339900418849	0.508329422079006	-6.01480155682835
hsa-miR-548v	0.151283255182426	1.13188872121636	0.979335811489034	0.328438435142374	0.508689607990959	-6.01693958579846
hsa-miR-548d-3p	0.09220189047176	0.258000439068762	0.971496833634402	0.332316896335824	0.513342153024023	-6.02441272666033
hsa-miR-450a-5p	0.213959225626188	3.49222513134792	0.967905012872074	0.33410391594286	0.514748027974957	-6.02781702402246
hsa-miR-3610	0.142545768540288	0.846881536670679	0.960564096689618	0.337775564591097	0.519042556060141	-6.03473578302524
hsa-miR-3130-5p	-0.244745176182834	2.14592980318611	-0.953838955676661	0.341162037770917	0.520660045225054	-6.04102832189875
hsa-miR-92b-5p	0.125301968377108	0.524033800651725	0.952761860229778	0.341706439536149	0.520660045225054	-6.04203205764966
hsa-miR-200c-3p	0.230472420456802	12.9729146793007	0.952363836891683	0.341907755973401	0.520660045225054	-6.04240268741425
hsa-miR-374b-3p	0.133878765217384	1.46985808675273	0.951438433256674	0.342376111510853	0.520660045225054	-6.04326380721513
hsa-miR-30e-3p	-0.101937826627998	12.7581702623978	-0.946447053257007	0.344909411822918	0.523157169870938	-6.04789413708587
hsa-miR-625-3p	0.179385423000193	7.71867401655921	0.944616348934437	0.345841566837303	0.523219071478085	-6.04958636157692
hsa-miR-1249-3p	-0.154680377189998	1.85010520790613	-0.93726888291619	0.34959897349302	0.527543952288953	-6.05634533839013
hsa-miR-642a-5p	0.227820805347394	2.40223084980398	0.933026073960888	0.351780528898355	0.529474796059832	-6.06022447127669
hsa-miR-193b-3p	0.180715340320433	6.90521938761214	0.917879971626224	0.359638893947698	0.537840065336495	-6.07392984202675
hsa-miR-3678-5p	0.120598787912478	0.589247347479417	0.916835558759988	0.36018483481373	0.537840065336495	-6.07486670303478
hsa-miR-223-3p	-0.23846805032206	6.63872648811169	-0.915669332367824	0.360795069171906	0.537840065336495	-6.07591158228303
hsa-miR-141-3p	0.230578020648798	9.43032340523183	0.915104606185024	0.361090799719412	0.537840065336495	-6.07641707369159
hsa-miR-199b-5p	-0.195237629089611	7.93195774170794	-0.913523418487027	0.361919635107182	0.537840065336495	-6.0778307620815
hsa-miR-107	0.115151689740101	5.66236699329755	0.906725996274018	0.365496395608777	0.541783798541293	-6.08388047353796
hsa-miR-32-5p	0.174142440650457	4.42721270706014	0.898323991472917	0.369948056672283	0.547001282787481	-6.09129627431095
hsa-miR-214-5p	-0.168189875227989	4.67756352770253	-0.887195259991782	0.375896382494618	0.553094237634302	-6.10101321743047
hsa-miR-7-1-3p	0.207293748402257	4.59399434889837	0.887089261051218	0.375953323366416	0.553094237634302	-6.10110519108955
hsa-let-7e-5p	-0.125400458147601	10.178686385378	-0.882240322635039	0.378563820616767	0.554833860544047	-6.10530087230802
hsa-miR-3613-3p	0.106769057566804	0.655666279800501	0.881169586519656	0.379141777535986	0.554833860544047	-6.10622427860829
hsa-miR-132-5p	0.142016002977579	1.7176591344276	0.87774780759109	0.380992429677488	0.554833860544047	-6.10916776526772
hsa-miR-708-5p	0.198794481300068	5.11343388026655	0.877013929029503	0.381390070121132	0.554833860544047	-6.10979758177312
hsa-miR-140-3p	-0.131959240828584	9.24747546109951	-0.876087708986287	0.381892293552285	0.554833860544047	-6.11059171934
hsa-miR-624-5p	0.127865214929246	0.81576368060634	0.874402687454006	0.382807007700748	0.554833860544047	-6.11203431306892
hsa-miR-655-3p	-0.148341228930912	1.65151727735989	-0.869562578062888	0.385441968341774	0.557276934523699	-6.11616272262479
hsa-miR-200a-5p	-0.214601813735314	8.91925628914889	-0.859504685529191	0.390953057597381	0.559392845155094	-6.12466887969439
hsa-miR-517a-3p	-0.129609102011753	0.386262560495549	-0.858930508362453	0.391269117106263	0.559392845155094	-6.12515150623926
hsa-miR-517b-3p	-0.129609102011753	0.386262560495549	-0.858930508362453	0.391269117106263	0.559392845155094	-6.12515150623926
hsa-miR-95-3p	-0.156593350809097	1.77474615861729	-0.857583578248811	0.392011155946749	0.559392845155094	-6.12628241540465
hsa-miR-377-5p	-0.140154650228897	1.32851958854602	-0.857545283149295	0.392032265699077	0.559392845155094	-6.12631454294852
hsa-miR-380-5p	0.0971027460955494	0.495185603256709	0.855012934909062	0.393429734827219	0.559392845155094	-6.12843588430572
hsa-miR-1228-3p	0.118950381767396	0.76225270696035	0.853871127657701	0.394060829973277	0.559392845155094	-6.12939033436338
hsa-miR-136-3p	0.167171831658224	2.96390483909707	0.852238391163979	0.39496434027412	0.559392845155094	-6.13075295624092
hsa-miR-934	0.205602537244737	0.922313413535586	0.850508426528826	0.395923028193057	0.559392845155094	-6.13219389374909
hsa-miR-2110	0.109349012912219	0.878114656240037	0.849585368765754	0.396435133874819	0.559392845155094	-6.13296154494738
hsa-miR-10a-3p	0.197873851828622	1.5976268714004	0.846119214516852	0.398361721021865	0.559584788016239	-6.13583674049208
hsa-miR-130a-3p	-0.176084828273971	6.28118031411309	-0.844587094220546	0.399215123068006	0.559584788016239	-6.13710392093446
hsa-miR-149-5p	-0.249548269261551	6.70134087765329	-0.842988624011759	0.400106661784692	0.559584788016239	-6.13842354523575
hsa-miR-221-3p	0.165291675928909	6.49885450615429	0.842491195245855	0.400384345769711	0.559584788016239	-6.13883369298473
hsa-miR-660-5p	0.132939322447268	4.75678060196546	0.82571785318465	0.409815967860048	0.571278462427723	-6.15252306659816
hsa-miR-34c-3p	-0.167329777846201	1.87577046829735	-0.824161780894921	0.410697633977	0.571278462427723	-6.15377916831783
hsa-miR-191-5p	0.163549906163968	9.91241865885423	0.818157571920851	0.414110215725042	0.573724651298659	-6.15860384374204
hsa-miR-28-3p	0.0918156646408335	12.1255700159778	0.817629793460837	0.414410991738725	0.573724651298659	-6.15902626277927
hsa-miR-129-2-3p	-0.0848313606618031	0.300060290095666	-0.814068108568132	0.416444160340235	0.575182875575807	-6.16186985042629
hsa-miR-887-3p	0.197250238448515	2.65023565139263	0.81125521926004	0.418054061890624	0.575541884054004	-6.16410689034427
hsa-miR-665	-0.0730314318910746	0.303846195137305	-0.810189355860341	0.418665050240306	0.575541884054004	-6.16495254105713
hsa-miR-379-5p	0.18317569932519	9.40312594446218	0.804865928023122	0.42172452482289	0.578393215119244	-6.16915957508263
hsa-miR-433-3p	0.133458656933102	1.03265359614787	0.798760598664861	0.425249568654904	0.58186829091009	-6.17395058662021
hsa-miR-222-5p	0.156090632431982	2.34101595298383	0.796235291311481	0.426712657991303	0.581965228158874	-6.17592165615992
hsa-miR-146a-5p	0.211358295685275	6.77756908537478	0.793774356795795	0.428141289297757	0.581965228158874	-6.17783650971148
hsa-miR-205-3p	-0.169285924313946	1.18304589483897	-0.793510410898461	0.428294682392902	0.581965228158874	-6.17804153605429
hsa-miR-542-5p	-0.14947757966308	1.78311790775068	-0.790631864077449	0.429969648555365	0.582891879219398	-6.18027311448734
hsa-miR-362-3p	0.127615543333135	1.06509024155107	0.779494848243291	0.436486002401963	0.590362404170398	-6.18883105670871
hsa-miR-20b-3p	0.212704532236224	1.58604021807976	0.772406333590759	0.440663206724817	0.594642074361995	-6.19421514816962
hsa-miR-1976	0.110198247665614	3.40101364657441	0.765972448849652	0.444474534449159	0.597561443593532	-6.19905965663808
hsa-miR-196a-5p	0.357273751209446	8.57288613817487	0.765319126501047	0.444862607922272	0.597561443593532	-6.19954933286377
hsa-miR-376c-3p	0.153558878141169	2.20674897326051	0.760120765041964	0.447957357353646	0.600344677549293	-6.20343078064511
hsa-miR-543	0.108916722953875	0.725379438006083	0.747266624865538	0.455662463743339	0.609279877488246	-6.21291553894385
hsa-miR-1271-5p	0.125100138178845	2.32909635310262	0.737993126819405	0.461267539618128	0.615372831263275	-6.21965827478488
hsa-miR-146b-3p	0.156515437607833	6.48160969862706	0.73543355635853	0.462821392700076	0.616045708650668	-6.22150457616528
hsa-miR-512-3p	-0.122558774144275	0.534561170835764	-0.732466231696739	0.464626454890941	0.617049160680956	-6.22363701332833
hsa-miR-29a-5p	0.110832066368689	2.95475018501714	0.726447250607034	0.468299958969404	0.620074208585172	-6.22793613646763
hsa-miR-31-3p	0.178038885459922	1.67007202268012	0.725275550930464	0.469016948231374	0.620074208585172	-6.22876893016489
hsa-miR-34b-5p	-0.109142225287349	0.744140461432462	-0.715029982630036	0.475312411496447	0.626883819688172	-6.23599403060425
hsa-miR-221-5p	-0.113362376382815	1.14217332960004	-0.713423810774916	0.476303549541609	0.626883819688172	-6.23711741340283
hsa-miR-632	0.0674707112638949	0.344106210680825	0.710761465294271	0.477948939850554	0.627642120116947	-6.23897396191418
hsa-miR-491-3p	0.115857275897086	0.952318626524595	0.701323681274981	0.483806825670816	0.633916532742788	-6.2454995963144
hsa-miR-3651	0.121299870070268	0.921510156279568	0.698491905971027	0.485572080527008	0.634812497259139	-6.24744065211605
hsa-miR-27b-3p	0.117675298323945	9.06465825385208	0.696622478730151	0.486739352647949	0.634924444454103	-6.2487177761957
hsa-miR-429	-0.190612559837927	6.09373794579107	-0.692577339990544	0.489270356662663	0.636810863328122	-6.25146960075362
hsa-miR-96-5p	0.156818920017161	4.6368852342118	0.68377890865089	0.494799994341855	0.641689301729481	-6.25739988784708
hsa-miR-194-5p	0.120447473736721	7.33699958210207	0.683136795996843	0.495204861470962	0.641689301729481	-6.25782972606956
hsa-miR-514a-3p	-0.167085616662528	1.34668450953222	-0.675322061097155	0.500146478155268	0.646665160081812	-6.26302877417996
hsa-miR-369-5p	0.152072641310312	2.20737798659587	0.67286024033508	0.50170863734228	0.647259274988832	-6.26465425375678
hsa-miR-1228-5p	0.0910738164961641	0.671139269373806	0.669983371705879	0.50353745591625	0.648194049611488	-6.26654628726848
hsa-miR-376a-3p	0.0857359953986986	0.59249856760404	0.665782064135339	0.506214568825012	0.650214336762105	-6.26929485931432
hsa-miR-487a-3p	0.0819273928595528	0.462313256210351	0.661041285545825	0.509244463022315	0.652677947148688	-6.27237568158508
hsa-miR-377-3p	0.106249800462577	1.04668770739893	0.658322194828712	0.510986574232339	0.653483919552032	-6.27413280190009
hsa-miR-760	-0.138340755635134	1.57909346345958	-0.650603421324643	0.515948986975615	0.657852523274818	-6.27908148615157
hsa-miR-141-5p	0.158497763735696	9.14591954440943	0.649525510080843	0.516643974837634	0.657852523274818	-6.27976793304508
hsa-miR-376b-3p	0.0943807210083814	0.706660568176502	0.643211890925863	0.520724492102878	0.661613153386124	-6.28376586493169
hsa-miR-615-5p	0.0642779773109753	0.343206010465241	0.640808081150864	0.522282464656008	0.662159409833859	-6.28527778685695
hsa-miR-10a-5p	-0.156869272715264	14.5537523351621	-0.634877570041923	0.526136472482035	0.66560799428223	-6.28898377056
hsa-miR-192-3p	0.103949551943721	1.16480882752111	0.632706684081958	0.527550895156197	0.665962097756318	-6.29033177541674
hsa-miR-3065-3p	0.20362413936193	4.59067358323864	0.615688446474535	0.538706199672021	0.678584848084713	-6.30073977555647
hsa-miR-149-3p	0.0965430629121103	0.665694423935678	0.612753127523572	0.540642244137139	0.679565304729123	-6.3025063595621
hsa-miR-1248	0.101496970240914	0.489693086204252	0.603999696730013	0.546436442289717	0.68538075133347	-6.30772453694253
hsa-let-7f-2-3p	0.0751980320907281	0.632152546904303	0.599423189300238	0.549478069429829	0.687726283060361	-6.31042293564072
hsa-miR-337-3p	-0.144305408105675	5.48110501684864	-0.581180437095281	0.561685380651632	0.701509188175549	-6.32097589123528
hsa-miR-744-5p	0.098703112398848	4.59794517916507	0.576495239979161	0.564841692269137	0.703953446628415	-6.32363367897547
hsa-miR-1-3p	0.132535945799613	2.35807302920686	0.571596260357837	0.568151179823556	0.706454256798559	-6.32638979983298
hsa-miR-592	-0.127659379833621	1.70089480489294	-0.569964905321114	0.569255304030184	0.706454256798559	-6.32730237991195
hsa-miR-541-3p	0.0711008157627415	0.50765370112187	0.560548100183383	0.575648804186308	0.712881535985998	-6.33251930335239
hsa-miR-182-5p	-0.114229380559003	14.8315725945409	-0.554606002603972	0.57970065525018	0.716387967646012	-6.33576663439052
hsa-miR-27b-5p	0.0837220966853227	3.25592578256469	0.548335160980595	0.583991220134121	0.720174046678002	-6.33915619244479
hsa-miR-643	0.0500859195865118	0.331985316022616	0.53639993534515	0.592198262819617	0.728763899947831	-6.34550128985091
hsa-miR-28-5p	0.0647368710373204	6.56074425423568	0.520012491791609	0.603552758603881	0.741182990168365	-6.35398640477567
hsa-miR-335-3p	-0.144836450640163	6.27057410854192	-0.517317226384859	0.605429642387449	0.741194851977267	-6.35535681529003
hsa-miR-152-3p	0.0775218712651871	7.92113875182993	0.515943567908118	0.606387218941883	0.741194851977267	-6.35605252024024
hsa-miR-125b-1-3p	-0.0713339976448111	0.962054140129678	-0.51080286315264	0.609976834113792	0.741194851977267	-6.35863971228223
hsa-miR-372-3p	0.0734019908269521	0.453143472612574	0.509134717413711	0.611143693346956	0.741194851977267	-6.35947369507311
hsa-miR-511-5p	-0.133197875898975	3.17772922783972	-0.507873452330797	0.612026602125217	0.741194851977267	-6.36010245258174
hsa-miR-135b-5p	-0.166680311407888	2.63823226048877	-0.506743323416914	0.612818195309975	0.741194851977267	-6.36066451523302
hsa-let-7i-5p	0.0544688784493612	8.84129780358364	0.506005098821559	0.613335526747336	0.741194851977267	-6.36103099213481
hsa-miR-574-3p	0.0874019779696988	6.86558379679381	0.505536685691314	0.61366388085341	0.741194851977267	-6.36126325008137
hsa-miR-548q	-0.0412015979499243	0.276308119442073	-0.497883504635616	0.619039714772751	0.743467905353544	-6.36502760311731
hsa-miR-205-5p	-0.269425625474911	10.9631556641847	-0.497349874179588	0.619415324133698	0.743467905353544	-6.36528794194727
hsa-miR-181c-3p	-0.105030044076797	5.40831412179191	-0.495994133577795	0.620370046305729	0.743467905353544	-6.36594810541745
hsa-miR-140-5p	-0.0813401827320979	5.43202880721631	-0.495650624122427	0.62061205046548	0.743467905353544	-6.36611508818198
hsa-miR-338-5p	0.0994100994431617	1.63567131274948	0.489612876708437	0.624872404129163	0.746075719157426	-6.36903124050534
hsa-miR-339-3p	0.0652980868685802	3.36534764254567	0.488964131617039	0.625330926448814	0.746075719157426	-6.3693424539029
hsa-miR-639	0.0519279229152422	0.501153649485124	0.480407898651114	0.631391930964338	0.751779033420014	-6.37340848646416
hsa-miR-103a-3p	-0.06569229221979	13.8128018027436	-0.461824878722346	0.64464145327963	0.766001079099479	-6.38199263151029
hsa-miR-133a-3p	-0.100297514120776	1.89564546690338	-0.44545450443699	0.656408431270253	0.778407574051795	-6.38927467515921
hsa-miR-32-3p	0.0587398007482167	0.834090431544856	0.441324688190516	0.659390681988553	0.778700491558708	-6.39107030837875
hsa-miR-132-3p	0.0681927195965404	6.07499542833227	0.439767175568671	0.660516823415693	0.778700491558708	-6.39174317503849
hsa-miR-489-3p	-0.0605804370585512	0.382993758227065	-0.439603558235448	0.660635170010625	0.778700491558708	-6.3918137221145
hsa-miR-3917	0.0625146889676216	1.00837868845489	0.432039764262834	0.666115445885091	0.783586706882862	-6.39504640176275
hsa-miR-125b-2-3p	-0.0913247372735615	4.20018223736238	-0.418241846717021	0.676158786031208	0.793810414800638	-6.40079918624352
hsa-miR-3130-3p	-0.0309645622984735	0.205713877896566	-0.412107325786225	0.680642857991722	0.795148363554691	-6.4032969959198
hsa-miR-676-5p	-0.0326055922082841	0.247731424932766	-0.411418437746916	0.68114711965189	0.795148363554691	-6.403575190847
hsa-miR-486-3p	-0.0765564069376162	0.543549658836255	-0.411124633210974	0.681362226350954	0.795148363554691	-6.40369369710737
hsa-miR-320b	-0.0818536134890349	2.49116301250277	-0.409082584289548	0.682858016193694	0.795312808543053	-6.40451502338631
hsa-miR-409-5p	-0.100334039579114	3.7404996704475	-0.407211276785007	0.684229840592999	0.795332507778397	-6.40526409054302
hsa-miR-147b	-0.0541451697507788	0.599137003411987	-0.382121751516204	0.702722304539844	0.813846875058471	-6.41497594748667
hsa-miR-1295a	0.0668609107222756	0.972706475428961	0.381840310153944	0.702930776243006	0.813846875058471	-6.41508139309684
hsa-miR-484	0.0718904846332782	6.50803532934145	0.374847085184752	0.708118044240755	0.817178225354296	-6.41767657663239
hsa-miR-145-5p	0.0789161837909198	10.7317952300315	0.374208554717095	0.708592362360029	0.817178225354296	-6.41791114817504
hsa-miR-375	0.16185291004912	12.9993785284124	0.36988641262287	0.711805952209973	0.819274694014223	-6.41948843464545
hsa-miR-320c	-0.0513490610107564	0.92064708194083	-0.365391171216243	0.715153718814199	0.821517089909853	-6.42110947482951
hsa-miR-3913-5p	0.0499828784386072	1.90756768232604	0.361508461927693	0.718049759213315	0.823232829410578	-6.42249369332053
hsa-miR-1291	-0.0499712062096889	0.688350241256703	-0.35915567449203	0.719806648656803	0.82363840694258	-6.42332529482227
hsa-miR-1468-5p	-0.0684225942914902	2.7853633413262	-0.341577378515741	0.732979428794069	0.837079620043032	-6.42936676313099
hsa-miR-24-1-5p	0.0660761153785128	3.29310615618298	0.335338513642247	0.73767402856451	0.840805154888092	-6.43143818857862
hsa-miR-656-3p	-0.037518608970167	0.698443754271847	-0.314939333123374	0.753091964122142	0.856715083216468	-6.43794483939603
hsa-miR-150-5p	0.125264603580387	9.34574268077339	0.310882102972275	0.756170544096153	0.858553403064684	-6.43919033180471
hsa-miR-3199	0.0406245651549002	0.969395318327866	0.304227737954985	0.761228224451934	0.859883538348222	-6.44119816057754
hsa-miR-625-5p	0.0555491570258302	1.97029877429977	0.303573156803498	0.761726301011613	0.859883538348222	-6.44139332314575
hsa-miR-365a-3p	-0.0618278590084973	6.72216655390733	-0.303559498282878	0.761736694959243	0.859883538348222	-6.44139739094339
hsa-miR-299-5p	0.0552953441642019	1.78073230026999	0.288636919267821	0.773118033884868	0.871056210922107	-6.44573240236854
hsa-miR-449a	-0.116371418125166	1.42282913118345	-0.286008510352727	0.775127876844206	0.871164595319294	-6.44647334300636
hsa-miR-3193	-0.0220282034397143	0.206613313967153	-0.284630200212963	0.776182424790444	0.871164595319294	-6.44685917737855
hsa-miR-154-5p	0.0590435582801727	2.64422381843309	0.280564722146248	0.779295343363411	0.87298924914947	-6.44798638929474
hsa-miR-19b-1-5p	0.046233590924103	2.66064080790073	0.275295878900024	0.78333497314486	0.875843103306729	-6.4494231415594
hsa-miR-1284	-0.0242342704265022	0.354490829334762	-0.270289291982939	0.78717898711136	0.878467805008304	-6.45076315907941
hsa-miR-299-3p	0.0282403599008136	0.538561445887028	0.266006336993433	0.790471553945325	0.880468315305324	-6.45188999000757
hsa-miR-598-3p	-0.0585355728547015	3.78416318805561	-0.259763955322794	0.795277184159306	0.884143384661956	-6.4535001265788
hsa-miR-100-3p	0.0213981859822678	0.227226494013275	0.251012845377607	0.802027275219572	0.889962212767276	-6.45569302293187
hsa-miR-654-3p	0.0551113819259355	4.20371559117793	0.237762121644668	0.812276313384174	0.899319492223092	-6.45887050329744
hsa-miR-320e	0.0204782329666169	0.237890291676556	0.236151786722894	0.813524106252916	0.899319492223092	-6.45924492149161
hsa-miR-455-5p	-0.0424357341962334	4.17746161849318	-0.2293733077937	0.818781704117872	0.903430188566148	-6.46079309771024
hsa-miR-29b-1-5p	0.0422705580701694	2.70008330169304	0.221934098959477	0.824561230406912	0.90810026688341	-6.46244031357107
hsa-miR-379-3p	-0.0273994979231872	0.584048646337375	-0.216683837693637	0.828645951903726	0.910889838515894	-6.46357017204367
hsa-miR-186-3p	-0.0198580850780983	0.337956995280406	-0.214615420325848	0.830256475763682	0.910954301445386	-6.46400787219918
hsa-miR-3648	-0.0402393252402469	0.695999628164943	-0.200727804370972	0.841088005671633	0.921116901733673	-6.46683796739194
hsa-miR-526b-5p	-0.0405049958895846	0.946329911751338	-0.18903986704783	0.850227526210152	0.929392100345176	-6.46907318508053
hsa-miR-502-5p	0.0218440299709776	0.548142802791443	0.186258505748456	0.852405479978109	0.93004092332184	-6.46958535681552
hsa-miR-487b-3p	0.0368653044489569	2.45238149736998	0.178812138590627	0.858241914948432	0.93467162165998	-6.47091920528011
hsa-miR-411-5p	0.0381399897723331	2.58750407803843	0.170898471629294	0.864453169963645	0.939692612534554	-6.47227713403808
hsa-miR-3690	0.0229649660391071	0.545638065738908	0.165195271327747	0.868934736322338	0.939954671871632	-6.47321766687246
hsa-miR-676-3p	-0.0205902089517116	0.716374269106178	-0.164433967761989	0.869533291572714	0.939954671871632	-6.47334080160886
hsa-miR-3607-3p	0.0381653315231114	6.38492363307945	0.163111100893049	0.870573540238734	0.939954671871632	-6.47355341218079
hsa-miR-15a-3p	-0.0136539983237361	0.273630217190101	-0.162442496665396	0.87109938926434	0.939954671871632	-6.47366021676505
hsa-miR-19b-3p	-0.0313895653355241	6.81988207954054	-0.15659518316929	0.875700648558925	0.941660718247384	-6.47457559089752
hsa-miR-944	-0.0311399950542058	1.15169356171057	-0.156356137236411	0.875888845252252	0.941660718247384	-6.47461229886097
hsa-miR-885-5p	0.0413864611350043	0.934274587117661	0.15401686272928	0.877730886436162	0.941915960398587	-6.47496855965817
hsa-miR-423-5p	-0.0251635394784664	5.4989701664128	-0.144680205718566	0.885089496532508	0.946012788122854	-6.47633700878539
hsa-miR-1224-5p	-0.0297173356889417	0.693406831474576	-0.140669314509536	0.888253751871969	0.946012788122854	-6.47689861008144
hsa-miR-30e-5p	0.0194083174432222	12.6219638063413	0.13991150553707	0.888851802273564	0.946012788122854	-6.47700294486031
hsa-miR-339-5p	0.029483018634024	5.57112057901255	0.139351319989962	0.889293932467094	0.946012788122854	-6.47707970871222
hsa-miR-196a-3p	-0.0264799941258167	0.662470967612138	-0.137885671859118	0.890450868698042	0.946012788122854	-6.47727909402723
hsa-miR-296-5p	-0.0320266744669113	2.30539272314956	-0.1351687569413	0.892596134585404	0.946012788122854	-6.47764312525412
hsa-miR-361-5p	0.0129109328105415	7.5301375519332	0.133058858429014	0.894262649261598	0.946012788122854	-6.47792082768892
hsa-miR-20a-3p	0.0265891780923706	3.12566673517529	0.132832595197934	0.894441392518201	0.946012788122854	-6.4779503488611
hsa-miR-23b-5p	-0.0162973872700538	0.609933224092216	-0.128092127511189	0.898187490394718	0.948266289319603	-6.47855729884288
hsa-miR-654-5p	0.020447141856307	1.3399941735276	0.125495286214568	0.900240587221378	0.948727512924504	-6.47888043935344
hsa-miR-411-3p	-0.0193180917316127	1.07412087561527	-0.121073487127436	0.903738058690219	0.949767255675486	-6.47941544339725
hsa-miR-551b-3p	-0.0245840182915138	1.5950277420802	-0.118205739205927	0.906007345733689	0.949767255675486	-6.47975216242698
hsa-miR-556-5p	0.0132151881039996	0.360945928341587	0.11811242710555	0.906081197918692	0.949767255675486	-6.47976298317905
hsa-miR-496	0.0208898216818181	1.28743513149829	0.115413303888618	0.90821777956326	0.950309869168687	-6.48007228355705
hsa-miR-194-3p	0.0195574013011603	1.22047929220038	0.112720965611078	0.910349656378421	0.950845637534045	-6.4803736843218
hsa-miR-516a-5p	-0.0287764705744991	0.71873535701487	-0.107990443053023	0.914096995251926	0.953063829863021	-6.48088602600447
hsa-miR-126-3p	-0.0198135046030021	11.7801365688622	-0.101186478303013	0.919490186363518	0.956987126587563	-6.48158442560649
hsa-miR-338-3p	0.019393522644414	7.85583380673377	0.0849701414850436	0.932358711387698	0.966311385021058	-6.48306579603825
hsa-miR-130a-5p	-0.0133943547746039	0.996598754306858	-0.0844939348539504	0.932736892494547	0.966311385021058	-6.48310539725207
hsa-miR-133b	-0.0115252030005023	0.413443262520666	-0.0836745340934626	0.933387658103816	0.966311385021058	-6.48317301746806
hsa-miR-1288-3p	-0.00802946091201978	0.423132915126255	-0.080681291921261	0.935765259556822	0.967067266478617	-6.48341443187531
hsa-miR-150-3p	0.0213494780391223	1.77503648584679	0.076340335343562	0.939214400741573	0.9689259283573	-6.48374892120587
hsa-miR-193b-5p	-0.0136466202051344	3.31881074881969	-0.0665767336645246	0.94697624365927	0.974381049522195	-6.48443367351386
hsa-miR-129-5p	0.0151465771323587	1.46726315280227	0.0655131209392301	0.947822111204725	0.974381049522195	-6.48450261709107
hsa-miR-26a-1-3p	-0.0159809446348156	2.34832222052441	-0.0627675882406007	0.95000584359092	0.974918584244528	-6.48467545112757
hsa-miR-126-5p	-0.0113624702397264	7.85901367604058	-0.0570123544796925	0.954584628763944	0.977907813410882	-6.4850137412916
hsa-miR-27a-5p	0.0111191525887748	3.77873614606586	0.0451705104543445	0.964010416334177	0.985843404857424	-6.48560754313123
hsa-miR-618	0.00572473354313896	0.47624162456611	0.0403443423804203	0.967853443418847	0.986621407207587	-6.4858100732802
hsa-miR-891a-5p	-0.00923142799134746	1.26784250456829	-0.0399936069614102	0.968132760735213	0.986621407207587	-6.48582390086971
hsa-miR-31-5p	-0.00921311352336307	2.08479987139593	-0.0323736661952541	0.974202012324414	0.9910859293491	-6.48609450877021
hsa-miR-935	-0.00834515574528494	1.55824629841008	-0.0267200480787252	0.978706087457029	0.993945455600823	-6.48625846022597
hsa-miR-214-3p	-0.00449694084472574	2.65791834549347	-0.0213172011273602	0.983011021006963	0.996367765061464	-6.48638582486975
hsa-miR-144-3p	0.00571058752627307	1.75058601616014	0.0194661545168477	0.984486037028363	0.996367765061464	-6.48642287150107
hsa-miR-494-3p	-0.00177210528593919	1.35787201209362	-0.00927791611139213	0.99260540634208	0.999685264972802	-6.48656658452782
hsa-miR-3942-5p	-0.000654503240084758	0.219778284913555	-0.00836288100259037	0.993334680636283	0.999685264972802	-6.48657450598404
hsa-miR-330-3p	0.00109840192172039	1.91998337240452	0.0066714127487155	0.994682779075196	0.999685264972802	-6.48658698544957
hsa-miR-765	-0.00054760209800192	0.249509739306033	-0.00609984909260238	0.995138318361488	0.999685264972802	-6.48659056763078
hsa-miR-363-3p	-0.00141695049327772	3.62846458328203	-0.00412292346286495	0.996713950001208	0.999685264972802	-6.48660048526738
hsa-miR-556-3p	0.000203193469422214	0.341923540030361	0.00193034529287091	0.998461473928238	0.999685264972802	-6.48660699846468
hsa-miR-328-3p	7.06134207577591e-05	5.9213842696207	0.000394888930593775	0.999685264972802	0.999685264972802	-6.48660875054254
