# Supplementary material for: miRNA-Based Breast Cancer Subtyping Using AHALA Multi-Stage Classification Approach
Source: Cancers (Basel). 2026 Feb 10;18(4):586. doi: 10.3390/cancers18040586 (PMC12939616; doi:10.3390/cancers18040586)
Supplement: Supplementary file 1 [file cancers-18-00586-s001.zip › Supplementary File S3 The outcome of the differential expression analysis/Supplementary File S3 b/dge_results_HER2Enriched_vs_LuminalB.csv]

	logFC	AveExpr	t	P.Value	adj.P.Val	B
hsa-miR-431-5p	1.12605699266733	1.10807221324644	5.70178762212959	3.60290094774391e-08	1.97701685775501e-05	8.42766649063663
hsa-miR-3150b-3p	1.46096480962894	1.43393136815089	5.5791900762508	6.7360029225043e-08	1.97701685775501e-05	7.84299054462808
hsa-miR-29b-2-5p	-1.09170449809181	5.8048012856184	-5.38855404693978	1.74830979036262e-07	3.42085948980952e-05	6.95294799861578
hsa-miR-134-5p	1.19657693628306	8.63706458743282	4.87730915210197	2.00209061397935e-06	0.00029380679760147	4.68554503237251
hsa-miR-2115-3p	0.893644855739215	0.596938887989052	4.7453349109381	3.64842884159723e-06	0.000428325546003515	4.12959787240431
hsa-miR-889-3p	1.12601514411205	3.36851270493288	4.68888927368269	4.69827343778648e-06	0.000459647751330111	3.89561118501346
hsa-miR-379-5p	1.1604143091344	9.40312594446218	4.53709534617245	9.17016882723439e-06	0.000768984157369513	3.27780750804147
hsa-miR-758-3p	1.06059958768462	3.39137966878176	4.4344228880289	1.42795683544178e-05	0.00098151214835551	2.86950109167954
hsa-miR-127-3p	1.11564755408076	9.01282694235694	4.40913437419094	1.59064796254934e-05	0.00098151214835551	2.7701329985098
hsa-miR-29c-5p	-0.906122754788477	5.65911255853907	-4.39739492170001	1.67208202445572e-05	0.00098151214835551	2.72416621108901
hsa-miR-323a-3p	1.07114368525293	2.17609558967887	4.28928209813509	2.63554136353755e-05	0.0014064207094514	2.30569627020604
hsa-miR-548t-5p	0.362131404259655	0.200780955250567	4.09801411917804	5.77029247266403e-05	0.00260960524244624	1.58706995468707
hsa-miR-493-3p	0.878896039356977	1.87925698919067	4.09762381759435	5.77936425073273e-05	0.00260960524244624	1.58563220706112
hsa-miR-101-5p	-0.837681043791263	3.16271752786983	-4.02277646353435	7.79442055048391e-05	0.00310720568026684	1.3120985831518
hsa-miR-125b-2-3p	0.97983899570095	4.20018223736238	3.9930331646704	8.76781691377559e-05	0.00310720568026684	1.20460916222754
hsa-miR-935	-1.39434170301899	1.55824629841008	-3.97265774873199	9.5002039551709e-05	0.00310720568026684	1.13137303046543
hsa-miR-382-5p	0.917189009762573	4.5561890495582	3.97211694757846	9.5204133828363e-05	0.00310720568026684	1.12943363215979
hsa-miR-493-5p	0.950733943208518	3.062254615936	3.95322394388604	0.000102526384169665	0.00310720568026684	1.06182413459736
hsa-miR-154-3p	0.719010021128137	1.15037282112905	3.9493788946222	0.000104080707451732	0.00310720568026684	1.04809871476166
hsa-miR-369-3p	0.846900786328823	2.5101229625231	3.94502603739127	0.0001058673144895	0.00310720568026684	1.03257460640111
hsa-miR-410-3p	1.0023002890176	2.87006157853361	3.92028883861492	0.000116586584554525	0.00325887262540504	0.944634068749544
hsa-miR-550a-5p	-0.778079925972227	2.05535615592854	-3.83784325041909	0.00016024083203666	0.00427551674570543	0.655025157135221
hsa-miR-409-3p	0.869258441818076	4.51295773842578	3.78044905243531	0.000199333374429214	0.00508733438217169	0.456597719764996
hsa-miR-495-3p	0.885398553559906	2.92364555112736	3.70600238691699	0.000263570727292386	0.00626115861580408	0.203135847463792
hsa-miR-127-5p	0.982605535664915	8.14588452456638	3.70287239182769	0.000266659225545319	0.00626115861580408	0.192576863895275
hsa-miR-136-5p	0.911145904158387	4.96576359512281	3.67942210455567	0.000290908630279564	0.00656782176823476	0.11371867271143
hsa-miR-125a-5p	-0.578298658519303	10.1080945310926	-3.59383279971368	0.000398226052868033	0.00865772937161242	-0.170328418952293
hsa-let-7a-5p	-0.485240797322779	15.177396733468	-3.52883421675034	0.000503523922882328	0.0105560193832831	-0.382063319012405
hsa-miR-548j-5p	0.367090402326474	0.334833346945125	3.51425932095094	0.000530479052826124	0.010737627724446	-0.429067740444538
hsa-miR-342-5p	-0.9359547944438	4.58841990174673	-3.49906822292409	0.000560010375304319	0.0109228476051829	-0.477874170035237
hsa-miR-627-5p	-0.589685700527758	1.06771790905654	-3.48575425594808	0.000587152946994698	0.0109228476051829	-0.520493995866093
hsa-miR-376a-5p	0.673434605497966	1.0530026266077	3.47750239496655	0.000604589289765442	0.0109228476051829	-0.546836237181501
hsa-miR-199a-3p	0.738005489119729	12.0823069769105	3.46621962181617	0.000629215950464044	0.0109228476051829	-0.582763376974975
hsa-miR-199b-3p	0.739122308415066	12.0781159553696	3.46467068229859	0.000632669196893049	0.0109228476051829	-0.587687406372186
hsa-miR-190b	-1.09924215635958	3.13518462674076	-3.41385194816449	0.000756313680772676	0.0126844608746732	-0.748141520878674
hsa-miR-497-3p	-0.516266698370518	0.778555867468112	-3.40541518711109	0.000778907573004309	0.0127005207042647	-0.774573128985826
hsa-miR-370-3p	0.827711943714483	2.77605677663202	3.38074925091723	0.000848632995230899	0.0134634477892037	-0.851511203287045
hsa-miR-369-5p	0.846338200921959	2.20737798659587	3.33216782749481	0.0010033144606652	0.015498568116065	-1.00156956470131
hsa-miR-539-5p	0.754154542466022	3.59677492536455	3.30090697280253	0.00111633425769597	0.0168022617760906	-1.09708892195952
hsa-miR-148a-5p	0.700190801265252	5.11701417462842	3.29172191232453	0.00115172858657321	0.0169016170079619	-1.12499932228892
hsa-miR-432-5p	0.762440671152725	2.81092438161991	3.27459881670853	0.00122051429761482	0.0171659890339932	-1.17684244568144
hsa-miR-431-3p	0.805650679918754	3.1898510417724	3.27273421794283	0.00122823090192115	0.0171659890339932	-1.18247302268648
hsa-let-7c-5p	0.796340398345169	11.3096407782891	3.24507824333399	0.00134814023799682	0.0184036818535844	-1.26564433719722
hsa-miR-582-3p	0.899789735460184	6.88959838103426	3.22899470012412	0.00142278393082967	0.018981231077205	-1.31371804279644
hsa-miR-181a-2-3p	0.574157080291819	9.33313726970132	3.2174000482442	0.00147895393971976	0.0192921325025667	-1.34823956952315
hsa-miR-381-3p	0.695911006879768	4.72436797683689	3.12485232695771	0.0020067115786955	0.0251884361763363	-1.61972314548132
hsa-miR-708-3p	0.633333531541116	6.16726488262994	3.12265999554725	0.00202110046988056	0.0251884361763363	-1.62606636516062
hsa-miR-30d-3p	-0.513189288694515	2.71976833519289	-3.11684903057112	0.002059701765697	0.0251884361763363	-1.64285989143576
hsa-miR-187-3p	1.5848822793025	3.51903042869012	3.08246269100995	0.00230240345054998	0.0270756335196685	-1.741648396115
hsa-miR-29c-3p	-0.657753254452111	10.5477691632969	-3.08194216834948	0.00230627202041469	0.0270756335196685	-1.74313607986049
hsa-miR-887-3p	-0.838003465419736	2.65023565139263	-3.06686689310702	0.00242094632045267	0.0278646174530533	-1.78612198009944
hsa-miR-485-3p	0.64637551752052	2.31073179101217	3.02115703574934	0.00280152680162084	0.031624927549066	-1.91527486301663
hsa-miR-22-3p	0.429349047607182	16.1252896997354	3.00944019941227	0.00290756604170151	0.0322026654052601	-1.94809316932986
hsa-miR-589-3p	0.573647107264851	1.72440785282991	3.00169096122469	0.00297971040063717	0.0323905556513707	-1.96973384531036
hsa-miR-136-3p	0.656431668505432	2.96390483909707	2.9778078037085	0.00321252457966728	0.0340781229707638	-2.0361066405985
hsa-miR-329-3p	0.447979867138632	0.719840927529177	2.97400828641042	0.00325106454235566	0.0340781229707638	-2.04662061703727
hsa-miR-185-3p	0.566398382152273	2.32122322850184	2.96804082919818	0.00331245136919641	0.0341124377845315	-2.06310866426354
hsa-miR-30a-5p	-0.821407086820132	14.8721937998761	-2.92186358535396	0.00382460355784559	0.037997557028828	-2.18966070072262
hsa-miR-2355-5p	0.532295727913223	5.44282908631906	2.91911755139687	0.00385722977796888	0.037997557028828	-2.19712855102312
hsa-miR-760	-0.697018656705419	1.57909346345958	-2.91688795947122	0.00388390702168599	0.037997557028828	-2.20318715160725
hsa-miR-181a-3p	0.525919511695932	7.58734707842807	2.89982052300237	0.00409377485308848	0.039394194078081	-2.24942339825781
hsa-miR-323b-3p	0.817432701411076	2.35646635580742	2.89150518942132	0.00419973155201268	0.0397619745327652	-2.2718587815436
hsa-miR-376c-3p	0.653252990212972	2.20674897326051	2.87738660993287	0.00438538471843558	0.0403877188830926	-2.30981485885596
hsa-miR-345-5p	0.73527104519864	4.44213346328324	2.87604345844973	0.00440343101962168	0.0403877188830926	-2.31341677654948
hsa-miR-584-5p	0.711378412609176	5.2946783681078	2.86869634791205	0.00450334955704914	0.0406687106151976	-2.33309183119022
hsa-miR-342-3p	-0.775581226080369	8.3935216222807	-2.82625152686609	0.00512216452244181	0.045556220828384	-2.44584043514844
hsa-miR-1224-5p	-0.669698957876193	0.693406831474576	-2.82083880817368	0.00520640775334453	0.0456143485255708	-2.46010615535963
hsa-miR-30c-2-3p	-0.786212599709319	5.66920193653101	-2.81433926798916	0.0053092300685888	0.0458311477979651	-2.47720265451799
hsa-miR-452-5p	1.02238022426294	5.15399436707822	2.79676684297541	0.00559653274544001	0.047611082921352	-2.52324153134009
hsa-miR-27a-3p	0.495624622710183	9.82849664880805	2.79182782749248	0.00567978764101019	0.0476290763610426	-2.53613312686405
hsa-miR-224-5p	1.25874173668471	4.51965807742371	2.77997711856492	0.00588415450046984	0.0486478688982507	-2.56697866270085
hsa-miR-149-5p	-0.922898691461366	6.70134087765329	-2.77415247706665	0.00598702657651091	0.0488108972279431	-2.58209443014358
hsa-miR-203a-3p	1.15410994870454	11.5708509379985	2.74887561652985	0.00645261321958581	0.0518860816424229	-2.64734853403146
hsa-miR-497-5p	-0.546139333710021	4.94900726233088	-2.73775244907453	0.00666769465832849	0.0524319357556235	-2.6758870269085
hsa-miR-99a-5p	0.768137722373067	9.60787410269937	2.73615350884761	0.00669914000284797	0.0524319357556235	-2.67998050583719
hsa-miR-31-5p	0.863998271565465	2.08479987139593	2.70151560954743	0.00741411825497975	0.056556031554115	-2.76810846463946
hsa-miR-328-3p	-0.54284527090052	5.9213842696207	-2.70130059132457	0.00741876393469651	0.056556031554115	-2.76865224571106
hsa-miR-30b-5p	-0.610268617838216	8.71991994641798	-2.68538808688111	0.00776995012766171	0.0584738554479157	-2.80878243836237
hsa-miR-30c-5p	-0.524899138985894	9.49957534030391	-2.67408169786289	0.00802851741512365	0.0586419187828821	-2.83716130502072
hsa-miR-3653-3p	0.589927086202851	3.08538206722013	2.67376224013611	0.00803593448244224	0.0586419187828821	-2.83796150842239
hsa-miR-153-3p	-0.936465279912156	1.86737199822376	-2.67135664713704	0.00809198538571286	0.0586419187828821	-2.84398435196476
hsa-miR-31-3p	0.733139938552661	1.67007202268012	2.6575668342719	0.00842014237366067	0.0600525290615495	-2.87841154920301
hsa-miR-29b-3p	-0.559388861672618	9.04473006940674	-2.65349250841032	0.00851936620205046	0.0600525290615495	-2.88855138211245
hsa-miR-135a-5p	-0.898910706173565	1.24066069086541	-2.65047427944236	0.00859354759994916	0.0600525290615495	-2.89605347638681
hsa-miR-337-3p	0.729657502592921	5.48110501684864	2.61490898910144	0.00951247238135731	0.0656920151512558	-2.98385023231374
hsa-miR-148b-5p	-0.428084084117847	1.49636475398336	-2.60938993204501	0.00966272061270854	0.0659536860425571	-2.99737468804329
hsa-miR-654-3p	0.678501787830193	4.20371559117793	2.60472278102122	0.00979143486976935	0.0660640490638461	-3.00879057251417
hsa-miR-3922-3p	0.315098373057895	0.594775591975892	2.588954892315	0.0102377449306622	0.0682904122079398	-3.04721669431484
hsa-miR-30a-3p	-0.730894261926117	13.5654438162489	-2.58199912066504	0.0104403577576021	0.0688594382439596	-3.06409798991971
hsa-miR-374a-3p	0.411548607574987	9.41326658141439	2.57485385438522	0.0106522220409177	0.0688987640592503	-3.0813946406812
hsa-miR-30b-3p	-0.462570657898812	1.96965603071375	-2.57389082918913	0.0106810690449604	0.0688987640592503	-3.08372239698773
hsa-miR-486-5p	-1.05322735813392	5.88112891510712	-2.5589491266277	0.0111376865482717	0.0710353105027593	-3.11973328121076
hsa-miR-542-3p	0.622798398701982	7.72520098287564	2.55184475264301	0.0113608558127275	0.0710353105027593	-3.13678614741203
hsa-miR-154-5p	0.603402172653952	2.64422381843309	2.55138827462332	0.0113753308130483	0.0710353105027593	-3.1378803182688
hsa-miR-376a-3p	0.365862557010045	0.59249856760404	2.52811024132513	0.0121356810985088	0.0748088685431163	-3.19343254268059
hsa-miR-411-5p	0.633323763509644	2.58750407803843	2.52518113498207	0.0122344997958078	0.0748088685431163	-3.20038871162469
hsa-miR-335-5p	-0.816740428950915	4.07173680326006	-2.52060681889315	0.0123902583505179	0.0749802232139587	-3.21123676424245
hsa-miR-1251-5p	-0.7106290284177	0.674565447668695	-2.49617039878556	0.0132526571441974	0.0793807116698357	-3.26887323581969
hsa-miR-589-5p	0.387681759231932	5.64242666280867	2.48244629906075	0.0137600746278534	0.0815875131974741	-3.30101050248283
hsa-miR-487b-3p	0.562545092666216	2.45238149736998	2.42798309588334	0.0159480610209507	0.0929178120646068	-3.42689094727189
hsa-miR-1910-5p	-0.263707642693341	0.278714358415094	-2.42706226015475	0.0159875622121385	0.0929178120646068	-3.42899651720874
hsa-miR-22-5p	0.521815351132079	4.6605739463965	2.42257699899017	0.0161812074396469	0.0931212624222819	-3.43924162047804
hsa-miR-143-3p	0.451193389117398	15.3612159352901	2.40597686765097	0.0169160652963327	0.0960789723125094	-3.47700273094885
hsa-miR-1262	0.351342830885618	0.797843413344486	2.40362540247105	0.0170225095749591	0.0960789723125094	-3.48233179479091
hsa-miR-582-5p	0.631453051301734	2.62391158748614	2.39787382768271	0.0172853640814356	0.0966334163409783	-3.49534558790088
hsa-miR-139-5p	-0.630380675882753	5.69306659736054	-2.37040602850367	0.0185907085965067	0.10295043345424	-3.55708704526092
hsa-miR-590-3p	0.461467127298004	2.45619485163746	2.36200097012416	0.0190071222000608	0.103886968560344	-3.57584462159736
hsa-miR-339-3p	-0.354162965026441	3.36534764254567	-2.35987410923136	0.0191137863790751	0.103886968560344	-3.58058109322526
hsa-miR-30d-5p	-0.425733049235758	12.5698397257811	-2.33737808411807	0.0202746297489205	0.109057811207933	-3.63043064875393
hsa-let-7e-5p	-0.372876346938938	10.178686385378	-2.33432736360988	0.0204367278243145	0.109057811207933	-3.63715582677961
hsa-miR-766-3p	0.471781009953313	3.23979789393625	2.32195882710773	0.0211056359158614	0.111154590760309	-3.66433600997189
hsa-miR-541-3p	0.330717620320658	0.50765370112187	2.32008972919346	0.0212083716612514	0.111154590760309	-3.66843143809106
hsa-miR-184	1.26538663888645	2.87217201388551	2.31613170218613	0.021427374568627	0.111308574086584	-3.67709359944558
hsa-miR-299-5p	0.495657247916895	1.78073230026999	2.3022576350967	0.0222107722483624	0.112717358921912	-3.7073457519687
hsa-miR-152-3p	0.388609964111764	7.92113875182993	2.30144729074806	0.0222572934434309	0.112717358921912	-3.70910733737411
hsa-miR-545-5p	0.327840493335193	0.653295473790825	2.29557053672734	0.0225972322388882	0.112717358921912	-3.72186495685461
hsa-miR-181b-5p	0.508487933860884	8.07095698557291	2.29227122018562	0.0227900637653419	0.112717358921912	-3.72901368145577
hsa-miR-499a-5p	-0.205536946428456	0.218224394824116	-2.29040024680887	0.0229000526285506	0.112717358921912	-3.73306321595161
hsa-miR-16-2-3p	-0.483898791185625	3.05174527483187	-2.28916427110729	0.0229729662179441	0.112717358921912	-3.73573663147689
hsa-miR-148a-3p	0.496133844581513	15.4903245693545	2.28798487871531	0.0230427309550758	0.112717358921912	-3.73828637376882
hsa-miR-101-3p	-0.384907146327178	13.3163720852735	-2.28382724204442	0.0232901474285634	0.112986087112122	-3.74726481812722
hsa-miR-496	0.46385450247773	1.28743513149829	2.2804054119327	0.0234955151452029	0.113048093362574	-3.75464259371989
hsa-miR-92a-1-5p	-0.491987355715907	1.91979482543702	-2.27720716603459	0.0236888924111674	0.113051868661425	-3.76152875660761
hsa-miR-21-5p	0.387486739050718	17.336416282446	2.26499023006933	0.0244404227250481	0.115697807577445	-3.78774818401848
hsa-miR-24-2-5p	0.494000660924742	4.8976113955484	2.2545190742343	0.0251010272439982	0.117874423937815	-3.81011370103117
hsa-miR-380-3p	0.194589885317128	0.206916230184102	2.24453015260226	0.0257456542963302	0.119942056126554	-3.83135692682546
hsa-miR-210-3p	0.770899993311973	8.55553329030614	2.24114824369132	0.025967144955153	0.120021370776967	-3.8385287330314
hsa-miR-149-3p	-0.394188429105917	0.665694423935678	-2.22626819152854	0.0269614917353319	0.123499014837357	-3.86996112026206
hsa-miR-409-5p	0.615721565806715	3.7404996704475	2.22364272161454	0.0271403286439847	0.123499014837357	-3.87548633908234
hsa-miR-451a	-0.931671617480228	7.27360122407696	-2.20567837516275	0.0283918632553872	0.128200182545479	-3.91312436878066
hsa-miR-95-3p	-0.449260346781902	1.77474615861729	-2.18932568709924	0.0295743230058827	0.132520058049261	-3.94713161181079
hsa-miR-450a-5p	0.541477736267904	3.49222513134792	2.17967364001671	0.0302920804180329	0.134101843351379	-3.96709036429607
hsa-let-7b-5p	-0.392911822193701	14.7804982666039	-2.17844877687152	0.030384233672459	0.134101843351379	-3.96961712658856
hsa-miR-3682-3p	0.334981172735988	0.838195269886322	2.1745657545397	0.0306779790681528	0.134387863529893	-3.97761839172491
hsa-miR-2116-3p	0.283710298270999	0.585380518804967	2.15570012887155	0.0321403216598265	0.13975088010606	-4.01629770046799
hsa-miR-200b-5p	-0.552437585049027	4.07600059227951	-2.14877157869802	0.0326922764748701	0.140863536361785	-4.03042183322527
hsa-miR-24-3p	0.387387276023931	10.2838678335015	2.14648575363688	0.0328761575495136	0.140863536361785	-4.03507201210819
hsa-miR-214-3p	0.50730485805159	2.65791834549347	2.13988864927696	0.0334118614903912	0.142121468803331	-4.04846623059484
hsa-let-7a-3p	-0.350123972933215	5.18903804270689	-2.13082661671758	0.0341599678393649	0.143230937145573	-4.06680052630387
hsa-let-7g-5p	-0.347400351954155	9.17671115885877	-2.1308178257029	0.034160700511721	0.143230937145573	-4.06681827601443
hsa-miR-4326	0.695140646687928	2.45538779985997	2.1276089620943	0.0344290424858859	0.14333225488805	-4.07329251327168
hsa-miR-23a-3p	0.327900739499984	11.6245698012604	2.11154160276561	0.0358001035029907	0.147990568706025	-4.10556926106278
hsa-miR-939-5p	-0.348992189240504	1.16188327016	-2.09224474171608	0.0375084522845696	0.153968262175121	-4.14402282136364
hsa-miR-450b-5p	0.489430001141124	4.12879503285866	2.0853960989098	0.0381313253731602	0.155237601294581	-4.15758876207949
hsa-miR-483-3p	-0.668170089073781	2.45011624738122	-2.08305139858293	0.0383465965719153	0.155237601294581	-4.16222336713977
hsa-miR-26b-3p	-0.355690015089492	5.12091389589113	-2.07769568578703	0.038842217620429	0.15616699824104	-4.17279082065946
hsa-miR-592	-0.522139317973883	1.70089480489294	-2.07439247578347	0.0391506216678873	0.156336155911904	-4.17929539638769
hsa-miR-183-5p	0.496539899364073	13.3615339593471	2.06198082292845	0.0403282108666815	0.159888478291497	-4.20364701735804
hsa-miR-423-5p	-0.402509735645959	5.4989701664128	-2.05931566962519	0.0405849800092556	0.159888478291497	-4.2088576958708
hsa-miR-221-3p	0.450206606388059	6.49885450615429	2.04190436280564	0.0422969950104858	0.165522240474368	-4.2427391153739
hsa-miR-585-3p	-0.273929118977202	0.459368451043426	-2.0325678157637	0.043240102763319	0.167029224881164	-4.26079337466722
hsa-miR-224-3p	0.543767959080122	1.53461728646075	2.0324591953201	0.0432511791855826	0.167029224881164	-4.26100294698446
hsa-miR-339-5p	-0.481062720791831	5.57112057901255	-2.02325204916732	0.0441988772195881	0.169573470116982	-4.27872798536384
hsa-miR-3944-3p	0.198153920448083	0.2635224241713	2.02042311530435	0.0444935811082948	0.169595663055643	-4.28415849927405
hsa-miR-205-5p	1.21646170198989	10.9631556641847	1.99816201569262	0.0468713749147598	0.177506432741703	-4.32663594476437
hsa-miR-452-3p	0.616035851546451	1.97175928887012	1.99115042591466	0.0476422475356897	0.178340636659893	-4.33992107294465
hsa-miR-942-5p	0.407662854130675	2.60441770499943	1.99063546233169	0.0476992844218113	0.178340636659893	-4.340895017894
hsa-miR-654-5p	0.359044303963279	1.3399941735276	1.96088439523026	0.0510939700727387	0.189823800206947	-4.39674993871991
hsa-miR-377-3p	0.355050489110641	1.04668770739893	1.95753544762376	0.051488544431336	0.190086638875435	-4.4029864169875
hsa-miR-1-3p	0.505837899243371	2.35807302920686	1.94122648548359	0.0534469453401799	0.196083480716785	-4.43321005545425
hsa-miR-144-5p	-0.764356039715544	5.35318221309748	-1.92422962326386	0.0555542028134696	0.202548553114948	-4.46444834837048
hsa-miR-26b-5p	-0.418489187280311	9.44009489225803	-1.91672591278478	0.0565064399383424	0.20474864348029	-4.47815476353177
hsa-miR-7-5p	-0.496410236470925	1.17211256353009	-1.90522813187041	0.0579920376573023	0.207132945327391	-4.49905628462192
hsa-miR-147b	-0.303342810502738	0.599137003411987	-1.90495575066033	0.0580276237158734	0.207132945327391	-4.49954996364983
hsa-miR-590-5p	0.386814629944849	3.67608761989286	1.90346233980556	0.0582230595894712	0.207132945327391	-4.50225549131765
hsa-miR-142-5p	0.643327918684269	5.73072287850577	1.88970859812735	0.0600489573504514	0.21149057541469	-4.52707578430417
hsa-miR-181c-3p	0.449488383080225	5.40831412179191	1.88882016162937	0.0601685282695966	0.21149057541469	-4.52867308280334
hsa-miR-146b-3p	0.449342031327184	6.48160969862706	1.87876496179959	0.0615357175703779	0.215008727463166	-4.54670036914965
hsa-miR-26a-5p	-0.286697471283631	10.7585709610637	-1.87059944622545	0.0626649284581836	0.217658656834046	-4.56127117767282
hsa-miR-146a-3p	0.581998111330007	0.896080217212991	1.85274893944929	0.0651936143727229	0.22510971551052	-4.5929099699536
hsa-miR-380-5p	0.235535975871521	0.495185603256709	1.8454724637017	0.0662484182715893	0.227362873980152	-4.60572263298295
hsa-let-7b-3p	-0.39138639582305	5.65851079314377	-1.84292650793555	0.0666208080486986	0.227362873980152	-4.61019408988166
hsa-miR-548s	0.260058908005125	0.438142255846451	1.83837845245574	0.0672903571345524	0.228320460335158	-4.61816692851035
hsa-miR-139-3p	-0.453732807235863	3.29162893093435	-1.83148086763704	0.0683164251458705	0.230469779084057	-4.63022207024097
hsa-miR-361-5p	-0.198655303471418	7.5301375519332	-1.82177811953565	0.0697816659392322	0.233455186198229	-4.64710545392943
hsa-miR-214-5p	0.387820390886498	4.67756352770253	1.82036782167627	0.0699967849589239	0.233455186198229	-4.64955221456549
hsa-miR-365a-3p	-0.41395742908095	6.72216655390733	-1.80852470306655	0.0718249680143118	0.236869741498975	-4.67002654689345
hsa-miR-340-5p	0.320863171763407	3.74867458371596	1.80850769341506	0.0718276217833347	0.236869741498975	-4.67005585979219
hsa-miR-1307-3p	0.331601724418261	9.8151088246901	1.80092624860445	0.0730185184775628	0.239451789644298	-4.68309438312287
hsa-miR-143-5p	0.422010389276421	6.2636993510498	1.79236281426292	0.0743831742549995	0.242571796042693	-4.69775773916659
hsa-miR-155-3p	0.319717135762814	0.745850859271412	1.76332009385436	0.0791683752915955	0.256750476774401	-4.7469823770943
hsa-miR-708-5p	0.448215872448564	5.11343388026655	1.75953757177238	0.0798097491326091	0.25740836670792	-4.75333584693054
hsa-miR-433-3p	0.329777304422241	1.03265359614787	1.75630441616549	0.0803613348059117	0.257771057546832	-4.75875603211282
hsa-miR-103a-3p	-0.27971784304563	13.8128018027436	-1.74981536277822	0.0814777919124934	0.25880318120451	-4.76960526683324
hsa-miR-1304-5p	0.163094641092486	0.240838756953833	1.74848801107063	0.0817077195328999	0.25880318120451	-4.77181969124422
hsa-miR-34a-3p	0.242020810655963	0.643088769384053	1.74677187783779	0.0820057780307307	0.25880318120451	-4.77468029758587
hsa-miR-145-3p	0.32907552534297	5.14008501352418	1.73741110775337	0.083647219738099	0.262571753937241	-4.7902355595187
hsa-miR-3607-5p	-0.239045709246225	0.454404370905613	-1.72923147336016	0.0851033778685386	0.265721717068256	-4.80376146829325
hsa-miR-1287-5p	0.350720392863866	4.95444514799686	1.72065151976371	0.0866529047265252	0.269128333727356	-4.81788257073595
hsa-miR-2355-3p	0.344611449709014	1.713815159259	1.70942747821401	0.088714483479361	0.274081062117815	-4.83625211015465
hsa-miR-19b-3p	-0.38438530590854	6.81988207954054	-1.70635354993117	0.0892859755554705	0.274402448434875	-4.84126254966554
hsa-miR-3170	0.34595288162442	1.59965684432788	1.70257106565831	0.0899932912099327	0.275135739272034	-4.84741586443791
hsa-miR-320a	-0.338262032347329	8.82529745355428	-1.69915274110106	0.0906364083332699	0.275666174568028	-4.85296532243911
hsa-miR-155-5p	0.516287758603246	8.2165174050074	1.69136368507519	0.0921157294800567	0.27641878258454	-4.86556982023603
hsa-miR-200b-3p	-0.481310873914357	8.72875830708517	-1.69049535505877	0.092281847952497	0.27641878258454	-4.86697148272845
hsa-miR-362-5p	-0.388887749101985	3.07818723098557	-1.69041850763671	0.0922965611355533	0.27641878258454	-4.86709549641705
hsa-miR-193b-3p	-0.371035433146351	6.90521938761214	-1.67693181850734	0.0949082314180594	0.282797623565487	-4.88877472727849
hsa-miR-424-5p	0.536916013312955	7.16234310288678	1.67209450911511	0.0958593633765912	0.284189122737672	-4.89650922324642
hsa-miR-222-5p	0.367071348370136	2.34101595298383	1.66618881746083	0.097030960132623	0.286216952753014	-4.90592244221727
hsa-miR-505-3p	0.333472791502659	5.133766260811	1.65833989063378	0.0986058704620316	0.289408229806063	-4.9183827484448
hsa-miR-18a-5p	0.406615468098884	2.85518198516739	1.65452688148533	0.099378341933971	0.290224312016124	-4.92441525066856
hsa-miR-628-3p	-0.219419868473596	0.525110404197942	-1.64890157562475	0.100526829052923	0.292124993336961	-4.93329021889411
hsa-miR-320b	-0.366692029251183	2.49116301250277	-1.63073634264331	0.104308380172848	0.301395224715474	-4.96174779972657
hsa-miR-421	0.287913336404681	1.24831608811431	1.62867861665854	0.104743825965855	0.301395224715474	-4.96495201883725
hsa-miR-1228-3p	0.254066565192601	0.76225270696035	1.62286782711584	0.105981322938521	0.302036604509345	-4.97397904712928
hsa-miR-26a-2-3p	-0.318390091197864	2.43549298877675	-1.62280012278838	0.105995810100383	0.302036604509345	-4.97408403971749
hsa-miR-618	-0.255891867164353	0.47624162456611	-1.60469682170363	0.109926559155045	0.311724107362373	-5.00200422529778
hsa-miR-193b-5p	-0.366554202340807	3.31881074881969	-1.59127312442046	0.112915413378593	0.317476888161462	-5.02250957859107
hsa-miR-301b-3p	0.253017398887589	0.683497615148387	1.59073342128925	0.11303691588713	0.317476888161462	-5.02333048088106
hsa-miR-16-5p	-0.311949992673876	9.03587572146258	-1.58684196639073	0.113916064973661	0.318422524473994	-5.02924142578175
hsa-miR-181a-5p	0.305274487305818	10.2717221245961	1.57599907549517	0.116394269319204	0.322059636128106	-5.04563661817116
hsa-miR-658	0.145996403952934	0.277533815550196	1.57547168190396	0.11651588689671	0.322059636128106	-5.04643126999705
hsa-miR-2277-3p	0.171384431182089	0.33374921727712	1.57396792381028	0.116863206976638	0.322059636128106	-5.04869563373818
hsa-miR-548b-3p	-0.272464997433995	0.881003739873612	-1.56992803594395	0.117800345069386	0.32312524558752	-5.05476843727469
hsa-miR-615-5p	-0.175434817817849	0.343206010465241	-1.55629067013763	0.121007712373301	0.329295031259785	-5.07515551606537
hsa-miR-664a-3p	-0.365528324219838	5.20117762940275	-1.55560154216922	0.121171595829836	0.329295031259785	-5.0761811037325
hsa-miR-200a-3p	-0.464085232606005	7.4795376373173	-1.54723957721809	0.12317413256796	0.330269522824604	-5.08859029164957
hsa-miR-3200-3p	0.394673817725489	1.96672601343556	1.54524839603439	0.1236547974618	0.330269522824604	-5.0915355626831
hsa-miR-1306-3p	0.266689876954541	1.17376281730402	1.54493943143351	0.123729512439701	0.330269522824604	-5.09199223736384
hsa-miR-944	0.345737420654314	1.15169356171057	1.54472767318666	0.123780741092697	0.330269522824604	-5.09230518156433
hsa-miR-107	-0.21919245305876	5.66236699329755	-1.53582062268245	0.125950666886535	0.334538649151114	-5.10543032147064
hsa-miR-106b-3p	0.242946971638746	8.39534420277513	1.52934661104471	0.127546491598638	0.33725130886667	-5.11492357983111
hsa-miR-15a-5p	-0.270577869548855	6.81285481775933	-1.51707119121265	0.130615766066993	0.343804198456294	-5.13281598543279
hsa-miR-3193	-0.131745924189631	0.206613313967153	-1.51477536556378	0.131196150688603	0.343804198456294	-5.13614665743434
hsa-miR-454-3p	-0.343002156674748	3.20668295772886	-1.50359369110631	0.134051694414892	0.349725976095742	-5.15229783692694
hsa-miR-99a-3p	0.302349722606871	2.17984093733785	1.4995139846166	0.135105523175766	0.350915673027321	-5.15816150407375
hsa-miR-196b-5p	0.468100219210356	8.46838984543371	1.49471887806685	0.136352371142457	0.352451439498737	-5.16503343872548
hsa-miR-484	-0.321231315207173	6.50803532934145	-1.49042370167324	0.137476798071027	0.352451439498737	-5.17117059980306
hsa-miR-18a-3p	0.29571852834316	1.111131530531	1.49034262729734	0.137498091388775	0.352451439498737	-5.17128627642641
hsa-miR-15b-3p	-0.389112647951374	4.7936981169818	-1.48465173786711	0.138999147857043	0.35474999909602	-5.17939060312418
hsa-miR-411-3p	0.263650395552309	1.07412087561527	1.47035566800895	0.142825970981934	0.362938722798249	-5.19961534774886
hsa-miR-1301-3p	0.290137719930017	3.69484809209963	1.46089521009496	0.145402794853906	0.366901113474909	-5.21289358936648
hsa-miR-199a-5p	0.296561736419029	10.3160462750403	1.46004773870838	0.145635365314572	0.366901113474909	-5.21407895607054
hsa-miR-199b-5p	0.350028358038974	7.93195774170794	1.45736567526232	0.146373289826179	0.367184278324645	-5.21782593785144
hsa-miR-3934-5p	0.197559359177198	0.494713959353469	1.45480066857004	0.147081698565375	0.367391306629255	-5.22140306204971
hsa-miR-21-3p	0.3309786955475	10.7959364590988	1.45116146388225	0.148091305286124	0.368345746622689	-5.22646763942327
hsa-miR-551a	0.20629292054268	0.402196766713737	1.44859460259957	0.148806615983178	0.368563221865508	-5.2300323810262
hsa-miR-335-3p	-0.453923384322719	6.27057410854192	-1.44268251790101	0.150464242094035	0.368731384279055	-5.23821925810965
hsa-miR-146b-5p	0.328203385296248	8.7934752626335	1.44054963879897	0.151065722901455	0.368731384279055	-5.24116473906654
hsa-miR-23a-5p	0.358584526910221	2.05134407131234	1.4393413771982	0.151407274984504	0.368731384279055	-5.24283143624693
hsa-miR-126-3p	-0.316308667148444	11.7801365688622	-1.43741250495203	0.151953756344423	0.368731384279055	-5.24548931137232
hsa-miR-455-5p	0.298700699198656	4.17746161849318	1.43666840878475	0.152164974653336	0.368731384279055	-5.24651369797316
hsa-miR-15b-5p	-0.346874409150022	7.08748950735295	-1.43347098414263	0.153075153005353	0.368731384279055	-5.25090962096342
hsa-miR-891a-5p	-0.37166312071517	1.26784250456829	-1.43278261346175	0.15327164866114	0.368731384279055	-5.25185475743762
hsa-miR-191-3p	-0.304950115203946	2.46226628733023	-1.42175809574319	0.15644496779478	0.373596268812917	-5.26693074307691
hsa-miR-378a-5p	0.352976230776509	5.71084299947241	1.42133842654679	0.156566749792126	0.373596268812917	-5.26750237983408
hsa-miR-1248	0.267949846394675	0.489693086204252	1.41888206868472	0.157281001365229	0.373781165187811	-5.27084489235839
hsa-miR-3648	-0.318561493464916	0.695999628164943	-1.41403210180764	0.158698553587387	0.374155424866151	-5.27742785764659
hsa-miR-142-3p	0.457884332439356	11.0858363902176	1.41398185939566	0.158713289253274	0.374155424866151	-5.27749593690655
hsa-miR-508-3p	-0.502122611779356	2.55965488642247	-1.41076523274438	0.159658869398087	0.374338893613092	-5.28184957119651
hsa-miR-424-3p	0.340330387692847	2.03351048804726	1.40938289377073	0.160066545650572	0.374338893613092	-5.28371754484653
hsa-miR-580-3p	0.142319987165974	0.325972551138761	1.40290607323789	0.161987231659048	0.375850177069118	-5.29244580054625
hsa-miR-653-5p	-0.364938989268624	3.88880309360462	-1.39954388925442	0.162991158206215	0.375850177069118	-5.29696115366673
hsa-miR-937-3p	-0.366853964574266	1.68709718060923	-1.39906517810973	0.163134481529181	0.375850177069118	-5.29760318845329
hsa-miR-183-3p	0.257725780201699	1.05438360563292	1.39859972553187	0.163273927006175	0.375850177069118	-5.29822723426647
hsa-miR-132-3p	-0.242791358924448	6.07499542833227	-1.39324396658633	0.164884979351639	0.378076104997704	-5.30539317446053
hsa-miR-125b-1-3p	0.215909781173856	0.962054140129678	1.37574588605483	0.17023253298395	0.388819053936104	-5.3286170209793
hsa-miR-3942-5p	-0.120790722522751	0.219778284913555	-1.3733677380188	0.170969299109209	0.388988289058548	-5.33175107976509
hsa-miR-3117-3p	0.162455992917104	0.369687068390926	1.36181409482662	0.174582931024097	0.393948610658181	-5.3469012534006
hsa-miR-196a-3p	-0.293835206470282	0.662470967612138	-1.36148929629624	0.174685341347332	0.393948610658181	-5.34732533942796
hsa-miR-141-3p	-0.384531702873561	9.43032340523183	-1.35798236943631	0.175793966179991	0.393948610658181	-5.35189796046463
hsa-miR-375	-0.667723644032586	12.9993785284124	-1.35785615928012	0.175833962508422	0.393948610658181	-5.35206230746083
hsa-miR-191-5p	-0.304223831664096	9.91241865885423	-1.35421940441332	0.176989395747998	0.39502956389382	-5.35679152410834
hsa-miR-125b-5p	0.302091004880586	9.86492257754176	1.35088266101231	0.178054512057327	0.395901509763828	-5.36111963258329
hsa-miR-3158-3p	0.123460881977734	0.222490967397254	1.34189728347516	0.180946587704421	0.399687573507438	-5.37272238454631
hsa-miR-195-3p	-0.232127062531493	2.58047913380299	-1.34105583419895	0.181219207835052	0.399687573507438	-5.37380504041781
hsa-miR-494-3p	0.287472907835916	1.35787201209362	1.33926644584683	0.181799969551084	0.399687573507438	-5.37610514645769
hsa-miR-556-3p	-0.157749749134896	0.341923540030361	-1.33353088390932	0.183670863296404	0.401157899438894	-5.38345735325778
hsa-let-7e-3p	-0.259220291917744	4.05003114774797	-1.3313533183122	0.184384914335285	0.401157899438894	-5.38624056181294
hsa-miR-28-3p	0.167962027422877	12.1255700159778	1.33094521706622	0.18451896567036	0.401157899438894	-5.3867616695279
hsa-miR-130a-5p	0.235828342183737	0.996598754306858	1.32375886473314	0.186891416993651	0.404816464115399	-5.39591221464948
hsa-miR-1277-3p	0.21342296990883	1.16989760147513	1.31794457268062	0.188827443525263	0.407506284372534	-5.40327999340494
hsa-miR-769-5p	-0.204131393560403	4.43921873304831	-1.30698392117003	0.192517499418976	0.413947883366076	-5.41708231789277
hsa-miR-222-3p	0.290851277839274	5.38858142260212	1.29697613788705	0.195933108185072	0.418278254541258	-5.42958558971456
hsa-miR-3187-3p	0.149003286465504	0.299142956552645	1.29690777498867	0.195956592843008	0.418278254541258	-5.42967067370777
hsa-miR-577	0.518408044315693	1.91703670995689	1.29292146481191	0.197329599806671	0.419682880748247	-5.43462436850725
hsa-miR-542-5p	0.273948516504023	1.78311790775068	1.28936641861324	0.198560033426498	0.420775233290088	-5.43902946896277
hsa-miR-1538	0.129110652662853	0.283326574930473	1.27044596591544	0.205203655100816	0.431755085548807	-5.46227295978675
hsa-miR-195-5p	-0.250913767073345	5.47816781352122	-1.27042140679671	0.205212383080268	0.431755085548807	-5.46230291024191
hsa-miR-33a-3p	0.261673550285633	1.35007875451052	1.26799336280703	0.206076618474926	0.432024910874221	-5.4652611530495
hsa-miR-519a-5p	0.417441925851083	0.921959705074386	1.2647099023199	0.20724955791371	0.432334141858793	-5.46925273276649
hsa-miR-1275	-0.137522982374779	0.309426194320509	-1.26201087865506	0.208217366252529	0.432334141858793	-5.47252619477579
hsa-miR-664a-5p	-0.245571737748564	2.61404216300519	-1.26140891337424	0.208433666347595	0.432334141858793	-5.47325533722799
hsa-miR-570-3p	0.159015339346822	0.416824250632011	1.24880083015316	0.213001778163563	0.439785252310071	-5.48844830573177
hsa-miR-299-3p	0.148821189257315	0.538561445887028	1.24737108386284	0.213524355891602	0.439785252310071	-5.49016167566159
hsa-miR-628-5p	0.423215551077024	4.93799785728103	1.24107050817463	0.215838334676828	0.44299686173181	-5.49768905839021
hsa-miR-128-3p	0.193985090491775	6.76237223261336	1.23514665577018	0.218030484987747	0.445696880432814	-5.50473207429458
hsa-miR-330-3p	-0.228215621991482	1.91998337240452	-1.23342015822836	0.218672404709796	0.445696880432814	-5.50677849489615
hsa-miR-7-1-3p	-0.322070377825216	4.59399434889837	-1.22642514324025	0.221287166077639	0.448217290483853	-5.51504080120508
hsa-miR-190a-5p	-0.218408692606013	2.17672597096718	-1.2260284080456	0.221436140102755	0.448217290483853	-5.51550802395208
hsa-miR-100-5p	0.293791231934684	11.7571745620557	1.21433530458993	0.225859428333731	0.455599602858763	-5.52921164686494
hsa-miR-379-3p	0.169723528621367	0.584048646337375	1.19435962051698	0.23356205491182	0.469506706269094	-5.55232211694762
hsa-miR-93-3p	-0.223028521804833	3.88027211965286	-1.19233411613769	0.234353432601098	0.469506706269094	-5.55464435379617
hsa-miR-20a-5p	-0.270221021186912	7.31232408675112	-1.18394408694227	0.237651829085641	0.474024504755113	-5.56422205747216
hsa-miR-676-5p	-0.105317295330908	0.247731424932766	-1.18249823521966	0.238223558607765	0.474024504755113	-5.56586583469963
hsa-miR-99b-5p	-0.187584099730639	15.3999072975137	-1.17874721588371	0.239711369577066	0.47537356061398	-5.57012108995962
hsa-miR-144-3p	-0.386254805631368	1.75058601616014	-1.17160823484722	0.242561178328542	0.477521298296269	-5.57818284883088
hsa-miR-15a-3p	-0.1106613979329	0.273630217190101	-1.17150759486674	0.24260152347443	0.477521298296269	-5.5782961516782
hsa-miR-1266-5p	0.268188508587154	3.77706950826513	1.16992927961195	0.243234869149207	0.477521298296269	-5.58007179830449
hsa-miR-151a-5p	-0.192488006871177	6.44211413892848	-1.16728439692713	0.24429882705412	0.478011371602562	-5.58304206017261
hsa-miR-30e-3p	0.139845466105669	12.7581702623978	1.15536309217101	0.249135222750265	0.485855068951513	-5.59634751835212
hsa-miR-365a-5p	0.199277953394471	1.06453582563396	1.14916129929397	0.251677719481936	0.489188150118862	-5.60321602003794
hsa-miR-616-3p	0.186218998606527	1.02700051071746	1.14515761035832	0.253328721748106	0.490772144112667	-5.60763071110278
hsa-miR-16-1-3p	-0.201103857965607	2.28575329981142	-1.13906193568023	0.255856949111701	0.493806829835404	-5.61432290070177
hsa-miR-29a-5p	0.195002177502214	2.95475018501714	1.13733200559454	0.256577654343779	0.493806829835404	-5.61621568839858
hsa-miR-487a-3p	0.157648625758813	0.462313256210351	1.13187582621397	0.258860039695199	0.494002612792585	-5.62216689009964
hsa-miR-625-5p	-0.232593098149635	1.97029877429977	-1.13107619794626	0.259195719790967	0.494002612792585	-5.62303668929588
hsa-miR-486-3p	-0.236691740040072	0.543549658836255	-1.13105625252328	0.259204096661186	0.494002612792585	-5.6230583772505
hsa-miR-219a-1-3p	0.177172687361395	1.29353214283602	1.12517929257314	0.261680584297707	0.497108423892408	-5.62943230865915
hsa-miR-92b-5p	-0.164768846480501	0.524033800651725	-1.11483531440274	0.266079303026654	0.502275055344059	-5.6405712519597
hsa-miR-125a-3p	-0.200238858654225	2.40045222047355	-1.11475967400648	0.266111656238505	0.502275055344059	-5.64065233088017
hsa-miR-3191-3p	0.107465870317621	0.354902390930135	1.10692042293015	0.269479477901594	0.50700145361614	-5.64902572122067
hsa-miR-3614-3p	-0.220369298141215	0.962195790560231	-1.1045687948068	0.270495476392529	0.507287043585988	-5.65152618545284
hsa-miR-20a-3p	-0.246088537018978	3.12566673517529	-1.09395705886888	0.275113029454152	0.514303656973209	-5.66274411895253
hsa-miR-19b-1-5p	-0.205483045891639	2.66064080790073	-1.08874763483961	0.27739954701411	0.516931854277087	-5.66821192627039
hsa-miR-642a-5p	-0.296689831642557	2.40223084980398	-1.08121535723266	0.280728591691416	0.518171325882654	-5.67607213434116
hsa-miR-501-3p	0.217828810217521	5.36346572192708	1.07841477858203	0.281973300465662	0.518171325882654	-5.67898087013292
hsa-miR-324-5p	-0.245110677264808	4.60650033352529	-1.07803203943021	0.282143699914566	0.518171325882654	-5.67937781065167
hsa-miR-130a-3p	0.252481727960392	6.28118031411309	1.07760997367706	0.282331689450247	0.518171325882654	-5.67981537530071
hsa-miR-543	0.176456928736465	0.725379438006083	1.0772807055816	0.282478405932622	0.518171325882654	-5.68015661687712
hsa-miR-1295a	0.211037848626659	0.972706475428961	1.07245476433163	0.284634735935497	0.520500280355566	-5.68514620677793
hsa-miR-1254	-0.169719078248635	0.783127020080415	-1.0669247075011	0.287119427952104	0.52262134194393	-5.69083652772852
hsa-miR-374a-5p	0.163214930243546	4.92325092935438	1.06415582365739	0.288369026249012	0.52262134194393	-5.6936747156484
hsa-miR-338-3p	-0.272897292406081	7.85583380673377	-1.06394214440673	0.288465612929869	0.52262134194393	-5.69389343977163
hsa-miR-598-3p	0.267721665092794	3.78416318805561	1.057186670642	0.291530521654731	0.526503493388527	-5.7007859896278
hsa-miR-2277-5p	0.160878426672015	0.924230844322268	1.05527398438045	0.292402280825656	0.526503493388527	-5.70272959125123
hsa-miR-651-5p	0.205345684831674	1.59790206010478	1.04919276087219	0.295185663615004	0.528058934377381	-5.70888595481058
hsa-miR-425-5p	0.312367916852773	8.10346454688353	1.04907025359871	0.295241918278767	0.528058934377381	-5.70900961380033
hsa-miR-92a-3p	-0.181530970010582	12.955501806586	-1.04618627343384	0.296568313923287	0.528058934377381	-5.71191657663439
hsa-miR-2114-3p	0.160042447769184	0.349281118985985	1.04270577701505	0.298174393581747	0.528058934377381	-5.71541425697702
hsa-miR-504-5p	0.2363922862739	1.13668631333767	1.04223498439341	0.298392089593849	0.528058934377381	-5.71588648777139
hsa-let-7f-5p	-0.204790978071967	12.9983230204167	-1.0416480138483	0.298663656240699	0.528058934377381	-5.71647495558743
hsa-miR-1249-3p	-0.191794921747954	1.85010520790613	-1.03413021171993	0.302156511866552	0.532630247644642	-5.7239829035045
hsa-miR-655-3p	0.197444546672351	1.65151727735989	1.02989573068795	0.304135896673793	0.534514285471606	-5.7281881202049
hsa-miR-212-3p	0.205559257140233	2.07524519582991	1.02563022296016	0.306138528847567	0.535087672580155	-5.73240686960239
hsa-miR-129-2-3p	-0.120072980806495	0.300060290095666	-1.02531838858689	0.306285277660872	0.535087672580155	-5.73271460533406
hsa-miR-483-5p	-0.249523657380726	1.53775007776392	-1.01975396374879	0.308911776990818	0.538074816301513	-5.73819030709676
hsa-miR-141-5p	-0.277362563277523	9.14591954440943	-1.01141656338922	0.312875136449685	0.54336599140818	-5.74633951420884
hsa-miR-135b-5p	0.373043548525056	2.63823226048877	1.0091887756125	0.313939843699806	0.543606750005268	-5.74850579343216
hsa-miR-629-3p	-0.222404633284468	2.80760033989417	-1.00002784203336	0.318343236822476	0.549610235337627	-5.75736404186527
hsa-miR-126-5p	-0.222184794563837	7.85901367604058	-0.99201833251198	0.322226379088591	0.553922353728551	-5.76504331373155
hsa-miR-378a-3p	0.234864351068201	7.214917149014	0.990987927172735	0.322728185647639	0.553922353728551	-5.76602679112225
hsa-miR-934	0.267572363712911	0.922313413535586	0.984919082721845	0.325694110285226	0.557383214977923	-5.77179868489957
hsa-miR-1292-5p	-0.115112238038066	0.485481398495421	-0.977879910337263	0.329156522822558	0.561671159583842	-5.77844939944493
hsa-miR-500a-3p	0.183444900272892	7.44955063117543	0.965085832624727	0.335510888390981	0.570338371297691	-5.79041632428555
hsa-miR-374b-5p	0.153453922914445	5.76554822154413	0.963749794893361	0.336179005909712	0.570338371297691	-5.79165697354444
hsa-miR-660-5p	-0.17385068896396	4.75678060196546	-0.96086810050262	0.337622997412552	0.571137462481753	-5.79432712199559
hsa-let-7i-3p	0.227087521467782	6.58964976905022	0.956448403502314	0.339845450131557	0.573245055250644	-5.79840695972236
hsa-miR-503-5p	0.268739097905803	3.3500140289964	0.941104750859383	0.347634113875534	0.584257771831611	-5.81242591978862
hsa-miR-1226-3p	0.177366714891954	1.18039682526412	0.939676389550972	0.3483649406151	0.584257771831611	-5.81371952071225
hsa-miR-512-3p	-0.175242356227857	0.534561170835764	-0.931947459447629	0.352336508319786	0.588582424558889	-5.82068544242202
hsa-miR-1229-3p	0.148063139280473	0.775499283378394	0.930760627664454	0.352948915578755	0.588582424558889	-5.82175005307056
hsa-miR-3199	0.139100164825312	0.969395318327866	0.926929861366776	0.354930218022072	0.590201688749752	-5.82517713836495
hsa-miR-509-3p	0.185493954562477	2.34149164049532	0.924157757925791	0.356368369976387	0.590201688749752	-5.82764837426045
hsa-miR-454-5p	-0.141790870971486	0.686163183072863	-0.917497317906404	0.359838855912707	0.590201688749752	-5.83355590394322
hsa-miR-665	0.092587572447325	0.303846195137305	0.913983931730773	0.36167811706545	0.590201688749752	-5.83665504418266
hsa-miR-372-3p	0.147748405356737	0.453143472612574	0.911920168832654	0.362761259189902	0.590201688749752	-5.83846997694667
hsa-miR-197-3p	0.182928403715277	8.36187690835111	0.911710497870108	0.362871416846529	0.590201688749752	-5.83865413977854
hsa-miR-656-3p	0.121905210689524	0.698443754271847	0.910566336506909	0.363472911576387	0.590201688749752	-5.83965836433771
hsa-miR-17-5p	-0.206098051803108	8.2971582770778	-0.909437901167282	0.364066753581322	0.590201688749752	-5.84064756023082
hsa-let-7f-1-3p	0.158033611380333	1.85058816441517	0.906859964484968	0.365425688513735	0.590201688749752	-5.84290283307238
hsa-miR-548d-3p	-0.096635148161709	0.258000439068762	-0.906036776568182	0.365860294809332	0.590201688749752	-5.84362164922145
hsa-miR-145-5p	0.214149748436112	10.7317952300315	0.903596105267701	0.367150767023034	0.590201688749752	-5.84574905965448
hsa-miR-3605-3p	0.199579052883569	2.34244731553583	0.903327238829688	0.367293100926988	0.590201688749752	-5.84598306867399
hsa-miR-130b-3p	0.189150757966286	3.29742372534633	0.901887192419908	0.368056029042724	0.590201688749752	-5.84723524231628
hsa-miR-146a-5p	0.269729100193196	6.77756908537478	0.901394109705801	0.368317489434069	0.590201688749752	-5.84766354019114
hsa-miR-532-3p	-0.191160600324086	5.04383632204132	-0.898269907370002	0.369976821628835	0.590201688749752	-5.85037185768524
hsa-miR-3909	0.10099496745264	0.397439117654565	0.898212808389203	0.370007191584171	0.590201688749752	-5.85042126894778
hsa-miR-150-5p	0.401707766108784	9.34574268077339	0.887128897718786	0.375932030579037	0.597838451580886	-5.8599538003883
hsa-miR-3651	0.172805061429492	0.921510156279568	0.885455310059045	0.376831732683012	0.597838451580886	-5.86138292905407
hsa-miR-99b-3p	0.162501087249354	6.27396723144966	0.874027491358779	0.383010866746823	0.606003716389179	-5.87106987283855
hsa-miR-296-3p	0.177520284789283	0.819005849929613	0.865890100565336	0.387448692779142	0.611377372745581	-5.87789146204719
hsa-miR-194-3p	-0.168298582750477	1.22047929220038	-0.863143804858377	0.388953512371459	0.612106465849991	-5.88017938235239
hsa-miR-200c-3p	-0.231564710762401	12.9729146793007	-0.851462361286677	0.395394214955933	0.620578620799819	-5.88983044340719
hsa-miR-1976	0.137245110349482	3.40101364657441	0.848876452794535	0.39682870835701	0.62116920481484	-5.89194922664254
hsa-miR-3130-3p	-0.0708986481729071	0.205713877896566	-0.839638781478487	0.401978923141132	0.627557520967671	-5.89946588533584
hsa-miR-34c-3p	0.189758452430938	1.87577046829735	0.831667081921273	0.406455610089114	0.63286324435626	-5.90588673221805
hsa-miR-18b-5p	0.109619213872475	0.462994403274208	0.824493602281979	0.410509529862583	0.637132988385123	-5.9116126129178
hsa-miR-532-5p	-0.133877874229022	9.24229738656766	-0.82297881249383	0.411368658599594	0.637132988385123	-5.91281541577211
hsa-miR-3662	0.119210730101874	0.429024812923766	0.813003365848495	0.417053111256863	0.643500195693731	-5.92068140124521
hsa-miR-548e-3p	0.0916085878643474	0.366623861455897	0.811921862995804	0.417672188346357	0.643500195693731	-5.92152847426056
hsa-miR-30c-1-3p	-0.116916640786504	0.950331653829977	-0.808438924225467	0.419669602705829	0.643663076765892	-5.92424882283177
hsa-miR-625-3p	0.172322519234453	7.71867401655921	0.807457159474194	0.420233649827148	0.643663076765892	-5.9250135295129
hsa-miR-105-5p	0.42912005760319	1.56559918188463	0.806007212154125	0.421067498259119	0.643663076765892	-5.92614121876479
hsa-miR-200a-5p	-0.224941758898263	8.91925628914889	-0.801667159312567	0.423569247697891	0.645805580256265	-5.92950463024383
hsa-miR-377-5p	0.146781259422364	1.32851958854602	0.799151844278	0.425023156469342	0.646343504786279	-5.93144566008946
hsa-miR-331-3p	0.150022831892383	5.08742845975455	0.792906645219678	0.428645683957106	0.650168001247601	-5.93623876000662
hsa-miR-148b-3p	-0.135405382327431	7.39349659635862	-0.789766616674056	0.430473865330269	0.651258141620794	-5.93863455988974
hsa-miR-455-3p	0.216382494756459	7.5242359759275	0.777923795872945	0.437409824970367	0.660050301433433	-5.94758540462655
hsa-miR-3940-3p	0.105800701232117	0.565847170624873	0.750937909472861	0.453454174485632	0.680086347216114	-5.96747892447934
hsa-miR-3065-5p	0.22808668241189	1.67834247117423	0.750864651625417	0.453498179795269	0.680086347216114	-5.96753197797044
hsa-miR-1296-5p	0.161570051891594	2.9340907760767	0.749757909277847	0.454163284682652	0.680086347216114	-5.96833285658055
hsa-miR-320d	-0.131736641209363	1.02680693198258	-0.747436124338325	0.455560375342972	0.68044259625019	-5.97000916439379
hsa-miR-186-5p	-0.126135455477762	8.38376598906776	-0.737943692650607	0.46129752209174	0.687263059563074	-5.97680880229576
hsa-miR-1270	0.182327545350387	1.48408672661953	0.727730897081329	0.467515168634983	0.694763048072747	-5.98402787239723
hsa-miR-520a-3p	-0.0979134148709826	0.361248799022565	-0.721649481760226	0.471239689138512	0.698529539202794	-5.98827904989327
hsa-miR-202-5p	-0.132029527359332	0.859629997760993	-0.718025557416323	0.473466946154282	0.700063217613511	-5.99079544854328
hsa-miR-27b-3p	0.135922572668743	9.06465825385208	0.715999811593208	0.474714500450223	0.700144250664022	-5.99219660145615
hsa-miR-514a-3p	0.195048356219598	1.34668450953222	0.701492951711167	0.483701418001543	0.711046852673956	-6.00211544055764
hsa-miR-485-5p	-0.0679100725554416	0.308809063024566	-0.700163912159482	0.484529371498437	0.711046852673956	-6.00301404385985
hsa-miR-92b-3p	0.180835956617289	6.68815174140515	0.689159486224355	0.491414422303473	0.717700924095558	-6.01038927822624
hsa-miR-449a	0.315052608822488	1.42282913118345	0.689008937148038	0.491508980385715	0.717700924095558	-6.01048937049913
hsa-miR-23b-3p	0.132669712866653	9.52835191938836	0.679797379177172	0.497313311051555	0.724374475402637	-6.01657222910175
hsa-miR-429	-0.207610506176341	6.09373794579107	-0.67123599476271	0.502740731199305	0.730361249628817	-6.02215264066066
hsa-miR-744-5p	-0.128298237350162	4.59794517916507	-0.666798652953544	0.50556609845492	0.730361249628817	-6.02501723698467
hsa-miR-34b-5p	0.114168288871331	0.744140461432462	0.665558273431166	0.506357381472729	0.730361249628817	-6.02581459937018
hsa-miR-500a-5p	-0.123020223305637	1.86634560180373	-0.665490885509645	0.506400389435994	0.730361249628817	-6.02585787649751
hsa-miR-17-3p	-0.12147441542616	7.27029629722465	-0.661463067341427	0.508974509793566	0.730562363141484	-6.02843665039497
hsa-miR-491-5p	-0.134040227652531	2.11757806739171	-0.661377964811501	0.509028971933334	0.730562363141484	-6.02849096829805
hsa-miR-296-5p	0.174431926760586	2.30539272314956	0.655087930838444	0.513062828688654	0.732466863549751	-6.03248639933364
hsa-miR-10b-3p	0.121843938073105	4.21300489428958	0.65421003141627	0.51362716357676	0.732466863549751	-6.0330410167034
hsa-miR-9-3p	-0.208195659716398	1.41181137364456	-0.650712569183581	0.515878640654345	0.732466863549751	-6.03524320047667
hsa-miR-1271-5p	0.123767071357026	2.32909635310262	0.649693898261459	0.516535373669326	0.732466863549751	-6.03588239718916
hsa-miR-500b-5p	-0.120178583290873	1.86555677876634	-0.649601400605047	0.516595028125378	0.732466863549751	-6.0359403883103
hsa-miR-425-3p	0.124972055083021	3.45859291407484	0.643534089289146	0.520515850124246	0.736247720537186	-6.03972630428998
hsa-miR-33a-5p	0.17989609371585	3.71686840551695	0.63748669644429	0.524439102558857	0.737677608665802	-6.04346457023717
hsa-miR-324-3p	-0.110977556267143	4.44642457495118	-0.636591938679336	0.525020869880475	0.737677608665802	-6.04401468866664
hsa-miR-3917	0.103152124662296	1.00837868845489	0.634350036444472	0.526480003117107	0.737677608665802	-6.04538968253399
hsa-miR-10a-5p	-0.175952938761277	14.5537523351621	-0.633662157058963	0.5269281243089	0.737677608665802	-6.04581060074367
hsa-miR-885-5p	0.19094585603088	0.934274587117661	0.632309000345248	0.52781021403686	0.737677608665802	-6.04663727880847
hsa-miR-223-5p	-0.16661223291676	1.780090980235	-0.626110785654185	0.531860339006356	0.741559260147102	-6.05040142011246
hsa-miR-376b-3p	0.102929927240611	0.706660568176502	0.624196868146422	0.533114152950727	0.741559260147102	-6.0515562653585
hsa-miR-643	0.0650316583453682	0.331985316022616	0.619736449299023	0.536042015843228	0.743394163718211	-6.05423397916544
hsa-miR-502-3p	0.113686491577155	2.8900816201821	0.618331166994685	0.53696614210651	0.743394163718211	-6.0550736449396
hsa-miR-216a-5p	-0.088422432766553	0.347810179518794	-0.607571420408005	0.544068459370088	0.751454554471156	-6.06143970961995
hsa-miR-548v	-0.104831935412525	1.13188872121636	-0.603870097307279	0.546522460698187	0.753072029178019	-6.06360387127248
hsa-miR-3136-5p	0.0777616414082342	0.59429467643037	0.592749993238416	0.553928197209623	0.761489114196836	-6.07002649834914
hsa-miR-877-3p	-0.0654281866167565	0.335891502070459	-0.589005279575922	0.556433175178585	0.763145499602406	-6.07216254625892
hsa-miR-204-5p	-0.183637983379566	2.14664457415725	-0.577740858238979	0.56400170994234	0.771722619431593	-6.07850660486819
hsa-let-7i-5p	0.06844842981873	8.84129780358364	0.565821044283907	0.572064554899006	0.780934636571434	-6.08508677540198
hsa-let-7g-3p	-0.104038322401038	5.42231854132223	-0.549700650813364	0.583055673456948	0.791740134549493	-6.09376822867399
hsa-miR-25-5p	-0.0605431051262698	0.318958070538677	-0.548616695088817	0.583798273332812	0.791740134549493	-6.09434300229311
hsa-miR-151a-3p	-0.0818775987009559	11.0261838458791	-0.546877949288865	0.584990384030831	0.791740134549493	-6.09526261890435
hsa-miR-363-3p	0.211001258828309	3.62846458328203	0.546317092029783	0.585375159104736	0.791740134549493	-6.09555863334958
hsa-miR-93-5p	-0.0954934791931876	11.9434304945657	-0.525853944286496	0.599494049906041	0.808021465548927	-6.10615169202466
hsa-miR-502-5p	-0.0691786905868648	0.548142802791443	-0.524885812362266	0.600165858567857	0.808021465548927	-6.10664286778672
hsa-miR-548k	-0.0519218435592102	0.203076630997723	-0.521660564372017	0.602406400006374	0.809182052182475	-6.10827266319802
hsa-miR-576-5p	0.113799983291387	3.87207201856537	0.514952923285742	0.607078219515535	0.813085907404061	-6.11163010295278
hsa-miR-1258	0.105015392785643	1.12220042594714	0.512161699716253	0.609027071783635	0.813085907404061	-6.11301444897151
hsa-miR-767-5p	0.223255680691316	0.981599478853641	0.511530537571543	0.609468141836093	0.813085907404061	-6.1133264420033
hsa-miR-132-5p	-0.0926131623156667	1.7176591344276	-0.50934767421133	0.610994675746399	0.813274092206658	-6.11440250532059
hsa-miR-383-5p	-0.10196369872496	0.642130212005781	-0.50415331885633	0.614634065887299	0.815932706972621	-6.11694465122696
hsa-miR-133a-3p	0.127157310202253	1.89564546690338	0.502531933212222	0.615772042911194	0.815932706972621	-6.11773284206745
hsa-miR-223-3p	0.14645034310472	6.63872648811169	0.500389291716444	0.617277292853784	0.816085069606241	-6.11877054100063
hsa-miR-940	0.120262517649087	2.38300612537546	0.489846668953232	0.624707199434844	0.8222746633766	-6.12381198162921
hsa-miR-769-3p	-0.0889254148160266	1.5496853413661	-0.489771028594064	0.624760647131114	0.8222746633766	-6.1238477655349
hsa-miR-1291	-0.0760920215785923	0.688350241256703	-0.486643770089923	0.626972113200187	0.823339218005615	-6.12532238077208
hsa-miR-188-5p	-0.0904450230939922	1.21843128232717	-0.478417124858917	0.632805745878768	0.826789020627871	-6.12915652791114
hsa-miR-361-3p	-0.0724967783475625	7.14961871215698	-0.47791578747443	0.633162000699251	0.826789020627871	-6.12938807465656
hsa-miR-193a-5p	-0.0851439178996838	8.9626056424628	-0.475657745219115	0.634767646362239	0.826789020627871	-6.13042796681883
hsa-miR-615-3p	-0.145983144073672	3.4190144862963	-0.472581244592954	0.636958065328769	0.826789020627871	-6.13183687213224
hsa-miR-28-5p	0.0659082848648378	6.56074425423568	0.471097964438921	0.6380152804376	0.826789020627871	-6.13251289092325
hsa-miR-3677-3p	0.13259111906777	3.21989705798609	0.471049087897028	0.638050130058646	0.826789020627871	-6.13253513076888
hsa-miR-1468-5p	0.105302319237708	2.7853633413262	0.467774611326463	0.640386705575249	0.827988978353901	-6.13401984056487
hsa-miR-320e	0.0438424522105803	0.237890291676556	0.449886270237534	0.653214253943904	0.842718169373784	-6.14194826537963
hsa-miR-34b-3p	0.0868022157511873	1.19375946033361	0.446497954808651	0.655655796667328	0.843608972399958	-6.14341527044188
hsa-miR-192-5p	-0.100133888819061	8.7139538509955	-0.444940863220864	0.656779046655504	0.843608972399958	-6.14408571610342
hsa-miR-652-3p	0.100452770127927	4.94720655209462	0.439786964061718	0.660502510714446	0.845905027171625	-6.1462881824582
hsa-miR-27a-5p	0.121298783601517	3.77873614606586	0.438479102103886	0.661448735045615	0.845905027171625	-6.14684300902702
hsa-miR-3687	-0.0952792683497896	0.717611483147328	-0.435928115089552	0.663295913364207	0.846423263358239	-6.14792045254421
hsa-miR-3614-5p	-0.121542926223985	1.60211776186886	-0.430145566944339	0.667490697251205	0.849928501705981	-6.15033955176454
hsa-miR-3680-3p	0.0431478609860068	0.324676093665642	0.41955546752279	0.675200079741746	0.857884084000877	-6.15468624920524
hsa-miR-196a-5p	-0.218740199233535	8.57288613817487	-0.416945418769993	0.677105463054183	0.858446882965023	-6.15574092540361
hsa-miR-301a-3p	-0.100775451151947	3.08221364860022	-0.412279938655837	0.680516528968692	0.86091207436341	-6.15760979471621
hsa-miR-548q	-0.0367040486744604	0.276308119442073	-0.39467243569878	0.69344873568206	0.875385823323375	-6.16447373191149
hsa-miR-217	-0.117437168379177	3.89847349484118	-0.392075844319945	0.695363597477227	0.875919381371528	-6.165460654009
hsa-miR-103a-2-5p	0.0711480422348647	1.30971770566654	0.387722124243764	0.698578644849096	0.87808493474608	-6.16710083343579
hsa-miR-106a-5p	-0.0910182546260208	4.04577807518171	-0.381478891791512	0.703198522186966	0.882003274623396	-6.16942093020417
hsa-miR-34a-5p	0.0688683820593239	6.97470988135575	0.377199854122683	0.706371326940732	0.884093750350127	-6.17098937274803
hsa-miR-218-5p	0.070803441646099	5.33794901748228	0.373053708863247	0.709450502692584	0.886058393788397	-6.17249224947993
hsa-miR-27b-5p	0.0627704965071567	3.25592578256469	0.365822748807317	0.714832066946148	0.887845931599502	-6.17507359897525
hsa-miR-1284	-0.0365891183355521	0.354490829334762	-0.363128203674006	0.716841125504183	0.887845931599502	-6.17602260704815
hsa-miR-185-5p	0.0566923502857861	5.56009554824623	0.362128310623928	0.717587150760858	0.887845931599502	-6.17637298272136
hsa-miR-676-3p	-0.0506184186542892	0.716374269106178	-0.359706678848412	0.719395064934284	0.887845931599502	-6.17721755574057
hsa-miR-29b-1-5p	0.0764556580599796	2.70008330169304	0.357194554341595	0.721272209218058	0.887845931599502	-6.17808770772044
hsa-miR-2114-5p	-0.050776126851065	0.382090937966421	-0.357091071116305	0.721349571725177	0.887845931599502	-6.17812342170595
hsa-miR-765	0.0360098208381692	0.249509739306033	0.356930856309165	0.721469351572338	0.887845931599502	-6.1781786944258
hsa-miR-744-3p	0.0784862991886239	4.41847627062254	0.347388591264768	0.728615647923935	0.894764404458891	-6.18142600966798
hsa-miR-29a-3p	0.0620884195729126	12.1433830666538	0.338057664145609	0.735626708490565	0.90092500865213	-6.18451640672866
hsa-miR-550a-3p	-0.0693504840989221	1.45647975586379	-0.336629360970487	0.73670188101026	0.90092500865213	-6.18498204214755
hsa-miR-556-5p	-0.0419154108817154	0.360945928341587	-0.333353575937182	0.739169725074219	0.902063676961677	-6.1860425294236
hsa-miR-33b-3p	-0.0596067347218623	0.845581719779058	-0.326917865525508	0.744025989587225	0.903061779619349	-6.18809582566465
hsa-miR-1180-3p	-0.0836081023509818	3.6411290743564	-0.326257995284952	0.744524498506483	0.903061779619349	-6.18830409524151
hsa-miR-130b-5p	0.0694364722147705	3.58902684253723	0.326154231332381	0.744602898357351	0.903061779619349	-6.18833680717765
hsa-miR-624-5p	-0.0526544451881656	0.81576368060634	-0.320407930983375	0.748948707431954	0.90645956961352	-6.19013211922752
hsa-miR-3913-5p	-0.049247349760253	1.90756768232604	-0.316948874732384	0.751568605461348	0.907758788900846	-6.1911974570827
hsa-miR-671-5p	0.0534361756986748	2.24585362968035	0.31240754177717	0.755012598464352	0.9086674249689	-6.19257857910183
hsa-miR-1185-5p	0.02947119535508	0.258165777022638	0.311203966154592	0.755926174931239	0.9086674249689	-6.19294127534849
hsa-miR-632	-0.032840090670008	0.344106210680825	-0.30783789372124	0.75848301926518	0.9086674249689	-6.19394821117667
hsa-miR-193a-3p	-0.060911390250415	4.16982988054001	-0.307331540572435	0.758867872375805	0.9086674249689	-6.19409873627426
hsa-miR-1269a	-0.222774463795874	2.44996791333688	-0.305762465665663	0.760060827358995	0.9086674249689	-6.19456360747525
hsa-miR-194-5p	-0.0600267076303931	7.33699958210207	-0.302944904661985	0.762204437056198	0.909378058032496	-6.19539240108102
hsa-miR-150-3p	0.0942153646752946	1.77503648584679	0.299776566365234	0.764617113613376	0.909437504155533	-6.19631521948186
hsa-miR-3130-5p	0.0859889136517553	2.14592980318611	0.298203353219791	0.765815965498666	0.909437504155533	-6.19676983575872
hsa-miR-20b-3p	0.0918447609841502	1.58604021807976	0.29677862371046	0.76690215427085	0.909437504155533	-6.19717948182303
hsa-miR-133b	0.0446665444107627	0.413443262520666	0.288560060201763	0.773176783392328	0.915029781958259	-6.19950425835751
hsa-let-7d-5p	0.0466499898098052	7.73595528047272	0.283331621426202	0.77717635022826	0.91600930123115	-6.2009492704447
hsa-miR-3684	0.0257784643169609	0.176750385634364	0.281596370435629	0.77850507522892	0.91600930123115	-6.20142301577064
hsa-miR-3610	-0.0468704353643788	0.846881536670679	-0.281047776222374	0.778925283338185	0.91600930123115	-6.20157218382544
hsa-miR-192-3p	0.0514885752861178	1.16480882752111	0.278868731609414	0.780595012914883	0.91600930123115	-6.20216181669104
hsa-miR-20b-5p	0.112765337800741	4.44626429600102	0.277287995894231	0.781806916382974	0.91600930123115	-6.2025866815344
hsa-miR-581	0.0369782158949086	0.659171701956489	0.272118637808936	0.785773820613261	0.918823172709131	-6.20395923248712
hsa-miR-675-3p	-0.0856209876145471	5.49395698772323	-0.268730308563874	0.788377032306828	0.920034429352103	-6.20484488652247
hsa-miR-491-3p	0.0492541936452729	0.952318626524595	0.265306292176187	0.791010080588888	0.921197385575538	-6.20572860297219
hsa-miR-182-3p	-0.0297529426866024	0.323566264904053	-0.260516211995407	0.794697649050166	0.921197385575538	-6.20694588797335
hsa-miR-3926	0.0431891593712941	0.804099191862425	0.259074361766421	0.795808543797453	0.921197385575538	-6.2073079599542
hsa-miR-671-3p	0.0408703979100551	2.23916076045218	0.25564799466301	0.798450106612001	0.921197385575538	-6.20816031959208
hsa-miR-320c	-0.0402972287820558	0.92064708194083	-0.255158399813936	0.79882775095114	0.921197385575538	-6.20828118752104
hsa-miR-129-5p	-0.0662169112090341	1.46726315280227	-0.254854233652605	0.799062390494177	0.921197385575538	-6.20835616142772
hsa-miR-215-5p	-0.0672804944872452	2.72957306749814	-0.253173995039549	0.8003588869566	0.921197385575538	-6.2087687128597
hsa-let-7a-2-3p	0.06105741599406	3.17141534907339	0.250355295501576	0.802535078552337	0.921575020060512	-6.20945466692095
hsa-miR-3912-3p	-0.0313318785980865	0.607067828425403	-0.248319248083387	0.804107979948354	0.921575020060512	-6.20994538150869
hsa-miR-636	0.0299407519091956	0.338533384651381	0.246651560809457	0.805396908502628	0.921575020060512	-6.21034433280208
hsa-miR-30e-5p	-0.037147432600694	12.6219638063413	-0.238288724238683	0.811868371151134	0.927172633979992	-6.21230440607212
hsa-miR-23b-5p	-0.0326760794094715	0.609933224092216	-0.22853016956974	0.819436247305649	0.930535084521147	-6.21450618013039
hsa-miR-378c	0.0478636391863962	2.4887689414264	0.228253053192669	0.819651405349382	0.930535084521147	-6.21456736101134
hsa-miR-526b-5p	-0.054562542935596	0.946329911751338	-0.226594079999191	0.820939746640371	0.930535084521147	-6.21493207219305
hsa-miR-200c-5p	-0.0553976727796277	5.13556566351821	-0.226318742496493	0.821153618027179	0.930535084521147	-6.21499234550981
hsa-miR-3065-3p	0.0833162601161801	4.59067358323864	0.224166471188464	0.822825878017742	0.930633507507542	-6.21546096864872
hsa-miR-218-1-3p	0.0336510606434323	0.840386508726576	0.220855710900617	0.825399833811023	0.931749427782828	-6.21617309646359
hsa-miR-874-3p	0.037221767597857	5.15365998497975	0.211015808983765	0.833060935531203	0.93691329277306	-6.21822709185938
hsa-miR-423-3p	0.0373659019585011	6.79863372079719	0.206714244982971	0.83641509057026	0.93691329277306	-6.21909561648335
hsa-miR-574-3p	0.0400495402523049	6.86558379679381	0.206128525413305	0.836872039926857	0.93691329277306	-6.21921249546804
hsa-miR-1288-3p	-0.0230302828593028	0.423132915126255	-0.205918266399982	0.837036087101467	0.93691329277306	-6.21925437130416
hsa-miR-24-1-5p	0.0450686867646768	3.29310615618298	0.203527445376571	0.838901940763977	0.93691329277306	-6.21972752993222
hsa-miR-182-5p	0.0465702656646005	14.8315725945409	0.201198438184632	0.840720430373255	0.93691329277306	-6.22018314392458
hsa-miR-505-5p	-0.0394784312801773	3.24139314583035	-0.199491728084729	0.842053574134663	0.93691329277306	-6.22051369248629
hsa-miR-511-5p	-0.0585372005427138	3.17772922783972	-0.198609175047555	0.842743132170657	0.93691329277306	-6.22068351756122
hsa-let-7f-2-3p	0.026388388526311	0.632152546904303	0.187175533715416	0.851687272297225	0.944307152182552	-6.22281559048239
hsa-miR-3607-3p	0.0477319036278443	6.38492363307945	0.181523300980745	0.856115995362073	0.944307152182552	-6.22382291780089
hsa-miR-3613-5p	0.0381885237825101	3.52111987084302	0.180875312260878	0.8566240115861	0.944307152182552	-6.22393642804154
hsa-miR-219a-5p	0.0260930380420771	0.670880059186377	0.180793560074554	0.85668810867769	0.944307152182552	-6.22395072000301
hsa-miR-181d-5p	0.0476998560615831	4.3180822296736	0.178933289160907	0.858146894236246	0.944307152182552	-6.2242741878068
hsa-miR-2110	0.0257157213256819	0.878114656240037	0.177787005067495	0.859046029413089	0.944307152182552	-6.22447184068582
hsa-miR-3690	0.0272819190452837	0.545638065738908	0.174628798411775	0.861524247478057	0.945261183681532	-6.22500983844222
hsa-miR-96-5p	-0.0437224203709849	4.6368852342118	-0.169640906037494	0.865440991327433	0.947787055800752	-6.22583988639778
hsa-miR-23c	-0.0157931860147081	0.267325912611852	-0.166431097220697	0.867963261251368	0.948215591584896	-6.22636132301943
hsa-miR-140-5p	-0.0304360850795611	5.43202880721631	-0.165032108673133	0.869063012389564	0.948215591584896	-6.22658547419366
hsa-miR-3615	0.0355058695806161	1.53777525730319	0.16247393889266	0.871074659051181	0.948647170432362	-6.22699046157297
hsa-miR-221-5p	0.0281285183577966	1.14217332960004	0.157519622062715	0.874972920616967	0.950217686060694	-6.22775679925159
hsa-miR-605-5p	0.0204185858588255	0.541562850971229	0.155419215419234	0.876626535458355	0.950217686060694	-6.22807453069644
hsa-miR-516a-5p	0.0456469388360179	0.71873535701487	0.15242935088972	0.878981338989201	0.950217686060694	-6.22851945643881
hsa-miR-10b-5p	-0.0313040696800613	16.2719123831761	-0.149510737370441	0.881281065451539	0.950217686060694	-6.22894544507243
hsa-miR-3691-5p	0.0116738167037448	0.151375315950234	0.148680704196521	0.881935276428025	0.950217686060694	-6.22906508947039
hsa-miR-25-3p	-0.0191004356088218	13.0221228588053	-0.148307607958155	0.882229367807629	0.950217686060694	-6.22911865215325
hsa-miR-3664-5p	0.0255297549477743	0.694525268615053	0.145164406461069	0.884707626642368	0.951141715822472	-6.2295645568187
hsa-miR-877-5p	0.0250413975345909	1.11120228435469	0.138148024034773	0.890243758871362	0.955343850927769	-6.2305254714796
hsa-miR-326	-0.0328736867509027	3.81219279365958	-0.131387358666871	0.895583226287488	0.959319988742255	-6.23140634768003
hsa-miR-186-3p	0.0125291086965727	0.337956995280406	0.120490520077941	0.904199304797842	0.963691680961527	-6.23273314519289
hsa-miR-1247-5p	-0.0406478569254696	2.75842784666762	-0.120486158658445	0.904202755695055	0.963691680961527	-6.23273365325834
hsa-miR-330-5p	-0.0211307331298149	4.94138950234088	-0.119997214479048	0.904589635791825	0.963691680961527	-6.23279049419572
hsa-miR-98-5p	0.0188587539809664	5.8526229027792	0.117624394230618	0.906467466530691	0.963942758792601	-6.23306305809387
hsa-miR-138-5p	0.0188933144079672	0.597275117602666	0.110656899083335	0.91198448905089	0.968055868124543	-6.23383195242639
hsa-miR-548o-3p	0.0118161073860846	0.445250954332487	0.101810198490258	0.918995632886583	0.973737250007986	-6.23474060122759
hsa-miR-3613-3p	0.013441401300513	0.655666279800501	0.0987115071683319	0.921452920872695	0.974507980899275	-6.23504097719845
hsa-miR-140-3p	0.0163696205694421	9.24747546109951	0.0967064715662542	0.923043334548547	0.974507980899275	-6.23523039163423
hsa-miR-205-3p	0.0223413222978734	1.18304589483897	0.0931858131930037	0.925836700438219	0.975002546173878	-6.23555358222488
hsa-miR-188-3p	-0.0156089082026973	1.18388234708658	-0.0875291958501312	0.930326695032202	0.975002546173878	-6.23604775654766
hsa-miR-374b-3p	0.0138266392857465	1.46985808675273	0.0874369039467822	0.930399971525499	0.975002546173878	-6.23605556289152
hsa-miR-26a-1-3p	0.0244319649974747	2.34832222052441	0.0853887268282943	0.93202630310977	0.975002546173878	-6.23622668502453
hsa-miR-629-5p	0.0181524140059421	6.89618570390653	0.0842798660688231	0.932906900928506	0.975002546173878	-6.23631763645331
hsa-miR-19a-3p	0.0191219837705834	4.24973623068796	0.0833283010704439	0.933662648818121	0.975002546173878	-6.23639473834395
hsa-miR-1228-5p	0.0124456614997125	0.671139269373806	0.0814699816139254	0.93513872827239	0.975002546173878	-6.23654278714734
hsa-miR-32-5p	0.0164873959332787	4.42721270706014	0.0756814744748521	0.939738005783651	0.977765740783367	-6.23698254946597
hsa-miR-331-5p	0.011498873818419	1.98908904129102	0.0739422097808322	0.9411203467506	0.977765740783367	-6.23710835513082
hsa-miR-181c-5p	0.0157634505661317	5.36395760497264	0.0692820377655339	0.944825048771077	0.9777756246089	-6.23743102140398
hsa-miR-34c-5p	-0.016897517721044	2.7313790546144	-0.0679410908486993	0.945891288937629	0.9777756246089	-6.23751997731443
hsa-miR-517a-3p	-0.0111158193175081	0.386262560495549	-0.0655500687813008	0.94779272640965	0.9777756246089	-6.23767427964542
hsa-miR-517b-3p	-0.0111158193175081	0.386262560495549	-0.0655500687813008	0.94779272640965	0.9777756246089	-6.23767427964542
hsa-miR-9-5p	-0.0287914380302059	9.93740387804639	-0.0600830608274811	0.952141419394035	0.980538619621576	-6.23800632030025
hsa-miR-639	-0.00663954574094594	0.501153649485124	-0.0546583730909231	0.956457867602086	0.983258788585682	-6.23830722825621
hsa-miR-3928-3p	-0.00799549689344503	1.55928465964062	-0.0422829012709644	0.966309693926881	0.990153127462455	-6.23888720545542
hsa-miR-3127-5p	-0.00925147690734951	2.97961541886014	-0.0419963335506489	0.966537891032346	0.990153127462455	-6.23889888133147
hsa-miR-3678-5p	-0.00491401368079558	0.589247347479417	-0.0332425256700435	0.973509886720108	0.992213694180559	-6.23921728752145
hsa-miR-100-3p	0.00311903099643032	0.227226494013275	0.032557258315766	0.974055762853738	0.992213694180559	-6.2392390860654
hsa-miR-32-3p	-0.00463047042257225	0.834090431544856	-0.0309570817636819	0.975330492369039	0.992213694180559	-6.23928822014336
hsa-miR-338-5p	0.00626833114097036	1.63567131274948	0.0274715649224333	0.978107333049699	0.992213694180559	-6.23938667483778
hsa-miR-551b-3p	-0.00563203948174928	1.5950277420802	-0.0240968641479721	0.980796143607546	0.992213694180559	-6.23947080717556
hsa-miR-33b-5p	-0.00772386741263986	2.66635170285499	-0.0239348711058884	0.980925218183409	0.992213694180559	-6.23947456874079
hsa-let-7d-3p	0.00397753679866675	8.33115052414607	0.0235514329669786	0.981230740185876	0.992213694180559	-6.23948337127385
hsa-miR-362-3p	0.00301898346091023	1.06509024155107	0.0164089032724596	0.986922337897893	0.992213694180559	-6.23962135423825
hsa-miR-340-3p	0.00287557211108913	3.38348819703309	0.0163044999726513	0.987005538411631	0.992213694180559	-6.23962300538058
hsa-miR-10a-3p	0.00419384152989655	1.5976268714004	0.0159574800979476	0.987282084632769	0.992213694180559	-6.23962841778135
hsa-miR-616-5p	0.00269540172077321	1.77526365206209	0.0136868359526355	0.989091637186534	0.992213694180559	-6.23966095910143
hsa-miR-106b-5p	0.00228042821996333	7.55786794986665	0.0134661509575822	0.989267511630155	0.992213694180559	-6.23966385601236
hsa-miR-501-5p	-0.00186707635150429	1.38477853004346	-0.011240676112446	0.991041127019124	0.992213694180559	-6.23969043781633
hsa-miR-489-3p	0.00151297002121203	0.382993758227065	0.00976940840210846	0.992213694180559	0.992213694180559	-6.23970538173078
