# Supplementary material for: miRNA-Based Breast Cancer Subtyping Using AHALA Multi-Stage Classification Approach
Source: Cancers (Basel). 2026 Feb 10;18(4):586. doi: 10.3390/cancers18040586 (PMC12939616; doi:10.3390/cancers18040586)
Supplement: Supplementary file 1 [file cancers-18-00586-s001.zip › Supplementary File S3 The outcome of the differential expression analysis/Supplementary File S3 b/dge_results_LuminalA_vs_LuminalB.csv]

	logFC	AveExpr	t	P.Value	adj.P.Val	B
hsa-miR-301a-3p	-1.16806603130406	3.08221364860022	-6.42190266792748	7.57806116819121e-10	4.44832190572824e-07	12.0807559551869
hsa-let-7c-5p	1.08589846558008	11.3096407782891	5.94667928837454	1.00359346438038e-08	2.63597634525416e-06	9.64137614696721
hsa-miR-125b-2-3p	1.07116373297451	4.20018223736238	5.86628192663013	1.53310809270389e-08	2.63597634525416e-06	9.24199648960944
hsa-miR-7-5p	-1.12360353369193	1.17211256353009	-5.79533074191878	2.2209010839705e-08	2.63597634525416e-06	8.89284851544334
hsa-miR-3677-3p	-1.2126783900438	3.21989705798609	-5.78970242336406	2.28685803059205e-08	2.63597634525416e-06	8.8652856019238
hsa-miR-15b-3p	-1.12297673924645	4.7936981169818	-5.75809567836408	2.69435401559198e-08	2.63597634525416e-06	8.71086896640895
hsa-miR-454-3p	-0.910400245620655	3.20668295772886	-5.36321099891783	1.98110446688759e-07	1.66129760294716e-05	6.83537085078307
hsa-miR-935	-1.3859965472737	1.55824629841008	-5.30680287878315	2.61264758108808e-07	1.91703016262338e-05	6.57577799676931
hsa-miR-148b-5p	-0.637748611353991	1.49636475398336	-5.22418196618413	3.90335635603607e-07	2.38085362931004e-05	6.19940171901542
hsa-miR-99a-5p	1.0847212551405	9.60787410269937	5.1925225258242	4.54698257688609e-07	2.38085362931004e-05	6.05640042437143
hsa-miR-93-5p	-0.700351231212586	11.9434304945657	-5.1828207472407	4.76405859337561e-07	2.38085362931004e-05	6.01271514804183
hsa-miR-1307-3p	-0.709503261780229	9.8151088246901	-5.1783621185681	4.86716244492683e-07	2.38085362931004e-05	5.99266027703072
hsa-miR-379-5p	0.977238609809207	9.40312594446218	5.13480931890762	5.99515771955534e-07	2.70704429336845e-05	5.79747385103871
hsa-miR-887-3p	-1.03525370386825	2.65023565139263	-5.09160587225659	7.36285731917324e-07	3.08714089025335e-05	5.60513764077297
hsa-miR-130b-3p	-0.778226007346152	3.29742372534633	-4.98664838864441	1.20655367115327e-06	4.72164669977978e-05	5.14325591018238
hsa-miR-629-3p	-0.821085384971199	2.80760033989417	-4.96152810561571	1.35642450829559e-06	4.82280799271572e-05	5.03384846962653
hsa-miR-423-3p	-0.666515378752635	6.79863372079719	-4.95523189099945	1.39672463162125e-06	4.82280799271572e-05	5.00649561786636
hsa-miR-671-5p	-0.622631260198967	2.24585362968035	-4.89188157346242	1.87232008558999e-06	6.10584383467404e-05	4.732833382481
hsa-miR-30a-5p	1.00925322860234	14.8721937998761	4.82459109422463	2.54818352260689e-06	7.87254593563287e-05	4.44526223660347
hsa-miR-1301-3p	-0.705143105230547	3.69484809209963	-4.77145693182459	3.2429804197038e-06	9.15102629088325e-05	4.22047218827444
hsa-miR-30a-3p	1.00461594807999	13.5654438162489	4.76936410571981	3.27379134767544e-06	9.15102629088325e-05	4.21165970458249
hsa-miR-16-2-3p	-0.748297010924106	3.05174527483187	-4.75724266432337	3.45787987785831e-06	9.22625221955831e-05	4.16068064159791
hsa-miR-1910-5p	-0.376322076829397	0.278714358415094	-4.65454003837881	5.47383417455053e-06	0.000139701767846137	3.73300711360689
hsa-miR-151a-5p	-0.568946579208514	6.44211413892848	-4.63663990164498	5.92548902379616e-06	0.000144927585707014	3.65925204844997
hsa-miR-324-3p	-0.597882598322394	4.44642457495118	-4.60893691328321	6.69601153811513e-06	0.000153334611355449	3.54556760367918
hsa-miR-616-5p	-0.674929825908671	1.77526365206209	-4.60571493301804	6.79165229172348e-06	0.000153334611355449	3.53238210406538
hsa-miR-93-3p	-0.638264609195182	3.88027211965286	-4.58561090708962	7.41879765606663e-06	0.000159457981951285	3.45028137880751
hsa-miR-134-5p	0.836102426885506	8.63706458743282	4.57992128550909	7.6061729039795e-06	0.000159457981951285	3.42710007117048
hsa-miR-106b-3p	-0.526727681351988	8.39534420277513	-4.45594119434717	1.30221191709569e-05	0.000255651486439717	2.92791096493284
hsa-miR-454-5p	-0.51232815139308	0.686163183072863	-4.45516328883061	1.30656637022002e-05	0.000255651486439717	2.92481490755792
hsa-miR-130b-5p	-0.703834555628151	3.58902684253723	-4.44288249719552	1.37719079652961e-05	0.000260777741149316	2.87599739532282
hsa-miR-30c-2-3p	0.90762356141804	5.66920193653101	4.36617446390839	1.90857429495901e-05	0.000350104097231542	2.57363450094215
hsa-miR-532-5p	-0.527622172007252	9.24229738656766	-4.35874795930664	1.96937863270514e-05	0.000350310684059976	2.54459638524984
hsa-miR-17-5p	-0.732321288586426	8.2971582770778	-4.34269866672358	2.10718659175467e-05	0.00036379956745882	2.48198499044531
hsa-miR-3127-5p	-0.699920742212633	2.97961541886014	-4.2698050282165	2.8580524134259e-05	0.000479336219051716	2.2000719376772
hsa-miR-127-3p	0.798764138990778	9.01282694235694	4.24232316846601	3.20278929686895e-05	0.000521795924676678	2.09483794107451
hsa-miR-937-3p	-0.826497275034193	1.68709718060923	-4.23589347235662	3.28900327308979e-05	0.000521795924676678	2.0703006448769
hsa-miR-185-5p	-0.490725875961147	5.56009554824623	-4.21246056915185	3.62237232154535e-05	0.000543540138611298	1.98114318813766
hsa-miR-337-3p	0.873962910698595	5.48110501684864	4.20910152308465	3.67272853289894e-05	0.000543540138611298	1.96839723839283
hsa-miR-3928-3p	-0.59196933928337	1.55928465964062	-4.20704741264258	3.70385102971923e-05	0.000543540138611298	1.96060715832728
hsa-miR-758-3p	0.734676894155118	3.39137966878176	4.12801158617721	5.1122601977129e-05	0.000731926033184749	1.66333911492031
hsa-miR-191-3p	-0.653152427069256	2.46226628733023	-4.09232697268025	5.90383092446635e-05	0.00081959353776373	1.53070743214525
hsa-miR-889-3p	0.730536557303295	3.36851270493288	4.08814764666932	6.00383681837145e-05	0.00081959353776373	1.51523858606434
hsa-miR-877-5p	-0.546558137666773	1.11120228435469	-4.05211117777985	6.93571708150138e-05	0.000925287710645753	1.38242255509875
hsa-miR-939-5p	-0.500963984175126	1.16188327016	-4.03610220406862	7.39249914374053e-05	0.000964310443861264	1.32374532758973
hsa-miR-25-3p	-0.385211226925152	13.0221228588053	-4.01955492425964	7.8946618623856e-05	0.00100742750287399	1.26330600802581
hsa-miR-106b-5p	-0.504033081340062	7.55786794986665	-3.99986180288448	8.53461290843983e-05	0.00106591867601153	1.19165640774646
hsa-miR-100-5p	0.71436714150207	11.7571745620557	3.96807739691703	9.67266668597541e-05	0.00118288653013908	1.07665843217754
hsa-miR-15b-5p	-0.708859779928307	7.08748950735295	-3.93673203571441	0.000109352471203739	0.00130999797135908	0.964029375455145
hsa-miR-629-5p	-0.629035588301245	6.89618570390653	-3.92485429265365	0.000114533731804638	0.00134462601138645	0.921553691872043
hsa-miR-532-3p	-0.620030960335261	5.04383632204132	-3.91544126845986	0.000118804496333954	0.00136741645780453	0.887971416552913
hsa-miR-340-3p	-0.50471930078067	3.38348819703309	-3.845847040273	0.000155404648928802	0.00174349653188768	0.641869349512171
hsa-miR-382-5p	0.660222032203043	4.5561890495582	3.84248402350843	0.000157419618722397	0.00174349653188768	0.630074685046686
hsa-miR-99b-3p	-0.528997660019442	6.27396723144966	-3.82367917627587	0.000169150499347308	0.00183872857623833	0.564289574590678
hsa-miR-331-5p	-0.436333139028773	1.98908904129102	-3.77063234400885	0.000206863813495209	0.00220780106403069	0.380243090876481
hsa-miR-339-3p	-0.419461051895021	3.36534764254567	-3.75609186281445	0.000218513679606553	0.00229049160587584	0.33018976375646
hsa-miR-589-5p	-0.434878870346477	5.64242666280867	-3.74224033012793	0.000230185951332314	0.00237051146372049	0.282666536231639
hsa-miR-149-3p	-0.490731492018027	0.665694423935678	-3.72457231995598	0.000245930086841082	0.00248898208578819	0.22227414223608
hsa-miR-369-5p	0.694265559611648	2.20737798659587	3.67339320004405	0.000297470905946967	0.00288456448149496	0.04876097727887
hsa-miR-99b-5p	-0.434835617303284	15.3999072975137	-3.6720504515901	0.000298951325888185	0.00288456448149496	0.0442372516173295
hsa-miR-31-5p	0.873211385088828	2.08479987139593	3.66921254823283	0.000302103079187618	0.00288456448149496	0.0346811640530289
hsa-miR-188-5p	-0.515324049230808	1.21843128232717	-3.66320586978143	0.000308877641120775	0.00288456448149496	0.0144764410822269
hsa-miR-3200-3p	-0.696095379028795	1.96672601343556	-3.66258412362767	0.000309586988644263	0.00288456448149496	0.0123867434417662
hsa-miR-328-3p	-0.542915884321278	5.9213842696207	-3.6306825349422	0.00034811437837621	0.00314781694280866	-0.0944124835099522
hsa-miR-9-5p	-1.2944891215554	9.93740387804639	-3.63032887657709	0.000348565760276939	0.00314781694280866	-0.0955918011467771
hsa-miR-1224-5p	-0.639981622187251	0.693406831474576	-3.62263870278987	0.000358518216375504	0.00318863928806698	-0.121210392013602
hsa-miR-34c-5p	0.669023853308095	2.7313790546144	3.61501480526292	0.000368648452227241	0.00322980061876702	-0.146560519497716
hsa-miR-29b-2-5p	-0.544114204895343	5.8048012856184	-3.60924264716217	0.000376496701853211	0.0032500524115858	-0.165721855455522
hsa-miR-2277-5p	-0.408891353691515	0.924230844322268	-3.60441029461114	0.000383187736568415	0.00325987248356028	-0.181742448452564
hsa-miR-501-3p	-0.53847052661976	5.36346572192708	-3.58254225474822	0.000414889527640136	0.0034402637992991	-0.254002115070003
hsa-miR-199a-5p	0.541354806137447	10.3160462750403	3.58172971440677	0.000416113679301935	0.0034402637992991	-0.256679484030028
hsa-miR-548b-3p	-0.459996285250117	0.881003739873612	-3.56190411865893	0.000447055609584075	0.00364474503924794	-0.321838174222866
hsa-miR-185-3p	-0.502136001316646	2.32122322850184	-3.53612899687874	0.000490520561235255	0.00394432286911089	-0.406067721991517
hsa-miR-210-3p	-0.902453601699552	8.55553329030614	-3.52578883445509	0.000509047618108256	0.00403798583553441	-0.439704276571043
hsa-miR-16-5p	-0.514675162930278	9.03587572146258	-3.51836410604166	0.000522753742952809	0.00409141929484398	-0.463802571202536
hsa-miR-214-5p	0.556010266114487	4.67756352770253	3.50727802067519	0.000543864463236747	0.00420063736736803	-0.499699822728023
hsa-miR-362-5p	-0.599213520277766	3.07818723098557	-3.50034179696708	0.000557476578477355	0.00423568365646657	-0.522108034210405
hsa-miR-193a-3p	-0.515833495913551	4.16982988054001	-3.49765551758138	0.000562833603414638	0.00423568365646657	-0.530775670411465
hsa-miR-3614-5p	-0.733508136120709	1.60211776186886	-3.48858711021353	0.000581276512426292	0.00431910522524346	-0.559992035057571
hsa-miR-409-5p	0.716055605385829	3.7404996704475	3.47525171211542	0.000609428539867402	0.00447168191127706	-0.602832117314917
hsa-miR-1254	-0.410201841091458	0.783127020080415	-3.46544959426535	0.000630930458113802	0.00455714834875638	-0.634227612843118
hsa-miR-3614-3p	-0.514035878340725	0.962195790560231	-3.46253352457988	0.00063746297173944	0.00455714834875638	-0.64355221312366
hsa-miR-15a-5p	-0.459132999406785	6.81285481775933	-3.45948195321752	0.000644366802294344	0.00455714834875638	-0.653302552879946
hsa-miR-1180-3p	-0.654974522232109	3.6411290743564	-3.43475746957724	0.000702939935410218	0.00491221121530712	-0.732016945852447
hsa-miR-550a-5p	-0.514444545507481	2.05535615592854	-3.41004776133828	0.000766424500780695	0.00529283743480315	-0.810176664051784
hsa-miR-3615	-0.55378256709771	1.53777525730319	-3.40550646402115	0.000778659791568183	0.00531480578663399	-0.824486027244093
hsa-miR-942-5p	-0.517409821709324	2.60441770499943	-3.39534678151035	0.000806696151212531	0.00544288092829604	-0.85643634899824
hsa-miR-330-5p	-0.443168172767017	4.94138950234088	-3.38208124066962	0.000844723596907881	0.00563469035664689	-0.898024404980872
hsa-miR-99a-3p	0.50599931811296	2.17984093733785	3.37248285482506	0.000873275050867894	0.00575969050403881	-0.928024140366055
hsa-miR-10b-5p	0.522768474138267	16.2719123831761	3.35536557191005	0.000926438989553971	0.00604244096520201	-0.981333012796949
hsa-miR-193b-3p	-0.551750773466784	6.90521938761214	-3.35121154100555	0.000939788332191116	0.00606215110984819	-0.994233066091304
hsa-miR-493-5p	0.597143249602213	3.062254615936	3.33679724218149	0.000987513640993273	0.00630076638329403	-1.03888356156409
hsa-miR-501-5p	-0.411856602166692	1.38477853004346	-3.33223223509581	0.00100309302206233	0.00633135058011386	-1.05298805520543
hsa-miR-192-5p	-0.550413449416858	8.7139538509955	-3.2867685339854	0.0011712468489948	0.0073140627697867	-1.1925020376253
hsa-miR-205-5p	1.4858873274648	10.9631556641847	3.2800239148216	0.00119831821061144	0.00740434515398856	-1.21305106552612
hsa-miR-125a-3p	-0.437682870167352	2.40045222047355	-3.27454762694783	0.00122072554236973	0.00746422805594822	-1.22970763345166
hsa-miR-125b-5p	0.536971145141964	9.86492257754176	3.22693082412187	0.00143263524707881	0.00854762452937369	-1.37347091452942
hsa-miR-186-5p	-0.41030596290008	8.38376598906776	-3.2259137142594	0.00143751337190509	0.00854762452937369	-1.37652083286418
hsa-miR-495-3p	0.573340735439207	2.92364555112736	3.22506564311534	0.00144159255265417	0.00854762452937369	-1.37906319997026
hsa-let-7d-3p	-0.404597469819338	8.33115052414607	-3.21947580641349	0.00146874919974948	0.0085560943711309	-1.39580530315957
hsa-miR-654-3p	0.623390405904257	4.20371559117793	3.21609966765658	0.0014853802654769	0.0085560943711309	-1.40590434575758
hsa-miR-105-5p	-1.27401107408576	1.56559918188463	-3.21582338820012	0.00148674893672121	0.0085560943711309	-1.40673035289768
hsa-miR-127-5p	0.633225531465958	8.14588452456638	3.20683658340938	0.00153191193735417	0.00873041074977573	-1.43356339399809
hsa-miR-9-3p	-0.760073535335718	1.41181137364456	-3.19250810470889	0.0016065571595689	0.00906777935256678	-1.4762040735888
hsa-miR-411-5p	0.595183773737311	2.58750407803843	3.18916293466005	0.00162446258002796	0.00908151937596585	-1.48613400465473
hsa-miR-148b-3p	-0.406300376311917	7.39349659635862	-3.18470303667982	0.00164862229560599	0.00912963478793131	-1.49935815429069
hsa-miR-324-5p	-0.537862432903919	4.60650033352529	-3.17906584685648	0.00167963565061041	0.0092144497841898	-1.51604893911842
hsa-miR-1306-3p	-0.407989260158052	1.17376281730402	-3.17623429537155	0.00169541661186772	0.00921490325154027	-1.52442250284924
hsa-miR-615-3p	-0.728620371174002	3.4190144862963	-3.16981525472853	0.00173170121238022	0.00932576707951547	-1.543379869793
hsa-miR-410-3p	0.601687756503529	2.87006157853361	3.1626436291844	0.00177308921583363	0.00946184881540307	-1.56451838905638
hsa-miR-493-3p	0.50390064833841	1.87925698919067	3.15717291384484	0.00180527445319249	0.00954681174796391	-1.5806140046739
hsa-miR-376a-5p	0.454362031414212	1.0530026266077	3.15306492762099	0.00182979684079544	0.00959009594238327	-1.59268352491594
hsa-miR-107	-0.33434414279886	5.66236699329755	-3.14823751897833	0.00185900736576681	0.00965696746641696	-1.60684837968713
hsa-miR-760	-0.558677901070284	1.57909346345958	-3.14192425432192	0.00189785954701267	0.00976545187616885	-1.62534314510626
hsa-miR-3187-3p	-0.26840107186682	0.299142956552645	-3.13947020138189	0.00191316348510974	0.00976545187616885	-1.63252314320322
hsa-miR-181c-3p	0.554518427157022	5.40831412179191	3.13146090136637	0.00196390817683071	0.00993805258447952	-1.65592078255273
hsa-miR-16-1-3p	-0.409855090350337	2.28575329981142	-3.11972378006892	0.00204052097810483	0.0102374855910046	-1.69010963093649
hsa-miR-425-3p	-0.44840286635583	3.45859291407484	-3.10302946034082	0.00215425337558491	0.010716497724308	-1.73853545001127
hsa-miR-154-5p	0.544358614373779	2.64422381843309	3.09324029245309	0.00222363560380996	0.0109675305803658	-1.76682037827815
hsa-miR-10b-3p	0.428334015477865	4.21300489428958	3.09068475167596	0.0022420846160884	0.0109675305803658	-1.77419088391759
hsa-miR-432-5p	0.531615635704819	2.81092438161991	3.06837661604855	0.00240922989653518	0.0116877516468277	-1.83829278284739
hsa-miR-17-3p	-0.417285594364473	7.27029629722465	-3.05360633422595	0.00252613486484317	0.0121329695862907	-1.88049997394674
hsa-miR-199b-5p	0.545265987128586	7.93195774170794	3.0509324116906	0.00254784885398216	0.0121329695862907	-1.88812088359072
hsa-miR-487b-3p	0.525679788217259	2.45238149736998	3.04907755113552	0.00256301231465084	0.0121329695862907	-1.89340378778095
hsa-miR-409-3p	0.515398296735718	4.51295773842578	3.01228684067733	0.00288146970329964	0.0135313817266951	-1.99757751818048
hsa-miR-301b-3p	-0.354104340183194	0.683497615148387	-2.99183157857001	0.00307387566900685	0.014320357283389	-2.05499271671365
hsa-miR-136-3p	0.489259836847208	2.96390483909707	2.98267255521553	0.00316379131219559	0.0145650847390572	-2.08058384771351
hsa-miR-20a-5p	-0.506355755213385	7.31232408675112	-2.98144419897363	0.00317603210664279	0.0145650847390572	-2.08401047530232
hsa-miR-376c-3p	0.499694112071803	2.20674897326051	2.95787568323435	0.00341947116081481	0.0154381918078612	-2.14950471357593
hsa-miR-331-3p	-0.416410612945014	5.08742845975455	-2.95764034102325	0.00342198597532314	0.0154381918078612	-2.15015628013942
hsa-miR-940	-0.539929376933998	2.38300612537546	-2.95546416765244	0.00344532048863682	0.0154381918078612	-2.15617894514733
hsa-miR-369-3p	0.471706504306942	2.5101229625231	2.95289548329526	0.00347305132902822	0.0154445540162088	-2.16328262784108
hsa-miR-199a-3p	0.466840378251526	12.0823069769105	2.94661753969507	0.00354168896843182	0.0156313640937555	-2.18062020075391
hsa-miR-199b-3p	0.466791874664116	12.0781159553696	2.94054487463562	0.00360926198458403	0.0157518897476535	-2.19735837790274
hsa-miR-381-3p	0.48709876243417	4.72436797683689	2.93935263768998	0.00362266629630873	0.0157518897476535	-2.20064080546538
hsa-miR-181c-5p	0.496914964487748	5.36395760497264	2.9350149138378	0.00367182069324064	0.0158482260803842	-2.21257288763628
hsa-miR-769-5p	-0.340556165411103	4.43921873304831	-2.93027287233998	0.00372625454454591	0.0159657767711565	-2.22559848839866
hsa-miR-496	0.442964680795911	1.28743513149829	2.92656557159183	0.00376932375683722	0.0160332829366916	-2.23576824353686
hsa-miR-141-3p	-0.615109723522359	9.43032340523183	-2.91926449762907	0.00385547745362227	0.0162817644983905	-2.2557614584838
hsa-miR-214-3p	0.511801798896315	2.65791834549347	2.90123451104643	0.00407600219375101	0.0170900949123703	-2.30493636250843
hsa-miR-29a-3p	0.39499297312944	12.1433830666538	2.8902035072621	0.00421654284737971	0.0175539762511482	-2.33488295628674
hsa-miR-339-5p	-0.510545739425855	5.57112057901255	-2.88563777774627	0.00427599630922892	0.0176761255881505	-2.34724686959808
hsa-miR-193a-5p	-0.382736525069697	8.9626056424628	-2.87342406697808	0.0044388196297592	0.0182208889697109	-2.38023217417223
hsa-miR-29c-5p	-0.439798507453906	5.65911255853907	-2.86827678601348	0.00450911739975975	0.0183809160670762	-2.39409440609083
hsa-miR-615-5p	-0.239712795128824	0.343206010465241	-2.8577551273527	0.00465598248108994	0.0188487014924124	-2.42235861663799
hsa-miR-1266-5p	-0.486474529673471	3.77706950826513	-2.8519271314531	0.00473919520307463	0.0190541615356494	-2.43797274441641
hsa-miR-769-3p	-0.37937046336491	1.5496853413661	-2.80795135634623	0.00541208172424002	0.0216115100144822	-2.55483433733849
hsa-miR-191-5p	-0.467773737828065	9.91241865885423	-2.79827575163055	0.00557131961360185	0.0220970581971911	-2.5803193227092
hsa-miR-92a-3p	-0.359457170344701	12.955501806586	-2.78396847696206	0.00581458974595521	0.0229071421535283	-2.61785352785256
hsa-miR-550a-3p	-0.425988620980987	1.45647975586379	-2.77881328840194	0.00590458041359665	0.0231065913518749	-2.6313338404654
hsa-miR-151a-3p	-0.309105033717527	11.0261838458791	-2.77453537117903	0.00598021432102964	0.0232475881221483	-2.64250247149345
hsa-miR-299-5p	0.440361903752693	1.78073230026999	2.74878691191259	0.00645430329974992	0.0249255002431132	-2.70938615265639
hsa-miR-590-5p	-0.412871840605793	3.67608761989286	-2.73033246831556	0.00681475531940621	0.0261454991666107	-2.75696445060636
hsa-miR-149-5p	-0.673350422199816	6.70134087765329	-2.72004636705057	0.00702347391147374	0.0267712934158122	-2.78335341940834
hsa-miR-7-1-3p	-0.529364126227473	4.59399434889837	-2.70896655084783	0.00725474691957656	0.027474428656719	-2.81167435826363
hsa-miR-31-3p	0.555101053092738	1.67007202268012	2.70413419909532	0.00735775144121309	0.0276858980512313	-2.82399235372167
hsa-miR-323a-3p	0.501297769052482	2.17609558967887	2.69768677537183	0.00749723822063615	0.0280310753854358	-2.84039519779857
hsa-miR-1292-5p	-0.236006049940061	0.485481398495421	-2.69430052343941	0.00757145004419168	0.0281293745312691	-2.84899544282282
hsa-miR-3926	0.333746977362122	0.804099191862425	2.69045603739238	0.00765650734824456	0.0282664768139595	-2.85874721883311
hsa-miR-30e-3p	0.241783292733666	12.7581702623978	2.68444963301345	0.0077911223847938	0.0285836802492123	-2.87395670790993
hsa-miR-200c-5p	-0.488482007406427	5.13556566351821	-2.68186211526509	0.00784976856393385	0.0286199636461439	-2.88049902958169
hsa-miR-542-5p	0.423426096167103	1.78311790775068	2.6782054865625	0.00793332491073521	0.0287460600160591	-2.8897344209015
hsa-miR-767-5p	-0.867889210424253	0.981599478853641	-2.67234305964083	0.00806895926443038	0.029058153915464	-2.90451624030814
hsa-miR-136-5p	0.491879198058681	4.96576359512281	2.66937147427281	0.0081385054233412	0.0291298944115932	-2.91199734089735
hsa-miR-154-3p	0.360348680377913	1.15037282112905	2.65996343450063	0.00836226403706188	0.0297493878166989	-2.9356309969433
hsa-miR-92b-5p	-0.290070814857608	0.524033800651725	-2.63753677673299	0.00891815064987585	0.0315358700691393	-2.99165232242982
hsa-miR-500a-5p	-0.360650135479565	1.86634560180373	-2.62186649335939	0.00932605417712876	0.0327808012094286	-3.03053182548757
hsa-miR-329-3p	0.292256715063162	0.719840927529177	2.60739632564077	0.00971751491863676	0.0336568178693604	-3.06624022489166
hsa-miR-361-5p	-0.21156623628196	7.5301375519332	-2.60735731212758	0.00971858998100215	0.0336568178693604	-3.06633624821094
hsa-miR-3613-5p	-0.409469898517487	3.52111987084302	-2.60631724225813	0.00974728967255753	0.0336568178693604	-3.06889565663384
hsa-miR-376a-3p	0.280126561611346	0.59249856760404	2.60130458376279	0.00988667792459245	0.0339384791914372	-3.08121735113986
hsa-miR-423-5p	-0.377346196167493	5.4989701664128	-2.59445047111109	0.0100801645507963	0.034401491809985	-3.09802941268003
hsa-miR-181d-5p	0.513240044825553	4.3180822296736	2.58733988812565	0.0102844713577301	0.0348958652427026	-3.11542641539566
hsa-miR-431-3p	0.472348854117372	3.1898510417724	2.57861021293628	0.010540367266241	0.035558595317721	-3.1367232446893
hsa-miR-128-3p	-0.301009559697768	6.76237223261336	-2.5756647630393	0.0106279857232421	0.0356493006831036	-3.14389363395441
hsa-miR-642a-5p	-0.524510636989951	2.40223084980398	-2.56875518916914	0.0108360887106385	0.0361408185974137	-3.16068395646107
hsa-miR-202-5p	0.349051141805617	0.859629997760993	2.55103707385609	0.0113864786667656	0.0376528637454629	-3.20354476367103
hsa-miR-4326	-0.619971014470797	2.45538779985997	-2.55005405081445	0.0114177338103789	0.0376528637454629	-3.2059145412719
hsa-miR-500b-5p	-0.350003783865916	1.86555677876634	-2.5424445216914	0.0116622828424837	0.0382444694331729	-3.22422970549757
hsa-miR-580-3p	-0.191183865928417	0.325972551138761	-2.53263620862047	0.0119843890084258	0.0390824241552553	-3.24776084494998
hsa-miR-3191-3p	-0.182721052149419	0.354902390930135	-2.52925897927927	0.0120971211140981	0.0392320999667161	-3.25584328545356
hsa-miR-33b-5p	-0.599186559392865	2.66635170285499	-2.49526812515002	0.0132854980866711	0.0428493811916259	-3.3366232252172
hsa-miR-654-5p	0.338597162106972	1.3399941735276	2.48511296978224	0.0136601495435388	0.0438169824156134	-3.36055663127135
hsa-miR-152-3p	0.311088092846576	7.92113875182993	2.47587869309765	0.0140089506693308	0.0446915980592239	-3.38223955432881
hsa-miR-33b-3p	-0.334072410544059	0.845581719779058	-2.46231044201378	0.0145358125116074	0.0461217402395326	-3.41396039399392
hsa-miR-125b-1-3p	0.287243778818667	0.962054140129678	2.45966187721436	0.014640685196285	0.0461462224894279	-3.42013314159217
hsa-miR-130a-3p	0.428566556234363	6.28118031411309	2.45815236640543	0.0147007557163935	0.0461462224894279	-3.4236483934108
hsa-miR-188-3p	-0.325568181001519	1.18388234708658	-2.45347274613871	0.0148883717219579	0.0464865648978154	-3.43453299835368
hsa-miR-484	-0.393121799840451	6.50803532934145	-2.45119506176476	0.0149804549028456	0.0464901862719259	-3.43982368798045
hsa-miR-576-5p	-0.402806327832878	3.87207201856537	-2.44951716438431	0.0150486123057135	0.0464901862719259	-3.44371819133199
hsa-miR-541-3p	0.259616804557917	0.50765370112187	2.44759253722793	0.0151271304564529	0.0464901862719259	-3.44818225743316
hsa-miR-500a-3p	-0.344777250980949	7.44955063117543	-2.4375737976525	0.0155417541744679	0.0475156755229826	-3.47136644184333
hsa-miR-1258	0.37110459443786	1.12220042594714	2.43225632334718	0.0157658801536985	0.0479511484467409	-3.48363488286272
hsa-miR-21-3p	-0.411668107218594	10.7959364590988	-2.42561456990609	0.0160498390052026	0.048537421888953	-3.49892299667064
hsa-miR-655-3p	0.345785775603263	1.65151727735989	2.42389672318301	0.0161240157893456	0.048537421888953	-3.50287071340612
hsa-miR-1247-5p	0.606828360865605	2.75842784666762	2.41726491183882	0.0164132312497481	0.0491473013721806	-3.51808612149381
hsa-miR-589-3p	-0.343490215614453	1.72440785282991	-2.41542976172582	0.0164940687739686	0.0491473013721806	-3.52228952985502
hsa-miR-1226-3p	-0.338945198537934	1.18039682526412	-2.4132068625198	0.0165924577082185	0.049190771084466	-3.52737701877895
hsa-miR-1269a	-1.30458581595544	2.44996791333688	-2.40630287643905	0.016901354291621	0.0496296613112065	-3.54314963007685
hsa-miR-33a-5p	-0.505253182400915	3.71686840551695	-2.40612022434104	0.0169095949953003	0.0496296613112065	-3.54356632827586
hsa-miR-181a-2-3p	0.318745425761771	9.33313726970132	2.40036437886754	0.0171711059344449	0.0501464635995978	-3.5566821907987
hsa-miR-132-3p	-0.310984078520988	6.07499542833227	-2.39823078266744	0.0172689470881868	0.0501825343602259	-3.56153644365385
hsa-miR-148a-5p	0.378985444293923	5.11701417462842	2.39435279022456	0.0174480425009059	0.0504532066405504	-3.57034896118205
hsa-miR-877-3p	-0.197542641389151	0.335891502070459	-2.38986865632192	0.0176571728306892	0.0508076492726204	-3.58052200916759
hsa-miR-548d-3p	-0.188837038633469	0.258000439068762	-2.37934141261316	0.0181568518718582	0.0519905953599062	-3.60433369960712
hsa-miR-378a-3p	-0.410258847210375	7.214917149014	-2.32631268977208	0.0208680146657477	0.0594637116931742	-3.72275892581296
hsa-miR-218-1-3p	0.263101317087055	0.840386508726576	2.32055449494259	0.0211827847453619	0.0600690562585866	-3.73546529555529
hsa-miR-2114-5p	-0.243911947519799	0.382090937966421	-2.30521463216859	0.0220417346879594	0.062041328710988	-3.7691686363499
hsa-miR-106a-5p	-0.408937905979726	4.04577807518171	-2.30334106747404	0.0221487062778422	0.062041328710988	-3.77327045573779
hsa-miR-548k	-0.170532764523721	0.203076630997723	-2.30252634539761	0.0221953646155153	0.062041328710988	-3.77505314505839
hsa-miR-539-5p	0.39017873891996	3.59677492536455	2.29506720663327	0.0226265572473194	0.0629468677923057	-3.79134648405675
hsa-miR-200c-3p	-0.462037131219203	12.9729146793007	-2.28312048420936	0.023332435867659	0.0646044332750748	-3.81733716217406
hsa-miR-660-5p	-0.306790011411229	4.75678060196546	-2.27870155183863	0.0235983642440394	0.0646994485901184	-3.82691796606105
hsa-miR-365a-5p	-0.294034939691074	1.06453582563396	-2.27866011349484	0.0236008704522803	0.0646994485901184	-3.82700772577221
hsa-miR-215-5p	-0.450284473872749	2.72957306749814	-2.27706676963056	0.0236974130270451	0.0646994485901184	-3.83045789042436
hsa-miR-375	-0.829576554081706	12.9993785284124	-2.26710875490626	0.0243086290778929	0.0660609503181627	-3.85196838119565
hsa-miR-944	0.376877415708519	1.15169356171057	2.2628956386093	0.0245713397621486	0.066467172536319	-3.86104210555866
hsa-let-7a-2-3p	0.409709396541199	3.17141534907339	2.25763203449973	0.0249030303460926	0.0669358749011263	-3.87235559456832
hsa-miR-195-5p	0.331634598224632	5.47816781352122	2.2565347084855	0.0249726688302328	0.0669358749011263	-3.87471099509831
hsa-miR-542-3p	0.409016107861745	7.72520098287564	2.25219529562729	0.0252497218000741	0.0673708486211069	-3.88401478665061
hsa-miR-1229-3p	-0.266194768817775	0.775499283378394	-2.24879279008052	0.0254688263871121	0.0676479687295692	-3.89129785838134
hsa-miR-627-5p	-0.281820996493769	1.06771790905654	-2.23876438255445	0.0261242653260417	0.0690763231819211	-3.9127024584196
hsa-miR-671-3p	-0.26535847849742	2.23916076045218	-2.23061883912571	0.0266673962705964	0.0701962404073546	-3.93002095169919
hsa-miR-455-5p	0.341136433394889	4.17746161849318	2.20499333171413	0.0284405633495397	0.074242192032286	-3.98411020990021
hsa-miR-618	-0.261616600707492	0.47624162456611	-2.20475674850761	0.0284573989902289	0.074242192032286	-3.98460679289265
hsa-miR-665	0.1656190043384	0.303846195137305	2.19712570780766	0.0290050898558696	0.0753362289619268	-4.00059681524091
hsa-miR-3682-3p	-0.251163409880968	0.838195269886322	-2.19112618689729	0.0294420738465797	0.0761343495504066	-4.01313087950297
hsa-miR-3664-5p	-0.285039365110834	0.694525268615053	-2.17809697346403	0.030410746565249	0.0782943343587771	-4.04023812247495
hsa-miR-141-5p	-0.435860327013218	9.14591954440943	-2.13593696912917	0.0337363357003445	0.0864769827777389	-4.12688924298443
hsa-miR-502-3p	-0.290610210232174	2.8900816201821	-2.12413451166455	0.0347216361940115	0.0882923404632994	-4.1508554943389
hsa-miR-3662	-0.231733463432067	0.429024812923766	-2.12385381689776	0.0347453673714177	0.0882923404632994	-4.15142392484984
hsa-miR-411-3p	0.282968487283922	1.07412087561527	2.12075704761238	0.0350081086775459	0.0885765508349975	-4.15769035386443
hsa-miR-18a-3p	-0.312169383160344	1.111131530531	-2.11425207964266	0.0355655781545735	0.0893746160038936	-4.17082479588477
hsa-miR-370-3p	0.38446235710621	2.77605677663202	2.11031086867895	0.0359070308572834	0.0893746160038936	-4.17876379298945
hsa-let-7g-3p	-0.296916600313708	5.42231854132223	-2.108270164038	0.0360849333020063	0.0893746160038936	-4.18286890264421
hsa-miR-592	-0.394479938140263	1.70089480489294	-2.10614528110952	0.0362709774029764	0.0893746160038936	-4.18713929012717
hsa-miR-19b-3p	-0.352995740573016	6.81988207954054	-2.10586526384881	0.0362955555691104	0.0893746160038936	-4.18770173353329
hsa-miR-197-3p	-0.314169505831837	8.36187690835111	-2.10425667158633	0.0364370247056948	0.0893746160038936	-4.19093136371661
hsa-miR-34c-3p	0.357088230277139	1.87577046829735	2.10321074192616	0.0365292634697122	0.0893746160038936	-4.19303004273277
hsa-miR-147b	-0.249197640751959	0.599137003411987	-2.10307124432022	0.0365415806489514	0.0893746160038936	-4.19330987169768
hsa-miR-377-5p	0.286935909651261	1.32851958854602	2.0994351895749	0.0368638909446066	0.089788813213627	-4.20059741975281
hsa-miR-636	-0.18917875337025	0.338533384651381	-2.09436512561036	0.0373173821470845	0.0902317200479466	-4.21073883588895
hsa-miR-505-3p	-0.313327045686002	5.133766260811	-2.09396731970364	0.0373531651987241	0.0902317200479466	-4.2115335512689
hsa-let-7e-5p	-0.247475888791337	10.178686385378	-2.08203819058605	0.0384399423095046	0.0924764185888493	-4.23529747016419
hsa-miR-218-5p	0.292715062648297	5.33794901748228	2.07262597957621	0.0393164077729059	0.0938441879487707	-4.25395527329078
hsa-miR-18a-5p	-0.378789634751862	2.85518198516739	-2.07131853470863	0.0394394978070421	0.0938441879487707	-4.2565405833798
hsa-miR-1185-5p	0.145794060659521	0.258165777022638	2.06893133419025	0.039665091514086	0.0938441879487707	-4.26125692602802
hsa-miR-19a-3p	-0.353235414671494	4.24973623068796	-2.06862940448836	0.039693702654317	0.0938441879487707	-4.26185306940115
hsa-miR-365a-3p	-0.352129570072453	6.72216655390733	-2.06742676166869	0.0398078412252877	0.0938441879487707	-4.2642267895588
hsa-miR-421	-0.271073514836155	1.24831608811431	-2.06072278111727	0.0404492412325907	0.0949748184141229	-4.27743444381357
hsa-miR-193b-5p	-0.352907582135673	3.31881074881969	-2.05885796677139	0.0406292165789437	0.0950173312025497	-4.28110101248885
hsa-miR-486-5p	-0.629713946982148	5.88112891510712	-2.05608803381388	0.0408978068355048	0.0952152574392692	-4.28654131157176
hsa-miR-203a-3p	0.641904126972054	11.5708509379985	2.05464570703974	0.0410382625760394	0.0952152574392692	-4.28937132760991
hsa-miR-708-3p	0.308839426953042	6.16726488262994	2.04636843541939	0.0418522927429333	0.0967216371657552	-4.30557533172122
hsa-miR-30b-3p	-0.272270425882943	1.96965603071375	-2.0359700511914	0.042894383643131	0.0987411890137958	-4.32584242799474
hsa-miR-548v	-0.256115190594951	1.13188872121636	-1.98264122239254	0.0485921546287075	0.111420292058794	-4.4282187322836
hsa-miR-664a-5p	0.28575743851098	2.61404216300519	1.97257683780773	0.0497362864079877	0.113600000472719	-4.4472453395528
hsa-miR-135b-5p	0.539723859932945	2.63823226048877	1.96220043908394	0.0509396122713063	0.115897489935104	-4.4667638838743
hsa-miR-505-5p	-0.287268110464847	3.24139314583035	-1.95079348268643	0.0522906741233695	0.118512068379992	-4.4881061786896
hsa-miR-1262	0.210021201338139	0.797843413344486	1.93089074210673	0.0547202033205533	0.123541382112172	-4.52505593415797
hsa-miR-1-3p	0.373301953443758	2.35807302920686	1.92523601978005	0.055427518320519	0.124658824728524	-4.53548716656915
hsa-miR-95-3p	-0.292666995972805	1.77474615861729	-1.91665924125292	0.0565149616079406	0.126619398717027	-4.55125220475538
hsa-miR-25-5p	-0.156931512314554	0.318958070538677	-1.91105577063049	0.0572350308023247	0.127745106771728	-4.56151519566713
hsa-miR-101-3p	0.239145284220701	13.3163720852735	1.90690022009952	0.0577739824415606	0.12845957459544	-4.56910747826889
hsa-miR-182-3p	-0.161442736603815	0.323566264904053	-1.89968770839182	0.0587194833653134	0.130069195228072	-4.58224691191276
hsa-miR-34b-3p	0.273530457803497	1.19375946033361	1.89083323811028	0.0598978812768764	0.131564046283521	-4.59831166333754
hsa-miR-581	-0.191146374874681	0.659171701956489	-1.8903284624259	0.0599656499349871	0.131564046283521	-4.59922529276771
hsa-miR-361-3p	-0.213291202555829	7.14961871215698	-1.88957652766277	0.0600667195979278	0.131564046283521	-4.60058583488164
hsa-miR-625-5p	-0.288142255175465	1.97029877429977	-1.88304571530588	0.060950538079683	0.132810511487504	-4.61238055715761
hsa-miR-605-5p	-0.183988095874281	0.541562850971229	-1.88203479959522	0.0610883102242352	0.132810511487504	-4.61420274681839
hsa-miR-130a-5p	0.249222696958341	0.996598754306858	1.88000648706711	0.0613655208880373	0.132920888418	-4.61785594910254
hsa-miR-891a-5p	-0.362431692723823	1.26784250456829	-1.87765532832639	0.0616881663432813	0.133128506042302	-4.62208585458911
hsa-miR-3940-3p	-0.196477754099054	0.565847170624873	-1.87407834011367	0.0621817401463676	0.133702129911787	-4.62851127859515
hsa-miR-30c-5p	0.27326700887437	9.49957534030391	1.87087549819641	0.0626264734156146	0.134166933923233	-4.63425453936708
hsa-miR-379-3p	0.197123026544554	0.584048646337375	1.8641862110746	0.0635638618180668	0.135308813668647	-4.64621890056748
hsa-miR-3065-5p	-0.421284163432555	1.67834247117423	-1.86378468198053	0.0636204984200114	0.135308813668647	-4.64693574799801
hsa-miR-509-3p	-0.278108906864857	2.34149164049532	-1.86204479494556	0.0638663985293698	0.135341429374513	-4.65004022789787
hsa-miR-377-3p	0.248800688648064	1.04668770739893	1.84344409242217	0.0665449622316595	0.140510405863252	-4.6830537420562
hsa-miR-431-5p	0.270311477883934	1.10807221324644	1.83939086354871	0.067140833155058	0.141260462587882	-4.69020496672221
hsa-miR-3942-5p	-0.120136219282667	0.219778284913555	-1.83563400978681	0.0676970743530605	0.14192208087588	-4.69681965036995
hsa-miR-744-3p	-0.30597322430823	4.41847627062254	-1.81996902256682	0.070057714824064	0.14634832242607	-4.72425948742529
hsa-miR-3680-3p	-0.139099471451442	0.324676093665642	-1.81766760418221	0.0704101896941409	0.146563054434258	-4.72827157222652
hsa-miR-494-3p	0.289245013121855	1.35787201209362	1.81090146112797	0.0714549510342436	0.147754623199658	-4.74003850479768
hsa-miR-126-3p	-0.296495162545442	11.7801365688622	-1.81070129261378	0.0714860527916575	0.147754623199658	-4.74038596690117
hsa-miR-103a-3p	-0.21402555082584	13.8128018027436	-1.79927087873989	0.0732806959815466	0.15093252119708	-4.76016553641814
hsa-miR-556-3p	-0.157952942604318	0.341923540030361	-1.79440716609491	0.074055498016957	0.151995025650188	-4.76854496271791
hsa-miR-19b-1-5p	-0.251716636815742	2.66064080790073	-1.79234671157952	0.0743857599779139	0.152140909780611	-4.77208816223455
hsa-miR-497-3p	-0.20187558704307	0.778555867468112	-1.78952855285302	0.0748394317557632	0.152343591212598	-4.77692792009323
hsa-miR-3687	-0.290881499137314	0.717611483147328	-1.7885102724814	0.0750039145833745	0.152343591212598	-4.77867484118724
hsa-miR-326	-0.331752321281356	3.81219279365958	-1.78187819239414	0.0760824779587127	0.154001429523325	-4.79002892876981
hsa-miR-450a-5p	0.327518510641716	3.49222513134792	1.77176284845819	0.0777520133893606	0.156839972025961	-4.80726738086954
hsa-miR-223-3p	0.384918393426781	6.63872648811169	1.76744191958807	0.078474278477828	0.157754799542757	-4.8146019717128
hsa-miR-153-3p	-0.456929817906602	1.86737199822376	-1.75165497194456	0.0811600035948249	0.162242967017729	-4.84125154635519
hsa-miR-514a-3p	0.362133972882126	1.34668450953222	1.75028656561962	0.0813962960270191	0.162242967017729	-4.8435505656264
hsa-miR-34b-5p	0.223310514158679	0.744140461432462	1.74947861798067	0.081536073714191	0.162242967017729	-4.84490715391462
hsa-miR-221-3p	0.28491493045915	6.49885450615429	1.7365912750433	0.0837922465383467	0.166169083506789	-4.86646330060274
hsa-miR-132-5p	-0.234629165293246	1.7176591344276	-1.73413331770569	0.0842282828650563	0.166471387346088	-4.87055701296572
hsa-miR-598-3p	0.326257237947496	3.78416318805561	1.73135924180408	0.0847226162400101	0.166886495747939	-4.87517043847983
hsa-miR-3684	-0.117464417171502	0.176750385634364	-1.72438887407679	0.0859751482793455	0.168787331237377	-4.88673076874402
hsa-miR-98-5p	-0.204419515547221	5.8526229027792	-1.71342710379874	0.0879753351638223	0.172138405803879	-4.90481895184583
hsa-miR-29b-3p	-0.268532653681566	9.04473006940674	-1.71182761398343	0.088270325882866	0.17214179831642	-4.90744890075109
hsa-miR-320b	-0.284838415762148	2.49116301250277	-1.70231417215002	0.0900414938473263	0.175014426782717	-4.923041859684
hsa-miR-3193	-0.109717720749916	0.206613313967153	-1.69530052064024	0.0913656119191274	0.177002027051247	-4.93448332267694
hsa-miR-590-3p	-0.24599475609759	2.45619485163746	-1.69209220391731	0.0919765445899812	0.177599446297102	-4.93970174561256
hsa-miR-874-3p	-0.221044158933108	5.15365998497975	-1.68405362373721	0.0935217775981966	0.179991093279152	-4.95273441702653
hsa-miR-651-5p	-0.244598599839029	1.59790206010478	-1.67950980703311	0.0944044537212215	0.180843360397953	-4.96007438172652
hsa-let-7a-3p	-0.205240803712095	5.18903804270689	-1.67860628488269	0.0945807694074476	0.180843360397953	-4.96153160334696
hsa-miR-378a-5p	-0.307887591104047	5.71084299947241	-1.66610779035781	0.0970471144275888	0.183671198169403	-4.98161100485667
hsa-miR-3934-5p	-0.168314642997528	0.494713959353469	-1.66566115042131	0.0971361994514966	0.183671198169403	-4.98232584342442
hsa-miR-330-3p	-0.229314023913203	1.91998337240452	-1.66554035728615	0.0971603036716056	0.183671198169403	-4.98251913837856
hsa-miR-196a-3p	-0.267355212344465	0.662470967612138	-1.66478413846231	0.0973113162362594	0.183671198169403	-4.98372894008838
hsa-miR-3648	-0.278322168224669	0.695999628164943	-1.66024684029055	0.098221358635913	0.184794671536157	-4.99097647051069
hsa-miR-345-5p	-0.313978091559189	4.44213346328324	-1.65046454238419	0.100206663796948	0.187927513254979	-5.00653629657704
hsa-miR-146b-3p	0.292826593719351	6.48160969862706	1.64537462950023	0.101252320223808	0.189283796087182	-5.01459687141826
hsa-miR-204-5p	0.388121427631293	2.14664457415725	1.6409564696559	0.10216704940316	0.190387485713191	-5.02157393040867
hsa-miR-20a-3p	-0.272677715111349	3.12566673517529	-1.62898621698376	0.104678640913318	0.194450513342144	-5.04038504628842
hsa-miR-18b-5p	-0.159133574113568	0.462994403274208	-1.60850085793979	0.109091112530859	0.202007832983009	-5.07226545274466
hsa-miR-656-3p	0.159423819659691	0.698443754271847	1.6002999965545	0.11089852612088	0.204708914569046	-5.084917572754
hsa-miR-144-3p	-0.391965393157641	1.75058601616014	-1.59777314493206	0.111460197470725	0.205100739546444	-5.08880320944206
hsa-let-7f-1-3p	-0.206638261319281	1.85058816441517	-1.59353048665385	0.112408339450234	0.206199047679023	-5.09531380889483
hsa-miR-491-5p	0.239948128570151	2.11757806739171	1.59107555987622	0.112959878744733	0.206565261131333	-5.09907330417493
hsa-miR-744-5p	-0.22700134974901	4.59794517916507	-1.58548207554433	0.114224563186774	0.208080376405202	-5.10761804700698
hsa-miR-217	0.353109231504871	3.89847349484118	1.58428189788426	0.114497379180375	0.208080376405202	-5.10944763368913
hsa-miR-1277-3p	-0.188967079440993	1.16989760147513	-1.56819841598882	0.118203377354894	0.214152415146059	-5.13383502141313
hsa-miR-766-3p	-0.236753419987105	3.23979789393625	-1.5659186373944	0.118736268557605	0.214455968133274	-5.13727215345334
hsa-miR-3130-5p	0.33073408983459	2.14592980318611	1.54137352346557	0.124594402574309	0.224346362917544	-5.17396788332725
hsa-miR-125a-5p	-0.183744611091242	10.1080945310926	-1.53454336932988	0.126264260265294	0.226657861699472	-5.1840782489598
hsa-miR-338-3p	-0.292290815050495	7.85583380673377	-1.5314147538551	0.127034988730819	0.227346153612777	-5.18869471393553
hsa-miR-3610	-0.189416203904667	0.846881536670679	-1.52636067150461	0.128287831237974	0.22889044661608	-5.19613283227292
hsa-miR-1270	-0.282237393982666	1.48408672661953	-1.51388175614098	0.131422598507711	0.233772925224323	-5.21439496538776
hsa-miR-138-5p	0.19128685305366	0.597275117602666	1.50561640979613	0.133531584283646	0.236806767294562	-5.22640993487556
hsa-miR-2115-3p	0.209159759030097	0.596938887989052	1.4925844580725	0.136910241038549	0.242067203282013	-5.24522295530956
hsa-miR-22-3p	0.158178643975919	16.1252896997354	1.48998513320686	0.137592013916506	0.242542078585553	-5.24895618284619
hsa-miR-383-5p	0.222539214375544	0.642130212005781	1.4787081718879	0.140580378831724	0.246178170480064	-5.26507860703417
hsa-miR-624-5p	-0.180519660117411	0.81576368060634	-1.47622173949198	0.141245987350483	0.246178170480064	-5.26861724373917
hsa-miR-196a-5p	-0.576013950442981	8.57288613817487	-1.47551108886386	0.141436673086004	0.246178170480064	-5.26962755315757
hsa-miR-340-5p	-0.194777580958125	3.74867458371596	-1.47536110232126	0.141476943744448	0.246178170480064	-5.26984072328568
hsa-miR-2355-3p	-0.221165536250556	1.713815159259	-1.47433882963552	0.141751655233836	0.246178170480064	-5.27129307422458
hsa-miR-380-5p	0.138433229775972	0.495185603256709	1.45763753499193	0.14629836132152	0.253324891137853	-5.29488087897228
hsa-miR-616-3p	-0.174939062861853	1.02700051071746	-1.44572917562108	0.149608261432907	0.25829426312093	-5.31153842505788
hsa-miR-148a-3p	0.232041908795527	15.4903245693545	1.43806858155894	0.151767709626348	0.261254092523949	-5.32218325938494
hsa-miR-103a-2-5p	-0.19584304396644	1.30971770566654	-1.43424932107385	0.152853208836303	0.262353314581608	-5.3274696009328
hsa-miR-3912-3p	0.134072219861768	0.607067828425403	1.42797834844192	0.15464840774467	0.26419389825232	-5.33611948553132
hsa-miR-485-3p	0.227241081185253	2.31073179101217	1.42736196969956	0.154825725721973	0.26419389825232	-5.33696768053052
hsa-miR-23c	0.0999529356638875	0.267325912611852	1.41553024379443	0.158259640242311	0.268192574328881	-5.35317953511813
hsa-miR-652-3p	-0.240527356058202	4.94720655209462	-1.41515426621024	0.158369704014424	0.268192574328881	-5.35369252758413
hsa-miR-499a-5p	-0.0944594184016742	0.218224394824116	-1.41457383870194	0.158539733035982	0.268192574328881	-5.35448421339804
hsa-miR-433-3p	0.196318647489139	1.03265359614787	1.40507483604926	0.161342149804442	0.272148971078182	-5.36739523200802
hsa-miR-15a-3p	-0.0970073996091639	0.273630217190101	-1.38010678915257	0.168887722132557	0.284060438085418	-5.40092404810026
hsa-miR-183-3p	-0.187798206063109	1.05438360563292	-1.36957521490382	0.172149217338876	0.288718830222629	-5.41488935946019
hsa-miR-299-3p	0.120580829356502	0.538561445887028	1.35821349436621	0.175720739790216	0.293869157426942	-5.42983750635281
hsa-miR-212-3p	-0.199983391071187	2.07524519582991	-1.34093143465973	0.18125953791435	0.302270877146941	-5.45233991088663
hsa-miR-92a-1-5p	-0.213635422866612	1.91979482543702	-1.32886461774243	0.185203520740416	0.307972993412534	-5.46788359335927
hsa-miR-144-5p	-0.391668881155969	5.35318221309748	-1.32507095660236	0.186456568352537	0.30918080684446	-5.47274176337593
hsa-miR-3944-3p	-0.096573260512337	0.2635224241713	-1.32329120685499	0.187046588552833	0.3092854858606	-5.47501620260766
hsa-miR-335-3p	-0.309086933682556	6.27057410854192	-1.3201635323565	0.188086831598117	0.310131938618243	-5.47900593663789
hsa-miR-708-5p	0.249421391148497	5.11343388026655	1.31584242017004	0.189531063674246	0.311637911419558	-5.48450275474475
hsa-miR-195-3p	0.16878097719691	2.58047913380299	1.31039870200577	0.191362188649503	0.3137698456348	-5.49140236234317
hsa-miR-194-3p	-0.187855984051638	1.22047929220038	-1.29475204553539	0.196698214409067	0.321620757264965	-5.51107676559383
hsa-miR-450b-5p	0.225686805017554	4.12879503285866	1.29229900786537	0.197544631166552	0.322107495818795	-5.51414015163217
hsa-miR-20b-5p	-0.390532851419573	4.44626429600102	-1.29054124534961	0.198152792190193	0.322204124697072	-5.51633174883668
hsa-miR-222-5p	0.210980715938155	2.34101595298383	1.28699056474274	0.199385479626771	0.323312918621311	-5.52074981094729
hsa-miR-449a	0.431424026947655	1.42282913118345	1.26795831555872	0.206089112606962	0.332491868012184	-5.54422689416259
hsa-miR-451a	-0.398435111166934	7.27360122407696	-1.26763959386113	0.20620276038297	0.332491868012184	-5.54461711587104
hsa-miR-126-5p	-0.210822324324111	7.85901367604058	-1.2649717707929	0.207155832980355	0.332491868012184	-5.54787962902185
hsa-miR-632	-0.100310801933903	0.344106210680825	-1.26364274044881	0.207631824402688	0.332491868012184	-5.54950238778087
hsa-miR-135a-5p	0.318729442931472	1.24066069086541	1.2629556433384	0.207878220716306	0.332491868012184	-5.55034068047976
hsa-miR-26b-3p	-0.158424189966993	5.12091389589113	-1.24362840325261	0.214896727858816	0.342783639274796	-5.5737366901457
hsa-miR-143-5p	-0.216347444956574	6.2636993510498	-1.23484778174371	0.218141510048667	0.347016440104519	-5.58424825349108
hsa-miR-1251-5p	-0.260158547551921	0.674565447668695	-1.22808451977279	0.220664853947172	0.350081808829702	-5.59229467909543
hsa-miR-194-5p	-0.180474181367114	7.33699958210207	-1.22403287496519	0.22218655958069	0.351545850333869	-5.59709414110753
hsa-miR-504-5p	-0.205389337025587	1.13668631333767	-1.21693984780493	0.224868723091395	0.354833173265185	-5.60545865559315
hsa-miR-133a-3p	0.227454824323029	1.89564546690338	1.20802621014881	0.228272243610088	0.359238088469495	-5.61590211391329
hsa-let-7b-5p	0.160904802583579	14.7804982666039	1.19889220376586	0.231798057575371	0.363811389830863	-5.62652514350874
hsa-miR-548o-3p	-0.103093869798867	0.445250954332487	-1.19373676558794	0.233805205082551	0.365106137911798	-5.63248587727428
hsa-miR-380-3p	0.0769993363909836	0.206916230184102	1.19357863723274	0.233866963977574	0.365106137911798	-5.63266830489316
hsa-miR-1248	0.166452876153761	0.489693086204252	1.18452154557996	0.237423758882026	0.369675720062996	-5.64307735423617
hsa-miR-140-3p	0.148328861398026	9.24747546109951	1.17760993470234	0.24016376272519	0.372952721480652	-5.65096799006987
hsa-let-7d-5p	-0.143570729094862	7.73595528047272	-1.17183987674593	0.242468334410475	0.375538027174008	-5.65752044141219
hsa-miR-33a-3p	-0.178803140862149	1.35007875451052	-1.16437043575394	0.245474830348584	0.379194014248997	-5.66595548602053
hsa-miR-1228-3p	0.135116183425205	0.76225270696035	1.15985013317722	0.247307011963945	0.381021564364398	-5.67103426300872
hsa-miR-3909	-0.0968283009069638	0.397439117654565	-1.15728598651784	0.24835059294053	0.381627743602333	-5.6739065283761
hsa-miR-143-3p	0.160644707962989	15.3612159352901	1.15120857564852	0.250836408574343	0.384041689536604	-5.68068913862
hsa-miR-181b-5p	-0.189866390906667	8.07095698557291	-1.15025020178947	0.251229997925138	0.384041689536604	-5.68175549708284
hsa-miR-3678-5p	-0.125512801593274	0.589247347479417	-1.14104966601148	0.255030591221977	0.388838849473508	-5.69194804030341
hsa-let-7f-5p	0.161897613790096	12.9983230204167	1.10664796732919	0.269597054570721	0.409983085577754	-5.72934189062979
hsa-miR-676-5p	-0.072711703122624	0.247731424932766	-1.09714491367176	0.27372022183354	0.415177700817281	-5.73947193018801
hsa-miR-3691-5p	-0.0634302706883747	0.151375315950234	-1.08566834984239	0.278757215198349	0.421728054952141	-5.75159046214138
hsa-miR-205-3p	0.191627246611819	1.18304589483897	1.07413052375195	0.283884705226557	0.428381290406141	-5.76364656818182
hsa-miR-425-5p	-0.236985047118566	8.10346454688353	-1.06959156398755	0.285919357449293	0.430345289289063	-5.76835447660374
hsa-miR-221-5p	0.141490894740612	1.14217332960004	1.06481747614215	0.28807008719024	0.432473506855935	-5.7732849709918
hsa-miR-585-3p	-0.106472447764576	0.459368451043426	-1.06170278188915	0.289479163563508	0.433480278091273	-5.77648993812669
hsa-miR-485-5p	0.0764135379680942	0.308809063024566	1.05875313482585	0.290817873719701	0.434376824105508	-5.77951650562078
hsa-miR-548t-5p	0.0689662886780194	0.200780955250567	1.04882490236979	0.295354603939901	0.439486403427881	-5.78964238827383
hsa-miR-3150b-3p	-0.204206126169199	1.43393136815089	-1.04799459335715	0.295736165850107	0.439486403427881	-5.79048494657077
hsa-miR-96-5p	-0.200541340388146	4.6368852342118	-1.04565681964301	0.296812254717145	0.439971700805465	-5.79285365939337
hsa-miR-296-5p	0.206458601227498	2.30539272314956	1.04199461322971	0.29850327917385	0.441363790617254	-5.79655380209955
hsa-miR-1304-5p	-0.0720155221134469	0.240838756953833	-1.03754741831657	0.300565461717376	0.442492826525978	-5.80102977902102
hsa-miR-1468-5p	0.173724913529198	2.7853633413262	1.03709773870061	0.300774510705051	0.442492826525978	-5.80148131340353
hsa-miR-2114-3p	-0.117807827448582	0.349281118985985	-1.03147715721173	0.303395655837867	0.445147093769518	-5.80710872159399
hsa-miR-219a-5p	-0.110543951104	0.670880059186377	-1.02932415753531	0.304403737838817	0.445147093769518	-5.80925631227813
hsa-miR-486-3p	-0.160135333102456	0.543549658836255	-1.02836465859955	0.304853716687132	0.445147093769518	-5.81021196875342
hsa-miR-374b-3p	-0.120052125931638	1.46985808675273	-1.02025061780594	0.308676740864299	0.44961103445991	-5.81825821198312
hsa-miR-503-5p	-0.210566297971062	3.3500140289964	-0.990957081509222	0.322743215364382	0.467042413034238	-5.84678134388029
hsa-miR-34a-5p	-0.134612020976238	6.97470988135575	-0.990819062591593	0.322810471457399	0.467042413034238	-5.84691378377932
hsa-miR-10a-3p	-0.193680010298726	1.5976268714004	-0.990366560220205	0.323031038657412	0.467042413034238	-5.84734786678582
hsa-miR-2277-3p	-0.0800806899438278	0.33374921727712	-0.988350961984053	0.324014720497242	0.467313614083246	-5.84927903116835
hsa-miR-1295a	0.144176937904384	0.972706475428961	0.984630541076798	0.325835567285015	0.46878793626545	-5.85283335916222
hsa-miR-545-5p	-0.104079092632556	0.653295473790825	-0.979378166087803	0.328417560088825	0.471347451765624	-5.85782862486827
hsa-miR-200b-5p	-0.187017533301147	4.07600059227951	-0.977570821835801	0.329309104856907	0.47147425500245	-5.85954137190167
hsa-miR-32-5p	-0.157655044717179	4.42721270706014	-0.97253281111175	0.331802628792254	0.473888426036626	-5.86429913176493
hsa-miR-30d-3p	-0.11656965611038	2.71976833519289	-0.951442554999196	0.342374024542896	0.487799884482233	-5.88395153989015
hsa-miR-517a-3p	0.118493282694245	0.386262560495549	0.939040399617884	0.348690663388336	0.494399563789741	-5.89530860674136
hsa-miR-517b-3p	0.118493282694245	0.386262560495549	0.939040399617884	0.348690663388336	0.494399563789741	-5.89530860674136
hsa-miR-675-3p	0.22224271493686	5.49395698772323	0.937395414220331	0.349534046988078	0.494401170077113	-5.89680386991235
hsa-miR-182-5p	0.160799646223603	14.8315725945409	0.933597868828471	0.351486020156001	0.495967052479742	-5.900245838663
hsa-miR-502-5p	-0.0910227205578423	0.548142802791443	-0.928113695773012	0.354317176458327	0.498763027772273	-5.90519204232167
hsa-miR-184	0.375538450833226	2.87217201388551	0.923747529594899	0.356581507759553	0.500749629317841	-5.90910923397475
hsa-miR-3613-3p	-0.0933276562662915	0.655666279800501	-0.921069641327299	0.357974814333289	0.501506482132793	-5.9115026846897
hsa-miR-374a-5p	-0.104133825711812	4.92325092935438	-0.912422611398315	0.362497369941208	0.50663322894164	-5.9191841634674
hsa-miR-362-3p	-0.124596559872224	1.06509024155107	-0.910088749529868	0.363724168469571	0.507140348911254	-5.92124509523075
hsa-miR-187-3p	0.344261268752259	3.51903042869012	0.899803870980392	0.36916151661454	0.513501920030177	-5.93026479935534
hsa-miR-101-5p	-0.138709594999143	3.16271752786983	-0.895184573385334	0.371620090407268	0.515699747208194	-5.93428274364571
hsa-miR-3199	0.0984755996704121	0.969395318327866	0.881874400480688	0.378761274929611	0.524369972603023	-5.94574533254647
hsa-miR-378c	-0.136318689320395	2.4887689414264	-0.873625202830696	0.383229520550067	0.528593292583393	-5.95276386762828
hsa-miR-23a-5p	-0.161824191260077	2.05134407131234	-0.872920279374474	0.383612849472786	0.528593292583393	-5.95336058829056
hsa-miR-22-5p	0.138084201250217	4.6605739463965	0.861516507319453	0.389846869348781	0.53592532156378	-5.96294745135285
hsa-miR-3913-5p	-0.0992302281988602	1.90756768232604	-0.858240912045318	0.391648916132113	0.537144658340071	-5.96567800999556
hsa-miR-658	-0.0589933868137636	0.277533815550196	-0.855520942844082	0.393149148868289	0.537945338894372	-5.96793754195715
hsa-miR-3605-3p	-0.140034468224003	2.34244731553583	-0.851773193865019	0.395221997924185	0.539523983212783	-5.97103919748914
hsa-miR-582-3p	0.176246443767863	6.88959838103426	0.849973788916586	0.396219592196525	0.539630859905708	-5.9725235866155
hsa-miR-223-5p	0.166469849432552	1.780090980235	0.84069557230689	0.401387701492722	0.545404122167193	-5.98012799052831
hsa-miR-150-5p	0.276443162528397	9.34574268077339	0.820429417493973	0.412816997073455	0.559638746609972	-5.99644961423298
hsa-miR-323b-3p	0.171148310949066	2.35646635580742	0.813585985225648	0.41671983235554	0.563627976020051	-6.00187165986033
hsa-miR-28-3p	0.076146362782044	12.1255700159778	0.810880969694254	0.418268533953558	0.564422136622387	-6.00400239148874
hsa-miR-548e-3p	-0.0676680048217523	0.366623861455897	-0.805972626521056	0.421087399995452	0.566922715131492	-6.00785066247142
hsa-miR-196b-5p	0.18482884463449	8.46838984543371	0.793138984386356	0.428510592735163	0.575596608548148	-6.01780279722102
hsa-miR-2110	-0.0836332915865372	0.878114656240037	-0.777032825920953	0.43793424306567	0.586911873697599	-6.03006789425658
hsa-miR-3607-5p	-0.0794359089867389	0.454404370905613	-0.77223222607813	0.440766096285492	0.58936150004461	-6.03367521470261
hsa-miR-628-3p	-0.0759584348128405	0.525110404197942	-0.767102967422494	0.443803465941353	0.590945729105985	-6.0375049267382
hsa-miR-145-5p	0.135233564645192	10.7317952300315	0.766831863753041	0.443964338221021	0.590945729105985	-6.03770663731166
hsa-miR-424-5p	0.181902226742711	7.16234310288678	0.76129215131203	0.447258921342647	0.593984133095325	-6.0418128436689
hsa-miR-483-5p	0.137852308157057	1.53775007776392	0.757105828940484	0.44975787082858	0.595954560217554	-6.04489622734924
hsa-miR-183-5p	-0.135302015687179	13.3615339593471	-0.75508111703892	0.450969338611836	0.596213967939522	-6.04638143477876
hsa-miR-452-3p	-0.171725719730722	1.97175928887012	-0.745920085539556	0.456473935577022	0.601377256818848	-6.05305196061384
hsa-miR-570-3p	-0.0706065166677374	0.416824250632011	-0.745174213247579	0.456923776049755	0.601377256818848	-6.05359149435985
hsa-miR-363-3p	0.212418209321586	3.62846458328203	0.739112178254838	0.460589113478227	0.604101669119864	-6.05795660195946
hsa-miR-181a-5p	-0.106423385195622	10.2717221245961	-0.738348488262762	0.46105204048671	0.604101669119864	-6.05850399797356
hsa-miR-224-5p	-0.246989363348062	4.51965807742371	-0.733063696472676	0.464262692643379	0.606073644205748	-6.0622765865621
hsa-miR-3158-3p	-0.0501467891143202	0.222490967397254	-0.73247347465665	0.464622044110028	0.606073644205748	-6.06269624665439
hsa-miR-487a-3p	0.0757212328992604	0.462313256210351	0.730609213922046	0.465758105496488	0.606208443295872	-6.06401956573659
hsa-miR-92b-3p	-0.140474735809339	6.68815174140515	-0.719435804285428	0.472599519166893	0.613752030422492	-6.07188050732633
hsa-miR-296-3p	-0.109351871110295	0.819005849929613	-0.716803108753829	0.474219573142956	0.614496444668686	-6.07371516068222
hsa-miR-582-5p	-0.139948728432355	2.62391158748614	-0.714188891883378	0.475831290462578	0.61522680066417	-6.07553031181149
hsa-miR-146a-3p	-0.165828186437937	0.896080217212991	-0.709434365498083	0.478770284605664	0.617666279260493	-6.07881463944853
hsa-miR-219a-1-3p	-0.0826630729992344	1.29353214283602	-0.705497334857274	0.48121147988256	0.619454251515488	-6.08151772846558
hsa-miR-374b-5p	-0.0823631204754696	5.76554822154413	-0.695149106112695	0.487660402235821	0.626382179677083	-6.08855120481542
hsa-miR-1228-5p	-0.0786281549964516	0.671139269373806	-0.691698114172317	0.489821421982356	0.627784224243762	-6.09087376356801
hsa-miR-3653-3p	0.112189138104794	3.08538206722013	0.683335735815681	0.49507940619685	0.633140765659153	-6.09645400646153
hsa-miR-885-5p	0.149559394895876	0.934274587117661	0.665566873827979	0.506351892712039	0.646149045699928	-6.10808681093281
hsa-miR-424-3p	0.118900577386018	2.03351048804726	0.66171518983486	0.508813179745068	0.647881424100553	-6.11056815069224
hsa-miR-29a-5p	0.0841701111335249	2.95475018501714	0.659727478519784	0.510085823123928	0.648096056653129	-6.11184306643841
hsa-miR-320d	0.0851465691871965	1.02680693198258	0.649222442382039	0.516839466932981	0.654894919143274	-6.11851752868002
hsa-miR-639	-0.0585674686561881	0.501153649485124	-0.647938312331358	0.517668215472707	0.654894919143274	-6.11932609086848
hsa-miR-3130-3p	-0.0399340858744336	0.205713877896566	-0.635560876988844	0.525691673471358	0.663615080274596	-6.12703785735701
hsa-miR-548s	0.0660960282961349	0.438142255846451	0.627910033763375	0.530683018247808	0.668478394230608	-6.13173060162392
hsa-miR-372-3p	0.0743464145297844	0.453143472612574	0.616670141168775	0.53805948623659	0.676318883128219	-6.1385220166956
hsa-miR-23b-3p	-0.0891496226184412	9.52835191938836	-0.613883667141748	0.539896161241836	0.67717745010461	-6.14018676162894
hsa-miR-30c-1-3p	0.065598855705902	0.950331653829977	0.609573422346533	0.542743421102265	0.679297202957419	-6.14274706362814
hsa-let-7g-5p	-0.0722162174150096	9.17671115885877	-0.595264080547805	0.552249554354152	0.689724443416782	-6.15111793071282
hsa-miR-556-5p	-0.055130598985715	0.360945928341587	-0.589227454957531	0.556284398807951	0.693288624416704	-6.15458987002127
hsa-miR-142-3p	-0.141226898204446	11.0858363902176	-0.586090049433281	0.558387121920304	0.694434831710208	-6.15638040280055
hsa-miR-216a-5p	0.0619828047822676	0.347810179518794	0.572354332977088	0.567638456643154	0.704447725263279	-6.16410724236582
hsa-miR-32-3p	-0.063370271170789	0.834090431544856	-0.569350017450213	0.569671736267061	0.705011512505268	-6.16577292905159
hsa-miR-653-5p	0.110236810705547	3.88880309360462	0.568135295175495	0.570494835502559	0.705011512505268	-6.16644392758027
hsa-miR-543	0.0675402057825901	0.725379438006083	0.554129687474856	0.580026031389666	0.715284202575071	-6.17407723407813
hsa-miR-3922-3p	0.0500005193775735	0.594775591975892	0.552092327198193	0.58141874643965	0.715498541216089	-6.17517180237104
hsa-miR-338-5p	-0.0931417683021913	1.63567131274948	-0.548573495135514	0.583827878080859	0.716960176639047	-6.1770528192223
hsa-miR-190a-5p	0.0718599643488362	2.17672597096718	0.542096351658671	0.588274578351816	0.720912687875817	-6.18048386157716
hsa-miR-489-3p	0.0620934070797632	0.382993758227065	0.538818260957055	0.590531046644737	0.72217025912596	-6.18220482595475
hsa-miR-27a-5p	0.110179631012742	3.77873614606586	0.535245026599596	0.592995233962839	0.723676096333028	-6.18406887806012
hsa-let-7e-3p	-0.0762032061439886	4.05003114774797	-0.525964517373607	0.599417342553318	0.727750160494527	-6.18885245630186
hsa-miR-2116-3p	0.0514876853093356	0.585380518804967	0.525745408290972	0.599569348428079	0.727750160494527	-6.18896438618265
hsa-miR-20b-3p	-0.120859771252073	1.58604021807976	-0.524830262456529	0.600204416300638	0.727750160494527	-6.18943137715889
hsa-let-7a-5p	0.0534990895576613	15.177396733468	0.522852528359052	0.601577914993284	0.727750160494527	-6.19043782550667
hsa-miR-222-3p	0.0870196058724373	5.38858142260212	0.52147920486423	0.602532500852368	0.727750160494527	-6.19113446565541
hsa-miR-497-5p	0.0749639044510531	4.94900726233088	0.505012108783265	0.614031697951337	0.740116235518346	-6.19934529890131
hsa-miR-374a-3p	0.0597077796280221	9.41326658141439	0.502020256914407	0.61613135857483	0.741125220252921	-6.20080888318701
hsa-miR-27a-3p	0.0647960906498444	9.82849664880805	0.490504995774903	0.624242107722171	0.74776275253623	-6.20636106354711
hsa-miR-133b	0.056191747411265	0.413443262520666	0.487848838850842	0.626119538014503	0.74776275253623	-6.20762350566793
hsa-miR-30e-5p	-0.0565557500439162	12.6219638063413	-0.487540084318207	0.626337931173564	0.74776275253623	-6.20776980952139
hsa-miR-765	0.0365574229361711	0.249509739306033	0.486964811041785	0.626744930575512	0.74776275253623	-6.20804215719105
hsa-miR-664a-3p	0.0846780141964043	5.20117762940275	0.484291523087591	0.628637751349894	0.74849971611032	-6.2093035434681
hsa-miR-491-3p	-0.0666030822518134	0.952318626524595	-0.482122652743858	0.630175227573383	0.748811454626672	-6.21032182982114
hsa-let-7f-2-3p	-0.0488096435644171	0.632152546904303	-0.46526536002769	0.642179670802694	0.761534276285215	-6.21808083878642
hsa-miR-23a-3p	-0.0529050194510514	11.6245698012604	-0.457839225073227	0.647498234663507	0.766293273684433	-6.22141146882711
hsa-miR-3136-5p	-0.0438584019742336	0.59429467643037	-0.449280754204264	0.653650301757748	0.77092355521683	-6.22518360809907
hsa-miR-1296-5p	-0.071957988547577	2.9340907760767	-0.448743405376544	0.654037360303205	0.77092355521683	-6.22541807369402
hsa-miR-29c-3p	-0.0703120923381828	10.5477691632969	-0.442741644932188	0.658366842354194	0.774471616156136	-6.22801783316977
hsa-miR-145-3p	0.0620874735447678	5.14008501352418	0.440524301667789	0.659969295326611	0.774803952713441	-6.22896947154414
hsa-miR-3065-3p	-0.120307879245749	4.59067358323864	-0.435004582780527	0.663965155244068	0.77662796794476	-6.23131770648492
hsa-miR-34a-3p	0.0448198641244008	0.643088769384053	0.434723270816963	0.664169062876098	0.77662796794476	-6.23143659245527
hsa-miR-1275	-0.0347865164495828	0.309426194320509	-0.429000333536536	0.668322721400447	0.779931287200919	-6.23383850851671
hsa-miR-129-5p	-0.0813634883413927	1.46726315280227	-0.420834529996887	0.674267104169529	0.784529745167083	-6.23721067520256
hsa-miR-186-3p	0.032387193774671	0.337956995280406	0.418566912543962	0.675921497314603	0.784529745167083	-6.23813563665097
hsa-miR-520a-3p	0.0422106952714623	0.361248799022565	0.418085865443789	0.676272659377418	0.784529745167083	-6.23833121430046
hsa-miR-129-2-3p	-0.0352416201446917	0.300060290095666	-0.404415873011503	0.686281058280053	0.794569982663494	-6.24379511434129
hsa-miR-508-3p	-0.10578610229952	2.55965488642247	-0.399422437746233	0.689950938678854	0.797037537375542	-6.24574576973831
hsa-miR-224-3p	-0.0791995753021352	1.53461728646075	-0.397823054213539	0.691127949785606	0.797037537375542	-6.24636544227003
hsa-miR-483-3p	-0.092902916597601	2.45011624738122	-0.389225403240553	0.697467914861499	0.802771894164118	-6.24965400876338
hsa-miR-192-3p	-0.0524609766576027	1.16480882752111	-0.381842435145091	0.702929202116738	0.807474445484394	-6.25242070192904
hsa-miR-2355-5p	-0.0512375637488578	5.44282908631906	-0.37761214002299	0.706065402001883	0.808843532351941	-6.25398211753135
hsa-miR-512-3p	-0.0526835820835811	0.534561170835764	-0.376518668232735	0.706876886024779	0.808843532351941	-6.2543828958546
hsa-miR-140-5p	0.0509040976525368	5.43202880721631	0.370929415989986	0.711029986174464	0.812012844133094	-6.25641333298662
hsa-miR-1538	-0.0269499528944778	0.283326574930473	-0.356378097818658	0.721882657823996	0.821626887541408	-6.26155719746725
hsa-miR-3651	0.0515051913592245	0.921510156279568	0.354666415803342	0.72316302742483	0.821626887541408	-6.26214875967175
hsa-miR-577	-0.105625128296249	1.91703670995689	-0.354018971498123	0.723647531275823	0.821626887541408	-6.26237177671753
hsa-miR-139-3p	0.064623677095422	3.29162893093435	0.350552237006288	0.7262436948666	0.822982719858483	-6.26355899465732
hsa-miR-511-5p	0.0746606753562613	3.17772922783972	0.340422412784639	0.733847761612498	0.82999737199718	-6.26696118141671
hsa-miR-3917	0.0406374356946739	1.00837868845489	0.335842736294775	0.737294244043345	0.832272196421687	-6.26846659460869
hsa-miR-516a-5p	0.074423409410517	0.71873535701487	0.333983780619897	0.738694743331685	0.832272196421687	-6.26907185114596
hsa-miR-26a-2-3p	-0.0483715181669191	2.43549298877675	-0.331324903164694	0.740699403833851	0.832932088219293	-6.26993172066181
hsa-miR-574-3p	-0.0473524377173939	6.86558379679381	-0.327522979378507	0.743568942081182	0.834295217298627	-6.27114931814527
hsa-miR-24-3p	-0.0434576446607799	10.2838678335015	-0.323599406143103	0.746534059336256	0.834295217298627	-6.27239115479751
hsa-miR-146b-5p	0.0546391290854213	8.7934752626335	0.322290729073147	0.747523893994256	0.834295217298627	-6.27280203434444
hsa-miR-320e	0.0233642192439634	0.237890291676556	0.322194444741927	0.747596736454988	0.834295217298627	-6.27283219861357
hsa-miR-150-3p	0.0728658866361722	1.77503648584679	0.311572467855942	0.755646426433074	0.841678277639875	-6.27610459388127
hsa-miR-934	0.0619698264681743	0.922313413535586	0.306547973703419	0.759463539933122	0.844327837008983	-6.27761434662288
hsa-miR-676-3p	-0.0300282097025776	0.716374269106178	-0.286766384794227	0.774548203222955	0.85947031246101	-6.28331993965408
hsa-miR-21-5p	-0.0358894030122627	17.336416282446	-0.281925653686552	0.778252884586865	0.861951779721678	-6.28465825023121
hsa-miR-455-3p	-0.0559932588252101	7.5242359759275	-0.270526335674834	0.786996868453422	0.86808010567618	-6.28771986811363
hsa-miR-342-3p	0.055215859551895	8.3935216222807	0.270399716756724	0.787094147236064	0.86808010567618	-6.28775316627406
hsa-miR-1249-3p	-0.0371145445579562	1.85010520790613	-0.268931163432576	0.788222651320961	0.86808010567618	-6.28813822732025
hsa-miR-1287-5p	-0.0402800311936682	4.95444514799686	-0.265570954596971	0.790806470710657	0.869294753384186	-6.28901140532423
hsa-miR-146a-5p	0.0583708045079208	6.77756908537478	0.262144930965537	0.793443282476292	0.870563003389875	-6.28989038959199
hsa-miR-100-3p	-0.0182791549858375	0.227226494013275	-0.256414820159491	0.797858718447739	0.873774380091087	-6.29133502095082
hsa-miR-181a-3p	-0.0336921408980251	7.58734707842807	-0.24965445303133	0.803076407686413	0.87785074732202	-6.29299836335407
hsa-miR-26a-5p	0.0278370952961673	10.7585709610637	0.24408423401256	0.807382193494093	0.880917002938722	-6.29433550316644
hsa-miR-139-5p	-0.0461730094111914	5.69306659736054	-0.233328025475085	0.815713289846082	0.888355660741466	-6.29683221151764
hsa-miR-1976	0.0270468626838678	3.40101364657441	0.224814011526784	0.822322670106726	0.89250708833718	-6.29872873529232
hsa-miR-1291	-0.0261208153689034	0.688350241256703	-0.224500673406519	0.822566158075663	0.89250708833718	-6.29879718814564
hsa-let-7b-3p	-0.034175619101231	5.65851079314377	-0.216260675158366	0.828975378576615	0.895870906316453	-6.30056307140043
hsa-miR-335-5p	0.0519149925332507	4.07173680326006	0.215314224429141	0.82971228796784	0.895870906316453	-6.30076167607694
hsa-miR-29b-1-5p	0.0341850999898101	2.70008330169304	0.214630247325023	0.830244928511329	0.895870906316453	-6.30090466088489
hsa-miR-643	0.0149457387588564	0.331985316022616	0.191407288254938	0.848374614612781	0.913423576870887	-6.30548955307891
hsa-miR-26a-1-3p	0.0404129096322903	2.34832222052441	0.189810893409647	0.849623974397792	0.913423576870887	-6.30578546948313
hsa-miR-142-5p	0.0463085713371232	5.73072287850577	0.182802737842926	0.855113106943735	0.917644229937793	-6.30705522676569
hsa-miR-1288-3p	-0.015000821947283	0.423132915126255	-0.180247616472717	0.857116175386163	0.918115319254886	-6.30750629274216
hsa-miR-1284	-0.0123548479090499	0.354490829334762	-0.164779929641367	0.869261278639011	0.928314936953735	-6.31010134963286
hsa-miR-27b-5p	-0.020951600178166	3.25592578256469	-0.164093438534889	0.869801048253074	0.928314936953735	-6.31021113305316
hsa-let-7i-5p	0.0139795513693688	8.84129780358364	0.155298661692987	0.876721461900976	0.933448425289821	-6.31157705244867
hsa-miR-23b-5p	-0.0163786921394177	0.609933224092216	-0.153940074310255	0.877791364156697	0.933448425289821	-6.31178134883005
hsa-miR-200a-3p	-0.0328395050108181	7.4795376373173	-0.147134762301084	0.883153964203246	0.937452761279033	-6.31277768088298
hsa-miR-26b-5p	-0.0228966751980426	9.44009489225803	-0.140931173862731	0.888047111634695	0.94094522478261	-6.31364668173825
hsa-miR-320a	0.0191446585468462	8.82529745355428	0.129236641826884	0.897282839249938	0.947064551176819	-6.31518308979119
hsa-miR-27b-3p	0.0182472743447981	9.06465825385208	0.129174918626345	0.897331623307985	0.947064551176819	-6.31519084607281
hsa-miR-24-1-5p	-0.021007428613836	3.29310615618298	-0.127491093861555	0.898662615000831	0.947064551176819	-6.31540101034318
hsa-miR-342-5p	0.0249386459085619	4.58841990174673	0.125293712809964	0.900399982085364	0.94719496323317	-6.31567112672796
hsa-miR-551b-3p	0.0189519788097645	1.5950277420802	0.108970331908781	0.913320604150899	0.959068326720175	-6.31753070551602
hsa-miR-551a	0.0108812928351702	0.402196766713737	0.102683794637304	0.918303003525703	0.961750039542791	-6.31817776180613
hsa-miR-519a-5p	0.0249574173713425	0.921959705074386	0.101613958114101	0.919151230295581	0.961750039542791	-6.31828405032127
hsa-miR-320c	0.0110518322287007	0.92064708194083	0.0940432967964928	0.925156268436669	0.965987624974463	-6.31900438902872
hsa-miR-10a-5p	-0.0190836660460132	14.5537523351621	-0.0923595753830818	0.92649238988181	0.965987624974463	-6.31915701609398
hsa-miR-526b-5p	-0.0140575470460115	0.946329911751338	-0.0784553158417115	0.937533778915637	0.97487840852452	-6.32031202390165
hsa-miR-30b-5p	-0.0130953048339233	8.71991994641798	-0.0774391372373524	0.938341227966531	0.97487840852452	-6.32038906358529
hsa-miR-429	-0.0169979463384138	6.09373794579107	-0.0738552269225139	0.941189484118343	0.97610994200966	-6.32065275400078
hsa-miR-376b-3p	0.00854920623222988	0.706660568176502	0.0696730120760832	0.944514188209807	0.977830385324792	-6.32094467091814
hsa-miR-155-5p	0.0152723727229809	8.2165174050074	0.0672373458042202	0.946450903739227	0.978110352984025	-6.3211068409349
hsa-miR-548q	0.00449754927546397	0.276308119442073	0.0649916595818776	0.948236839509983	0.978233786981301	-6.32125124947937
hsa-miR-628-5p	0.0151365653428632	4.93799785728103	0.0596514563352029	0.952484798958638	0.980892240331088	-6.32157495052467
hsa-miR-3170	0.00813342374846027	1.59965684432788	0.0537923563216483	0.957147083300782	0.98111377814585	-6.32189819494213
hsa-miR-200a-5p	-0.0103399451629489	8.91925628914889	-0.0495223351132113	0.960545822760489	0.98111377814585	-6.32211273702613
hsa-miR-3607-3p	0.00956657210473288	6.38492363307945	0.0488921175928898	0.961047509397002	0.98111377814585	-6.32214289972666
hsa-miR-3117-3p	-0.00425662768085677	0.369687068390926	-0.0479519889881394	0.961795930519219	0.98111377814585	-6.32218717706234
hsa-miR-548j-5p	-0.00369744593551036	0.334833346945125	-0.0475687216970012	0.962101053149284	0.98111377814585	-6.32220498117944
hsa-miR-155-3p	-0.00631165924136712	0.745850859271412	-0.046780801647339	0.962728341076678	0.98111377814585	-6.32224113407694
hsa-miR-625-3p	-0.00706290376573993	7.71867401655921	-0.0444753747811429	0.964563895836369	0.981280774447052	-6.32234344809523
hsa-miR-3690	0.00431695300617652	0.545638065738908	0.0371344626439766	0.970409858747871	0.98480626954855	-6.3226347979776
hsa-miR-452-5p	0.00933981514403381	5.15399436707822	0.034335310207394	0.972639413003899	0.98480626954855	-6.32273208883594
hsa-miR-30d-5p	-0.00458164200990119	12.5698397257811	-0.0338042751167201	0.973062412841838	0.98480626954855	-6.32274968613512
hsa-miR-24-2-5p	0.00434069133515536	4.8976113955484	0.0266222134657419	0.978784035914527	0.988422038241595	-6.32296074337517
hsa-miR-584-5p	0.00463023144690933	5.2946783681078	0.0250925889139641	0.980002770454188	0.988422038241595	-6.32299921353411
hsa-miR-28-5p	0.0011714138275174	6.56074425423568	0.0112522775702752	0.9910318809931	0.997603371313584	-6.32324384581661
hsa-miR-1271-5p	-0.00133306682181944	2.32909635310262	-0.00940403996313465	0.992504887303463	0.997603371313584	-6.32326241257383
hsa-miR-200b-3p	0.00123972279999229	8.72875830708517	0.00585156144525978	0.995336205448105	0.998739064270149	-6.32328876898278
hsa-let-7i-3p	-0.00021815549427906	6.58964976905022	-0.00123479057111964	0.999015845406557	0.999973292095462	-6.32330467958331
hsa-miR-190b	-8.02896389373586e-06	3.13518462674076	-3.35096340625365e-05	0.999973292095462	0.999973292095462	-6.32330542053895
