# Supplementary material for: miRNA-Based Breast Cancer Subtyping Using AHALA Multi-Stage Classification Approach
Source: Cancers (Basel). 2026 Feb 10;18(4):586. doi: 10.3390/cancers18040586 (PMC12939616; doi:10.3390/cancers18040586)
Supplement: Supplementary file 1 [file cancers-18-00586-s001.zip › Supplementary File S3 The outcome of the differential expression analysis/Supplementary File S3 b/significant_genes_BasalLike_vs_Controldata.csv]

	gene
1	hsa-miR-139-3p
2	hsa-miR-183-5p
3	hsa-miR-1301-3p
4	hsa-miR-139-5p
5	hsa-miR-10b-5p
6	hsa-miR-210-3p
7	hsa-miR-21-5p
8	hsa-miR-106b-5p
9	hsa-miR-96-5p
10	hsa-miR-141-3p
11	hsa-miR-10b-3p
12	hsa-miR-130b-5p
13	hsa-miR-429
14	hsa-miR-200a-5p
15	hsa-miR-671-5p
16	hsa-miR-145-5p
17	hsa-miR-18a-5p
18	hsa-miR-93-5p
19	hsa-miR-130b-3p
20	hsa-miR-33a-5p
21	hsa-miR-1307-3p
22	hsa-miR-93-3p
23	hsa-miR-877-5p
24	hsa-miR-21-3p
25	hsa-miR-204-5p
26	hsa-miR-200a-3p
27	hsa-let-7g-3p
28	hsa-miR-590-5p
29	hsa-miR-455-3p
30	hsa-miR-128-3p
31	hsa-miR-17-5p
32	hsa-miR-200c-5p
33	hsa-miR-125b-5p
34	hsa-miR-590-3p
35	hsa-miR-182-5p
36	hsa-miR-301a-3p
37	hsa-let-7c-5p
38	hsa-miR-940
39	hsa-miR-195-5p
40	hsa-miR-15b-3p
41	hsa-miR-19a-3p
42	hsa-miR-142-3p
43	hsa-miR-145-3p
44	hsa-miR-99a-5p
45	hsa-miR-17-3p
46	hsa-miR-141-5p
47	hsa-miR-577
48	hsa-miR-301b-3p
49	hsa-miR-151a-5p
50	hsa-miR-143-3p
51	hsa-miR-337-3p
52	hsa-miR-200b-3p
53	hsa-miR-135b-5p
54	hsa-miR-3200-3p
55	hsa-miR-200c-3p
56	hsa-miR-934
57	hsa-miR-18a-3p
58	hsa-miR-1277-3p
59	hsa-miR-629-3p
60	hsa-miR-185-3p
61	hsa-miR-486-5p
62	hsa-miR-183-3p
63	hsa-miR-769-5p
64	hsa-miR-99b-3p
65	hsa-miR-148b-5p
66	hsa-miR-195-3p
67	hsa-miR-324-3p
68	hsa-miR-335-5p
69	hsa-miR-937-3p
70	hsa-miR-32-5p
71	hsa-miR-16-1-3p
72	hsa-miR-155-3p
73	hsa-miR-592
74	hsa-miR-3677-3p
75	hsa-miR-340-3p
76	hsa-miR-200b-5p
77	hsa-miR-100-5p
78	hsa-miR-377-5p
79	hsa-miR-192-5p
80	hsa-miR-106b-3p
81	hsa-miR-188-5p
82	hsa-miR-188-3p
83	hsa-miR-148b-3p
84	hsa-miR-199b-5p
85	hsa-miR-125b-2-3p
86	hsa-miR-345-5p
87	hsa-miR-330-5p
88	hsa-miR-106a-5p
89	hsa-miR-331-3p
90	hsa-miR-33b-5p
91	hsa-miR-3682-3p
92	hsa-miR-99a-3p
93	hsa-miR-19b-1-5p
94	hsa-miR-181c-3p
95	hsa-miR-98-5p
96	hsa-miR-30e-5p
97	hsa-miR-3613-5p
98	hsa-miR-495-3p
99	hsa-miR-454-3p
100	hsa-miR-3664-5p
101	hsa-miR-381-3p
102	hsa-miR-181b-5p
103	hsa-miR-505-3p
104	hsa-miR-760
105	hsa-miR-29a-5p
106	hsa-miR-365a-3p
107	hsa-miR-133a-3p
108	hsa-miR-766-3p
109	hsa-miR-20a-5p
110	hsa-miR-379-5p
111	hsa-let-7d-5p
112	hsa-miR-769-3p
113	hsa-miR-497-5p
114	hsa-miR-191-3p
115	hsa-miR-148a-3p
116	hsa-miR-425-3p
117	hsa-miR-483-3p
118	hsa-miR-140-3p
119	hsa-miR-455-5p
120	hsa-miR-744-3p
121	hsa-miR-942-5p
122	hsa-miR-92b-3p
123	hsa-miR-3610
124	hsa-miR-155-5p
125	hsa-miR-324-5p
126	hsa-miR-1-3p
127	hsa-miR-939-5p
128	hsa-miR-451a
129	hsa-miR-501-5p
130	hsa-miR-10a-5p
131	hsa-miR-144-5p
132	hsa-miR-203a-3p
133	hsa-miR-3170
134	hsa-miR-433-3p
135	hsa-miR-432-5p
136	hsa-miR-9-5p
137	hsa-miR-142-5p
138	hsa-miR-503-5p
139	hsa-miR-383-5p
140	hsa-miR-15a-5p
141	hsa-miR-576-5p
142	hsa-miR-127-3p
143	hsa-miR-16-5p
144	hsa-miR-3928-3p
145	hsa-miR-483-5p
146	hsa-miR-218-5p
147	hsa-miR-1258
148	hsa-miR-299-5p
149	hsa-miR-369-5p
150	hsa-miR-126-5p
151	hsa-miR-376c-3p
152	hsa-miR-3127-5p
153	hsa-miR-487b-3p
154	hsa-miR-655-3p
155	hsa-miR-651-5p
156	hsa-miR-187-3p
157	hsa-miR-16-2-3p
158	hsa-miR-616-5p
159	hsa-miR-3615
160	hsa-miR-431-3p
161	hsa-miR-105-5p
162	hsa-miR-501-3p
163	hsa-miR-4326
164	hsa-miR-9-3p
165	hsa-miR-494-3p
166	hsa-miR-296-5p
167	hsa-miR-411-5p
168	hsa-miR-519a-5p
169	hsa-miR-484
170	hsa-miR-1180-3p
171	hsa-miR-20b-3p
172	hsa-miR-767-5p
173	hsa-miR-181d-5p
174	hsa-miR-654-3p
175	hsa-miR-30a-3p
176	hsa-miR-335-3p
177	hsa-miR-1247-5p
178	hsa-miR-758-3p
179	hsa-miR-30c-2-3p
180	hsa-miR-7-5p
181	hsa-miR-15b-5p
182	hsa-miR-154-5p
183	hsa-miR-378a-5p
184	hsa-miR-27a-5p
185	hsa-miR-20b-5p
186	hsa-miR-1269a
187	hsa-miR-146a-3p
188	hsa-miR-410-3p
189	hsa-miR-146a-5p
190	hsa-miR-3614-5p
191	hsa-miR-196a-5p
192	hsa-miR-3065-5p
193	hsa-miR-885-5p
194	hsa-miR-511-5p
195	hsa-miR-615-3p
196	hsa-miR-3065-3p
197	hsa-miR-675-3p
198	hsa-miR-628-5p
199	hsa-miR-135a-5p
200	hsa-miR-452-5p
201	hsa-miR-205-5p
