# Supplementary material for: miRNA-Based Breast Cancer Subtyping Using AHALA Multi-Stage Classification Approach
Source: Cancers (Basel). 2026 Feb 10;18(4):586. doi: 10.3390/cancers18040586 (PMC12939616; doi:10.3390/cancers18040586)
Supplement: Supplementary file 1 [file cancers-18-00586-s001.zip › Supplementary File S3 The outcome of the differential expression analysis/Supplementary File S3 b/significant_genes_BasalLike_vs_HER2Enriched.csv]

	gene
1	hsa-miR-934
2	hsa-miR-135b-5p
3	hsa-miR-577
4	hsa-miR-505-5p
5	hsa-miR-455-5p
6	hsa-miR-505-3p
7	hsa-miR-17-3p
8	hsa-miR-455-3p
9	hsa-miR-17-5p
10	hsa-miR-18a-5p
11	hsa-miR-92a-3p
12	hsa-miR-18a-3p
13	hsa-miR-548b-3p
14	hsa-miR-20a-5p
15	hsa-miR-20a-3p
16	hsa-miR-19b-1-5p
17	hsa-miR-197-3p
18	hsa-miR-19b-3p
19	hsa-miR-19a-3p
20	hsa-miR-190b
21	hsa-miR-1468-5p
22	hsa-miR-200b-5p
23	hsa-miR-584-5p
24	hsa-miR-937-3p
25	hsa-miR-516a-5p
26	hsa-miR-3150b-3p
27	hsa-miR-9-3p
28	hsa-miR-375
29	hsa-miR-449a
30	hsa-miR-200a-3p
31	hsa-miR-184
32	hsa-miR-200b-3p
33	hsa-miR-30c-2-3p
34	hsa-miR-429
35	hsa-miR-519a-5p
36	hsa-miR-223-3p
37	hsa-miR-10a-5p
38	hsa-miR-9-5p
39	hsa-miR-146a-5p
40	hsa-miR-451a
41	hsa-miR-486-5p
