# Supplementary material for: miRNA-Based Breast Cancer Subtyping Using AHALA Multi-Stage Classification Approach
Source: Cancers (Basel). 2026 Feb 10;18(4):586. doi: 10.3390/cancers18040586 (PMC12939616; doi:10.3390/cancers18040586)
Supplement: Supplementary file 1 [file cancers-18-00586-s001.zip › Supplementary File S3 The outcome of the differential expression analysis/Supplementary File S3 b/significant_genes_BasalLike_vs_LuminalA.csv]

	gene
1	hsa-miR-934
2	hsa-miR-505-3p
3	hsa-miR-18a-5p
4	hsa-miR-577
5	hsa-miR-18a-3p
6	hsa-miR-106b-3p
7	hsa-miR-505-5p
8	hsa-miR-17-5p
9	hsa-miR-135b-5p
10	hsa-miR-190b
11	hsa-miR-17-3p
12	hsa-miR-877-5p
13	hsa-miR-106b-5p
14	hsa-miR-197-3p
15	hsa-miR-590-5p
16	hsa-miR-3200-3p
17	hsa-miR-942-5p
18	hsa-miR-93-3p
19	hsa-miR-455-3p
20	hsa-miR-92a-3p
21	hsa-miR-584-5p
22	hsa-miR-151a-5p
23	hsa-miR-455-5p
24	hsa-miR-130b-5p
25	hsa-miR-93-5p
26	hsa-let-7d-3p
27	hsa-miR-1301-3p
28	hsa-miR-1307-3p
29	hsa-miR-548b-3p
30	hsa-miR-130b-3p
31	hsa-miR-20a-5p
32	hsa-miR-3682-3p
33	hsa-miR-19a-3p
34	hsa-miR-301b-3p
35	hsa-miR-186-5p
36	hsa-miR-532-3p
37	hsa-miR-15b-3p
38	hsa-miR-501-5p
39	hsa-miR-576-5p
40	hsa-miR-185-3p
41	hsa-miR-378a-3p
42	hsa-miR-9-5p
43	hsa-miR-188-5p
44	hsa-miR-937-3p
45	hsa-miR-671-5p
46	hsa-miR-301a-3p
47	hsa-miR-188-3p
48	hsa-miR-33a-5p
49	hsa-miR-20a-3p
50	hsa-miR-9-3p
51	hsa-miR-324-3p
52	hsa-miR-340-3p
53	hsa-miR-19b-1-5p
54	hsa-miR-766-3p
55	hsa-miR-324-5p
56	hsa-miR-378a-5p
57	hsa-miR-744-3p
58	hsa-miR-452-3p
59	hsa-miR-10b-5p
60	hsa-miR-210-3p
61	hsa-miR-590-3p
62	hsa-miR-501-3p
63	hsa-miR-224-5p
64	hsa-miR-16-2-3p
65	hsa-miR-19b-3p
66	hsa-miR-29b-2-5p
67	hsa-miR-106a-5p
68	hsa-miR-452-5p
69	hsa-miR-519a-5p
70	hsa-miR-345-5p
71	hsa-miR-105-5p
72	hsa-miR-15b-5p
73	hsa-miR-1468-5p
74	hsa-miR-10a-5p
75	hsa-miR-449a
76	hsa-miR-767-5p
77	hsa-miR-940
78	hsa-miR-146a-5p
79	hsa-miR-516a-5p
80	hsa-miR-3677-3p
81	hsa-miR-135a-5p
82	hsa-miR-375
83	hsa-miR-155-5p
84	hsa-miR-885-5p
85	hsa-miR-187-3p
86	hsa-miR-142-5p
87	hsa-miR-1269a
88	hsa-miR-184
