# Supplementary material for: miRNA-Based Breast Cancer Subtyping Using AHALA Multi-Stage Classification Approach
Source: Cancers (Basel). 2026 Feb 10;18(4):586. doi: 10.3390/cancers18040586 (PMC12939616; doi:10.3390/cancers18040586)
Supplement: Supplementary file 1 [file cancers-18-00586-s001.zip › Supplementary File S3 The outcome of the differential expression analysis/Supplementary File S3 b/significant_genes_BasalLike_vs_LuminalB.csv]

	gene
1	hsa-miR-934
2	hsa-miR-135b-5p
3	hsa-miR-577
4	hsa-miR-455-5p
5	hsa-miR-505-3p
6	hsa-miR-190b
7	hsa-miR-18a-5p
8	hsa-miR-29b-2-5p
9	hsa-miR-18a-3p
10	hsa-miR-505-5p
11	hsa-miR-455-3p
12	hsa-miR-584-5p
13	hsa-miR-29c-5p
14	hsa-miR-197-3p
15	hsa-miR-17-3p
16	hsa-miR-590-5p
17	hsa-miR-17-5p
18	hsa-miR-375
19	hsa-miR-1468-5p
20	hsa-miR-19a-3p
21	hsa-miR-942-5p
22	hsa-miR-221-3p
23	hsa-miR-148a-5p
24	hsa-miR-519a-5p
25	hsa-miR-3200-3p
26	hsa-miR-887-3p
27	hsa-miR-452-5p
28	hsa-miR-452-3p
29	hsa-miR-181c-3p
30	hsa-miR-149-5p
31	hsa-miR-224-5p
32	hsa-miR-20a-3p
33	hsa-miR-20a-5p
34	hsa-miR-576-5p
35	hsa-miR-378a-3p
36	hsa-miR-31-3p
37	hsa-miR-146a-5p
38	hsa-miR-516a-5p
39	hsa-miR-378a-5p
40	hsa-miR-10a-5p
41	hsa-miR-31-5p
42	hsa-miR-223-3p
43	hsa-miR-33a-5p
44	hsa-miR-885-5p
45	hsa-miR-187-3p
46	hsa-miR-203a-3p
47	hsa-miR-935
48	hsa-miR-9-5p
49	hsa-miR-155-5p
50	hsa-miR-9-3p
51	hsa-miR-142-5p
52	hsa-miR-449a
53	hsa-miR-105-5p
54	hsa-miR-196a-5p
55	hsa-miR-205-5p
