# Supplementary material for: miRNA-Based Breast Cancer Subtyping Using AHALA Multi-Stage Classification Approach
Source: Cancers (Basel). 2026 Feb 10;18(4):586. doi: 10.3390/cancers18040586 (PMC12939616; doi:10.3390/cancers18040586)
Supplement: Supplementary file 1 [file cancers-18-00586-s001.zip › Supplementary File S3 The outcome of the differential expression analysis/Supplementary File S3 b/significant_genes_Controldata_vs_LuminalA.csv]

	gene
1	hsa-miR-139-3p
2	hsa-miR-21-5p
3	hsa-miR-139-5p
4	hsa-miR-183-5p
5	hsa-miR-96-5p
6	hsa-miR-145-5p
7	hsa-miR-182-5p
8	hsa-miR-378a-3p
9	hsa-miR-378a-5p
10	hsa-miR-486-5p
11	hsa-miR-190b
12	hsa-miR-21-3p
13	hsa-miR-140-3p
14	hsa-miR-143-3p
15	hsa-miR-200a-5p
16	hsa-miR-378c
17	hsa-miR-141-3p
18	hsa-miR-204-5p
19	hsa-miR-145-3p
20	hsa-miR-584-5p
21	hsa-miR-451a
22	hsa-miR-452-5p
23	hsa-miR-429
24	hsa-miR-125b-5p
25	hsa-miR-195-5p
26	hsa-miR-200a-3p
27	hsa-miR-141-5p
28	hsa-miR-335-5p
29	hsa-miR-144-5p
30	hsa-miR-10b-5p
31	hsa-miR-210-3p
32	hsa-miR-342-5p
33	hsa-miR-592
34	hsa-let-7c-5p
35	hsa-miR-3199
36	hsa-miR-195-3p
37	hsa-miR-133a-3p
38	hsa-miR-125b-2-3p
39	hsa-miR-100-5p
40	hsa-miR-497-5p
41	hsa-miR-224-3p
42	hsa-miR-10b-3p
43	hsa-miR-511-5p
44	hsa-miR-99a-5p
45	hsa-miR-200b-3p
46	hsa-miR-383-5p
47	hsa-miR-99a-3p
48	hsa-miR-381-3p
49	hsa-miR-200c-5p
50	hsa-miR-1-3p
51	hsa-miR-365a-3p
52	hsa-miR-200c-3p
53	hsa-miR-193a-5p
54	hsa-miR-495-3p
55	hsa-miR-1301-3p
56	hsa-miR-377-5p
57	hsa-miR-1468-5p
58	hsa-miR-335-3p
59	hsa-miR-1258
60	hsa-miR-129-5p
61	hsa-miR-142-3p
62	hsa-miR-342-3p
63	hsa-miR-33b-5p
64	hsa-miR-452-3p
65	hsa-miR-337-3p
66	hsa-miR-192-5p
67	hsa-miR-92b-3p
68	hsa-miR-224-5p
69	hsa-miR-126-5p
70	hsa-miR-503-5p
71	hsa-miR-493-3p
72	hsa-miR-483-3p
73	hsa-miR-376c-3p
74	hsa-miR-375
75	hsa-miR-196a-5p
76	hsa-miR-940
77	hsa-miR-27a-5p
78	hsa-miR-181c-3p
79	hsa-miR-199b-5p
80	hsa-miR-891a-5p
81	hsa-miR-629-3p
82	hsa-miR-493-5p
83	hsa-miR-483-5p
84	hsa-miR-200b-5p
85	hsa-miR-760
86	hsa-miR-326
87	hsa-miR-379-5p
88	hsa-miR-215-5p
89	hsa-miR-144-3p
90	hsa-miR-449a
91	hsa-miR-33a-5p
92	hsa-miR-3677-3p
93	hsa-miR-369-5p
94	hsa-miR-203a-3p
95	hsa-miR-184
96	hsa-miR-1247-5p
97	hsa-miR-3065-3p
98	hsa-miR-187-3p
99	hsa-miR-1269a
100	hsa-miR-205-5p
