# Supplementary material for: miRNA-Based Breast Cancer Subtyping Using AHALA Multi-Stage Classification Approach
Source: Cancers (Basel). 2026 Feb 10;18(4):586. doi: 10.3390/cancers18040586 (PMC12939616; doi:10.3390/cancers18040586)
Supplement: Supplementary file 1 [file cancers-18-00586-s001.zip › Supplementary File S3 The outcome of the differential expression analysis/Supplementary File S3 b/significant_genes_Controldata_vs_LuminalB.csv]

	gene
1	hsa-miR-139-3p
2	hsa-miR-21-5p
3	hsa-miR-183-5p
4	hsa-let-7c-5p
5	hsa-miR-96-5p
6	hsa-miR-139-5p
7	hsa-miR-125b-2-3p
8	hsa-miR-21-3p
9	hsa-miR-145-5p
10	hsa-miR-141-3p
11	hsa-miR-99a-5p
12	hsa-miR-125b-5p
13	hsa-miR-140-3p
14	hsa-miR-210-3p
15	hsa-miR-10b-5p
16	hsa-miR-143-3p
17	hsa-miR-204-5p
18	hsa-miR-100-5p
19	hsa-miR-182-5p
20	hsa-miR-1301-3p
21	hsa-miR-195-5p
22	hsa-miR-190b
23	hsa-miR-141-5p
24	hsa-miR-10b-3p
25	hsa-miR-200a-5p
26	hsa-miR-99a-3p
27	hsa-miR-378a-5p
28	hsa-miR-145-3p
29	hsa-miR-337-3p
30	hsa-miR-592
31	hsa-miR-3677-3p
32	hsa-miR-629-3p
33	hsa-miR-495-3p
34	hsa-miR-671-5p
35	hsa-miR-584-5p
36	hsa-miR-378a-3p
37	hsa-miR-379-5p
38	hsa-miR-381-3p
39	hsa-miR-148b-3p
40	hsa-miR-486-5p
41	hsa-miR-148b-5p
42	hsa-miR-200c-5p
43	hsa-miR-454-3p
44	hsa-miR-378c
45	hsa-miR-192-5p
46	hsa-miR-301a-3p
47	hsa-miR-452-5p
48	hsa-miR-195-3p
49	hsa-miR-16-1-3p
50	hsa-miR-429
51	hsa-miR-200c-3p
52	hsa-miR-133a-3p
53	hsa-miR-3199
54	hsa-miR-200a-3p
55	hsa-miR-335-5p
56	hsa-miR-1258
57	hsa-miR-130b-5p
58	hsa-miR-191-3p
59	hsa-miR-383-5p
60	hsa-miR-33b-5p
61	hsa-miR-1-3p
62	hsa-miR-377-5p
63	hsa-miR-376c-3p
64	hsa-miR-331-3p
65	hsa-miR-93-5p
66	hsa-miR-1307-3p
67	hsa-miR-130b-3p
68	hsa-miR-497-5p
69	hsa-miR-199b-5p
70	hsa-miR-451a
71	hsa-miR-940
72	hsa-miR-342-5p
73	hsa-miR-106b-5p
74	hsa-miR-29a-3p
75	hsa-miR-760
76	hsa-miR-369-5p
77	hsa-miR-511-5p
78	hsa-miR-299-5p
79	hsa-let-7g-3p
80	hsa-miR-375
81	hsa-miR-15b-3p
82	hsa-miR-127-3p
83	hsa-miR-1468-5p
84	hsa-miR-218-5p
85	hsa-miR-200b-3p
86	hsa-miR-144-5p
87	hsa-miR-224-3p
88	hsa-miR-149-3p
89	hsa-miR-130a-3p
90	hsa-miR-411-5p
91	hsa-miR-433-3p
92	hsa-miR-7-5p
93	hsa-miR-142-3p
94	hsa-miR-196a-5p
95	hsa-miR-33a-5p
96	hsa-miR-432-5p
97	hsa-miR-93-3p
98	hsa-miR-191-5p
99	hsa-miR-503-5p
100	hsa-miR-92b-3p
101	hsa-miR-654-3p
102	hsa-miR-487b-3p
103	hsa-miR-99b-3p
104	hsa-miR-3127-5p
105	hsa-miR-154-5p
106	hsa-miR-944
107	hsa-miR-1295a
108	hsa-miR-758-3p
109	hsa-miR-30a-3p
110	hsa-miR-3613-5p
111	hsa-miR-655-3p
112	hsa-miR-30c-2-3p
113	hsa-miR-342-3p
114	hsa-miR-32-5p
115	hsa-miR-134-5p
116	hsa-miR-494-3p
117	hsa-miR-129-5p
118	hsa-miR-200b-5p
119	hsa-miR-27a-5p
120	hsa-miR-483-5p
121	hsa-miR-937-3p
122	hsa-miR-181b-5p
123	hsa-miR-615-3p
124	hsa-miR-889-3p
125	hsa-miR-452-3p
126	hsa-miR-410-3p
127	hsa-miR-1247-5p
128	hsa-miR-224-5p
129	hsa-miR-136-3p
130	hsa-miR-887-3p
131	hsa-miR-431-3p
132	hsa-miR-483-3p
133	hsa-miR-335-3p
134	hsa-miR-223-3p
135	hsa-miR-1180-3p
136	hsa-miR-205-5p
137	hsa-miR-296-5p
138	hsa-miR-4326
139	hsa-miR-3614-5p
140	hsa-miR-3065-5p
141	hsa-miR-149-5p
142	hsa-miR-425-5p
143	hsa-miR-1269a
144	hsa-miR-20b-3p
145	hsa-miR-3065-3p
146	hsa-miR-20b-5p
147	hsa-miR-449a
148	hsa-miR-184
149	hsa-miR-105-5p
150	hsa-miR-935
151	hsa-miR-767-5p
152	hsa-miR-9-5p
