# Supplementary material for: miRNA-Based Breast Cancer Subtyping Using AHALA Multi-Stage Classification Approach
Source: Cancers (Basel). 2026 Feb 10;18(4):586. doi: 10.3390/cancers18040586 (PMC12939616; doi:10.3390/cancers18040586)
Supplement: Supplementary file 1 [file cancers-18-00586-s001.zip › Supplementary File S3 The outcome of the differential expression analysis/Supplementary File S3 b/significant_genes_HER2Enriched_vs_LuminalA.csv]

	gene
1	hsa-miR-30a-5p
2	hsa-miR-3150b-3p
3	hsa-miR-30a-3p
4	hsa-miR-30c-2-3p
5	hsa-miR-1307-3p
6	hsa-miR-185-3p
7	hsa-miR-210-3p
8	hsa-miR-3677-3p
9	hsa-miR-301a-3p
10	hsa-miR-3200-3p
11	hsa-miR-345-5p
12	hsa-miR-4326
13	hsa-miR-135a-5p
14	hsa-miR-190b
15	hsa-miR-224-5p
16	hsa-miR-105-5p
17	hsa-miR-452-5p
18	hsa-miR-9-5p
19	hsa-miR-767-5p
20	hsa-miR-187-3p
