# Supplementary material for: miRNA-Based Breast Cancer Subtyping Using AHALA Multi-Stage Classification Approach
Source: Cancers (Basel). 2026 Feb 10;18(4):586. doi: 10.3390/cancers18040586 (PMC12939616; doi:10.3390/cancers18040586)
Supplement: Supplementary file 1 [file cancers-18-00586-s001.zip › Supplementary File S3 The outcome of the differential expression analysis/Supplementary File S3 b/significant_genes_HER2Enriched_vs_LuminalB.csv]

	gene
1	hsa-miR-431-5p
2	hsa-miR-3150b-3p
3	hsa-miR-29b-2-5p
4	hsa-miR-134-5p
5	hsa-miR-889-3p
6	hsa-miR-379-5p
7	hsa-miR-758-3p
8	hsa-miR-127-3p
9	hsa-miR-323a-3p
10	hsa-miR-935
11	hsa-miR-410-3p
12	hsa-miR-190b
13	hsa-miR-187-3p
14	hsa-miR-452-5p
15	hsa-miR-224-5p
