# Supplementary material for: miRNA-Based Breast Cancer Subtyping Using AHALA Multi-Stage Classification Approach
Source: Cancers (Basel). 2026 Feb 10;18(4):586. doi: 10.3390/cancers18040586 (PMC12939616; doi:10.3390/cancers18040586)
Supplement: Supplementary file 1 [file cancers-18-00586-s001.zip › Supplementary File S4 implementation code.py]

import torch
import torch.nn as nn
import torch.optim as optim
from torch.utils.data import Dataset, DataLoader
import numpy as np
import numpy
from scipy.special import gamma
import pandas as pd
from sklearn.preprocessing import StandardScaler, LabelEncoder
from sklearn.metrics import roc_auc_score, precision_score, recall_score, f1_score
import random
import math
from numpy import abs, zeros, log10, where, arctanh, tanh
from numpy.random import uniform, standard_cauchy
from sklearn.model_selection import train_test_split
def Levy(d):
    beta = 1.5
    sigma = (gamma(1 + beta) * np.sin(np.pi * beta / 2) / (gamma((1 + beta) / 2) * beta * 2 ** ((beta - 1) / 2))) ** (1 / beta)
    u = np.random.randn(d) * sigma
    v = np.random.randn(d)
    step = u / np.abs(v) ** (1 / beta)
    return step

def _mutation__(current_pos, new_pos,dim,crossover_ratio,lb,ub):
    pos_new = numpy.where(numpy.random.uniform(0, 1, dim) < crossover_ratio, current_pos, new_pos)
    return pos_new


def hill_climbing(position, fobj, lb, ub, max_iterations=10, step_size=0.01):
    best_position = position.copy()
    best_score = fobj(*best_position)
    
    for _ in range(max_iterations):
        # Generate a small random perturbation
        perturbation = (np.random.rand(len(position)) * 2 - 1) * step_size
        new_position = np.clip(best_position + perturbation, lb, ub)
        
        # Evaluate the new position
        new_score = fobj(*new_position)
        
        # Update if the new position is better
        if new_score < best_score:
            best_position = new_position
            best_score = new_score
        else:
            # If no improvement, reduce step size
            step_size *= 0.45
    
    return best_position, best_score
X  = pd.read_csv('miRNA-Combine-Dataset_DEGs_Zscore.csv')
y  = pd.read_csv('label.csv')
print("miRNA Elseiver shapes:", X.shape, y.shape)
miRNA_X_train, miRNA_X_test, miRNA_y_train, miRNA_y_test = train_test_split(X, y, random_state=42, test_size=0.2, stratify=y)
# Normalize the data
scaler_miRNA = StandardScaler()
X_miRNA_train_normalized = scaler_miRNA.fit_transform(miRNA_X_train)
X_miRNA_test_normalized = scaler_miRNA.transform(miRNA_X_test)

# Encode labels
label_encoder = LabelEncoder()
y_train_encoded = label_encoder.fit_transform(miRNA_y_train.values.ravel())
y_test_encoded = label_encoder.transform(miRNA_y_test.values.ravel())


class miRNADataset(Dataset):
    def __init__(self, mirna_data, labels):
        self.mirna_data = torch.FloatTensor(mirna_data)
        self.labels = torch.LongTensor(labels)

    def __len__(self):
        return len(self.labels)

    def __getitem__(self, idx):
        return self.mirna_data[idx], self.labels[idx]

class FeatureExtractor(nn.Module):
    def __init__(self, input_size, hidden_size):
        super(FeatureExtractor, self).__init__()
        self.layers = nn.Sequential(
            nn.Linear(input_size, hidden_size),
            nn.ReLU(),
            nn.Dropout(0.3),
            nn.Linear(hidden_size, hidden_size // 2),
            nn.ReLU(),
            nn.Dropout(0.3),
            nn.Linear(hidden_size // 2, hidden_size // 4),
            nn.ReLU()
        )

    def forward(self, x):
        return self.layers(x)

class miRNANN(nn.Module):
    def __init__(self, input_size, hidden_size, num_classes):
        super(miRNANN, self).__init__()
        self.mirna_extractor = FeatureExtractor(input_size, hidden_size)

        self.classifier = nn.Sequential(
            nn.Linear(hidden_size // 4, hidden_size // 8),
            nn.ReLU(),
            nn.Dropout(0.3),
            nn.Linear(hidden_size // 8, num_classes)
        )

    def forward(self, mirna):
        mirna_features = self.mirna_extractor(mirna)
        output = self.classifier(mirna_features)
        return output

def train_and_evaluate(model, train_loader, test_loader, criterion, optimizer, device, num_epochs=50):
    best_val_loss = float('inf')
    patience = 10
    counter = 0

    for epoch in range(num_epochs):
        model.train()
        for mirna, labels in train_loader:
            mirna, labels = mirna.to(device), labels.to(device)
            
            optimizer.zero_grad()
            outputs = model(mirna)
            loss = criterion(outputs, labels)
            loss.backward()
            optimizer.step()

        # Validation
        model.eval()
        val_loss = 0.0
        correct = 0
        total = 0
        with torch.no_grad():
            for mirna, labels in test_loader:
                mirna, labels = mirna.to(device), labels.to(device)
                outputs = model(mirna)
                loss = criterion(outputs, labels)
                val_loss += loss.item()
                _, predicted = torch.max(outputs.data, 1)
                total += labels.size(0)
                correct += (predicted == labels).sum().item()

        val_loss /= len(test_loader)
        accuracy = correct / total

        if val_loss < best_val_loss:
            best_val_loss = val_loss
            counter = 0
        else:
            counter += 1
            if counter >= patience:
                break

    return best_val_loss, accuracy

def objective_function(hidden_size, learning_rate, batch_size):
    set_global_seed(42)  # Reset seed for each evaluation
    
    hidden_size = int(hidden_size)
    batch_size = int(batch_size)
    
    model = miRNANN(miRNA_X_train.shape[1], hidden_size, num_classes).to(device)
    criterion = nn.CrossEntropyLoss()
    optimizer = optim.Adam(model.parameters(), lr=learning_rate)

    train_loader = DataLoader(train_dataset, batch_size=batch_size, shuffle=True, worker_init_fn=lambda x: np.random.seed(42))
    test_loader = DataLoader(test_dataset, batch_size=batch_size, shuffle=False, worker_init_fn=lambda x: np.random.seed(42))

    val_loss, accuracy = train_and_evaluate(model, train_loader, test_loader, criterion, optimizer, device)
    
    return -accuracy  # We want to maximize accuracy, so we return negative accuracy

# Set a global random seed
def set_global_seed(seed):
    random.seed(seed)
    np.random.seed(seed)
    torch.manual_seed(seed)
    torch.cuda.manual_seed_all(seed)
    torch.backends.cudnn.deterministic = True
    torch.backends.cudnn.benchmark = False

# Set the seed (you can choose any integer)
set_global_seed(42)

def HCALA(fobj, dim, lb, ub, Max_iter):
    SearchAgents_no = 30

    if not isinstance(lb, list):
        lb = [lb] * dim
    if not isinstance(ub, list):
        ub = [ub] * dim
    
    # s = solution()
   
    Position  = np.zeros(dim)  # Best-so-far Solution, representing the Sun
    Score = float('inf')  # Best-so-far score
    Convergence_curve = []
    Positions = numpy.zeros((SearchAgents_no, dim))
    fitness = np.zeros(SearchAgents_no)
    vec_flag = [1, -1]

    
    for i in range(dim):
        Positions[:, i] = numpy.random.uniform(0, 1, SearchAgents_no) * (ub[i] - lb[i]) + lb[i]
    # Controlling parameters
 
    # Evaluation
    for i in range(SearchAgents_no):
        fitness[i] = fobj(*Positions[i])
        if fitness[i] < Score:
            Position = Positions[i].copy()
            Score = fitness[i]
 
    #t = 0
    # print('HCALA is optimizing 0.45 StepSize' + function_name + '"')
    # timerStart = time.time()
    # s.startTime = time.strftime("%Y-%m-%d-%H-%M-%S")
    #while t < Tmax:  # Termination condition
    for Iter in range(0, Max_iter):
        RB = np.random.randn(SearchAgents_no, dim)
        F = vec_flag[np.floor(2 * np.random.rand()).astype(int)]
        theta = 2 * np.arctan(1 - Iter / Max_iter)        
        Xnew = np.zeros_like(Positions)

        for i in range(SearchAgents_no):
            E = 2 * np.log(1 / np.random.rand()) * theta
            if E > 1:
                if np.random.rand() < 0.3:
                    r1 = 2 * np.random.rand(dim) - 1
                    Xnew[i] = Position + F * RB[i] * (r1 * (Position - Positions[i]) + (1 - r1) * (Positions[i] - Positions[np.random.randint(SearchAgents_no)]))
                else:
                    r2 = np.random.rand() * (1 + np.sin(0.5 * Iter))
                    Xnew[i] = Positions[i] + F * r2 * (Position - Positions[np.random.randint(SearchAgents_no)])
            else:
                if np.random.rand() < 0.5:
                    radius = np.sqrt(np.sum((Position - Positions[i]) ** 2))
                    r3 = np.random.rand()
                    spiral = radius * (np.sin(2 * np.pi * r3) + np.cos(2 * np.pi * r3))
                    Xnew[i] = Position + F * Positions[i] * spiral * np.random.rand()
                else:
                    G = 2 * (np.sign(np.random.rand() - 0.5)) * (1 - Iter / Max_iter)
                    Xnew[i] = Position + F * G * Levy(dim) * (Position - Positions[i])

        for i in range(SearchAgents_no):
            if np.random.rand() < np.random.rand():
                for j in range(dim):
                    if Xnew[i,j] > ub[j]:
                        Xnew[i,j] = lb[j] + np.random.rand() * (ub[j] - lb[j])
                    elif Xnew[i,j] < lb[j]:
                        Xnew[i,j] = lb[j] + np.random.rand() * (ub[j] - lb[j])
            else:
                Xnew[i] = np.clip(Xnew[i], lb, ub)
            # Xnew[i] = np.clip(Xnew[i], lb, ub)
            # Xnew[i] = _mutation__(Positions[i, :],Xnew[i],dim,0.2,lb,ub)
            newPopfit = fobj(*Xnew[i])
            if newPopfit < fitness[i]:
                Positions[i, :] = Xnew[i].copy()
                fitness[i] = newPopfit
            if fitness[i] < Score:
                Position = Positions[i, :].copy()
                Score = fitness[i]    


        # Apply local search to the best solution
        if Iter % 10 == 0:  # Apply local search every 10 iterations
            Position, Score = hill_climbing(Position, fobj, lb, ub)
        
        Convergence_curve.append(Score) 
            
  
            
        # convergence_curve[l] = gBestScore
        print("Current Iteration :  ", Iter)

    return Position, -Score

# Main execution
if __name__ == "__main__":
    device = torch.device("cuda" if torch.cuda.is_available() else "cpu")
    
    # Prepare datasets
    train_dataset = miRNADataset(X_miRNA_train_normalized, y_train_encoded)
    test_dataset = miRNADataset(X_miRNA_test_normalized, y_test_encoded)

    num_classes = len(np.unique(y_train_encoded))

    dim = 3
    lb = [64, 0.0001, 16]
    ub = [512, 0.01, 128]

    # Run GWO
    best_params, best_accuracy = HCALA(objective_function, dim, lb, ub, Max_iter=100) #SMAPSO
    # best_params, best_accuracy = GWO(objective_function, lb, ub, dim, 30, Max_iter=100)
    print("Best Hyperparameters:")
    print(f"Hidden Size: {int(best_params[0])}")
    print(f"Learning Rate: {best_params[1]:.6f}")
    print(f"Batch Size: {int(best_params[2])}")
    print(f"Best Accuracy: {best_accuracy:.4f}")

    # Train final model with best hyperparameters
    set_global_seed(42)  # Reset seed for final training
    final_model = miRNANN(miRNA_X_train.shape[1], int(best_params[0]), num_classes).to(device)
    final_criterion = nn.CrossEntropyLoss()
    final_optimizer = optim.Adam(final_model.parameters(), lr=best_params[1])
    final_train_loader = DataLoader(train_dataset, batch_size=int(best_params[2]), shuffle=True, worker_init_fn=lambda x: np.random.seed(42))
    final_test_loader = DataLoader(test_dataset, batch_size=int(best_params[2]), shuffle=False, worker_init_fn=lambda x: np.random.seed(42))

    # Train and evaluate final model
    train_and_evaluate(final_model, final_train_loader, final_test_loader, final_criterion, final_optimizer, device, num_epochs=100)

    # Final evaluation
    final_model.eval()
    all_preds = []
    all_labels = []
    all_probs = []

    with torch.no_grad():
        for mirna, labels in final_test_loader:
            mirna, labels = mirna.to(device), labels.to(device)
            outputs = final_model(mirna)
            _, preds = torch.max(outputs, 1)
            probs = torch.softmax(outputs, dim=1)
            
            all_preds.extend(preds.cpu().numpy())
            all_labels.extend(labels.cpu().numpy())
            all_probs.extend(probs.cpu().numpy())

    accuracy = np.mean(np.array(all_preds) == np.array(all_labels))
    precision = precision_score(all_labels, all_preds, average='weighted')
    recall = recall_score(all_labels, all_preds, average='weighted')
    f1 = f1_score(all_labels, all_preds, average='weighted')
    auc = roc_auc_score(all_labels, np.array(all_probs), multi_class='ovr', average='weighted')

    print("\nFinal Test Results:")
    print(f"Accuracy: {accuracy:.4f}")
    print(f"Precision: {precision:.4f}")
    print(f"Recall: {recall:.4f}")
    print(f"F1 Score: {f1:.4f}")
    print(f"AUC: {auc:.4f}")
